# Supplementary material for: Two novel venom proteins underlie divergent parasitic strategies between a generalist and a specialist parasite
Source: Nat Commun. 2021 Jan 11;12:234. doi: 10.1038/s41467-020-20332-8 (PMC7801585; doi:10.1038/s41467-020-20332-8)
Supplement: Supplementary file 5 — Supplementary Data 1–12 [file 41467_2020_20332_MOESM5_ESM.xlsx]

## Sheet: Cover
	Supplementary Data 1	Information of dN/dS in pathways
	Supplementary Data 2	Lh specific genes
	Supplementary Data 3	Lb specific genes
	Supplementary Data 4	Lh venom protein-coding genes (VP)
	Supplementary Data 5	Homologs of Lar across the Lh and Lb geomes
	Supplementary Data 6	Annotated IPR domains across hymenopteran genomes
	Supplementary Data 7	Documented PF03272 in Pfam
	Supplementary Data 8	Documented IPR004954 in InterPro
	Supplementary Data 9	Genus abundance of Lb microbiota sequencing
	Supplementary Data 10	Assembly statistics of available Leptopilina genomes
	Supplementary Data 11	Hexpoda genomes used in this study to search Lar homologs
	Supplementary Data 12	Primer sequences used in this study

## Sheet: Supplementary Data 1
ID	#Genes	dN/dS	dN	Pathway information
ko03070	5	0.236	0.282	Bacterial secretion system
ko00960	6	0.122	0.12	Tropane, piperidine and pyridine alkaloid biosynthesis
ko00642	7	0.121	0.123	Ethylbenzene degradation
ko04711	8	0.121	0.063	Circadian rhythm - fly
ko04610	8	0.118	0.12	Complement and coagulation cascades
ko00363	8	0.115	0.084	Bisphenol degradation
ko00140	13	0.115	0.127	Steroid hormone biosynthesis
ko00430	8	0.114	0.072	Taurine and hypotaurine metabolism
ko00760	14	0.114	0.11	Nicotinate and nicotinamide metabolism
ko00531	19	0.111	0.083	Glycosaminoglycan degradation
ko00130	14	0.108	0.068	Ubiquinone and other terpenoid-quinone biosynthesis
ko00190	78	0.108	0.075	Oxidative phosphorylation
ko00740	19	0.107	0.077	Riboflavin metabolism
ko00626	11	0.103	0.115	Naphthalene degradation
ko04974	64	0.103	0.071	Protein digestion and absorption
ko04972	83	0.103	0.061	Pancreatic secretion
ko04080	104	0.101	0.058	Neuroactive ligand-receptor interaction
ko00981	25	0.1	0.086	Insect hormone biosynthesis
ko00460	8	0.099	0.097	Cyanoamino acid metabolism
ko00514	21	0.098	0.057	Other types of O-glycan biosynthesis
ko04380	24	0.098	0.054	Osteoclast differentiation
ko03450	6	0.097	0.115	Non-homologous end-joining
ko00627	27	0.097	0.076	Aminobenzoate degradation
ko00860	30	0.095	0.078	Porphyrin and chlorophyll metabolism
ko04614	10	0.093	0.062	Renin-angiotensin system
ko00563	22	0.093	0.067	Glycosylphosphatidylinositol(GPI)-anchor biosynthesis
ko00982	24	0.093	0.079	Drug metabolism - cytochrome P450
ko04260	26	0.093	0.059	Cardiac muscle contraction
ko00980	21	0.092	0.072	Metabolism of xenobiotics by cytochrome P450
ko00983	26	0.092	0.071	Drug metabolism - other enzymes
ko00590	15	0.09	0.06	Arachidonic acid metabolism
ko00601	6	0.089	0.066	Glycosphingolipid biosynthesis - lacto and neolacto series
ko05012	81	0.089	0.066	Parkinson's disease
ko05010	115	0.089	0.066	Alzheimer's disease
ko00604	9	0.088	0.048	Glycosphingolipid biosynthesis - ganglio series
ko00790	12	0.087	0.058	Folate biosynthesis
ko00940	8	0.086	0.064	Phenylpropanoid biosynthesis
ko00920	9	0.086	0.083	Sulfur metabolism
ko00533	6	0.085	0.053	Glycosaminoglycan biosynthesis - keratan sulfate
ko05144	9	0.085	0.05	Malaria
ko05218	19	0.085	0.044	Melanoma
ko00511	20	0.085	0.068	Other glycan degradation
ko00830	21	0.085	0.061	Retinol metabolism
ko03430	24	0.085	0.092	Mismatch repair
ko04210	26	0.085	0.044	Apoptosis
ko00670	14	0.084	0.061	One carbon pool by folate
ko05221	21	0.084	0.063	Acute myeloid leukemia
ko04142	77	0.084	0.056	Lysosome
ko00624	11	0.083	0.088	Polycyclic aromatic hydrocarbon degradation
ko00360	22	0.083	0.056	Phenylalanine metabolism
ko05322	15	0.082	0.066	Systemic lupus erythematosus
ko00260	36	0.082	0.07	Glycine, serine and threonine metabolism
ko00500	40	0.082	0.07	Starch and sucrose metabolism
ko00970	41	0.08	0.068	Aminoacyl-tRNA biosynthesis
ko03440	26	0.079	0.072	Homologous recombination
ko00450	7	0.078	0.071	Selenocompound metabolism
ko00512	9	0.078	0.05	Mucin type O-Glycan biosynthesis
ko01040	20	0.078	0.05	Biosynthesis of unsaturated fatty acids
ko04115	29	0.078	0.042	p53 signaling pathway
ko00072	7	0.076	0.061	Synthesis and degradation of ketone bodies
ko00900	11	0.076	0.057	Terpenoid backbone biosynthesis
ko00053	24	0.076	0.075	Ascorbate and aldarate metabolism
ko03410	24	0.076	0.066	Base excision repair
ko00520	52	0.076	0.049	Amino sugar and nucleotide sugar metabolism
ko00100	7	0.075	0.055	Steroid biosynthesis
ko00930	8	0.075	0.075	Caprolactam degradation
ko04710	13	0.075	0.042	Circadian rhythm - mammal
ko00510	42	0.075	0.051	N-Glycan biosynthesis
ko00600	23	0.074	0.042	Sphingolipid metabolism
ko00513	28	0.074	0.045	Various types of N-glycan biosynthesis
ko04146	60	0.074	0.051	Peroxisome
ko04621	20	0.073	0.053	NOD-like receptor signaling pathway
ko00480	34	0.073	0.056	Glutathione metabolism
ko00643	6	0.072	0.045	Styrene degradation
ko04973	16	0.072	0.061	Carbohydrate digestion and absorption
ko00040	22	0.072	0.069	Pentose and glucuronate interconversions
ko00052	29	0.072	0.061	Galactose metabolism
ko00532	11	0.071	0.051	Glycosaminoglycan biosynthesis - chondroitin sulfate
ko04640	17	0.071	0.059	Hematopoietic cell lineage
ko00910	18	0.071	0.059	Nitrogen metabolism
ko00561	49	0.071	0.046	Glycerolipid metabolism
ko00603	9	0.07	0.048	Glycosphingolipid biosynthesis - globo series
ko00310	33	0.069	0.05	Lysine degradation
ko03320	38	0.069	0.047	PPAR signaling pathway
ko00362	13	0.068	0.06	Benzoate degradation
ko05219	13	0.068	0.043	Bladder cancer
ko04977	22	0.068	0.052	Vitamin digestion and absorption
ko00680	27	0.068	0.046	Methane metabolism
ko05214	39	0.068	0.034	Glioma
ko00350	45	0.068	0.051	Tyrosine metabolism
ko05016	123	0.068	0.048	Huntington's disease
ko00062	5	0.067	0.038	Fatty acid elongation in mitochondria
ko04320	37	0.067	0.039	Dorso-ventral axis formation
ko00564	53	0.067	0.035	Glycerophospholipid metabolism
ko00240	77	0.067	0.05	Pyrimidine metabolism
ko04060	9	0.066	0.084	Cytokine-cytokine receptor interaction
ko00630	14	0.066	0.055	Glyoxylate and dicarboxylate metabolism
ko04150	35	0.066	0.033	mTOR signaling pathway
ko05410	39	0.066	0.048	Hypertrophic cardiomyopathy (HCM)
ko00903	13	0.065	0.06	Limonene and pinene degradation
ko04622	13	0.065	0.04	RIG-I-like receptor signaling pathway
ko05140	15	0.065	0.042	Leishmaniasis
ko05223	24	0.065	0.036	Non-small cell lung cancer
ko03030	38	0.065	0.064	DNA replication
ko00950	10	0.064	0.044	Isoquinoline alkaloid biosynthesis
ko00650	22	0.064	0.046	Butanoate metabolism
ko05142	26	0.064	0.037	Chagas disease (American trypanosomiasis)
ko05215	32	0.064	0.036	Prostate cancer
ko00230	124	0.064	0.051	Purine metabolism
ko00061	10	0.063	0.05	Fatty acid biosynthesis
ko00330	42	0.063	0.049	Arginine and proline metabolism
ko00270	24	0.062	0.053	Cysteine and methionine metabolism
ko00565	15	0.061	0.035	Ether lipid metabolism
ko00410	21	0.061	0.043	beta-Alanine metabolism
ko00620	35	0.061	0.046	Pyruvate metabolism
ko04113	45	0.061	0.042	Meiosis - yeast
ko00591	10	0.06	0.044	Linoleic acid metabolism
ko04978	19	0.06	0.04	Mineral absorption
ko00340	22	0.06	0.043	Histidine metabolism
ko05014	25	0.06	0.038	Amyotrophic lateral sclerosis (ALS)
ko00472	5	0.059	0.051	D-Arginine and D-ornithine metabolism
ko00965	7	0.059	0.036	Betalain biosynthesis
ko04122	8	0.059	0.044	Sulfur relay system
ko05020	18	0.059	0.034	Prion diseases
ko05220	34	0.059	0.033	Chronic myeloid leukemia
ko04512	41	0.059	0.039	ECM-receptor interaction
ko04966	10	0.058	0.031	Collecting duct acid secretion
ko04920	23	0.058	0.036	Adipocytokine signaling pathway
ko04514	32	0.058	0.036	Cell adhesion molecules (CAMs)
ko04012	46	0.058	0.029	ErbB signaling pathway
ko00521	10	0.057	0.045	Streptomycin biosynthesis
ko00280	30	0.057	0.046	Valine, leucine and isoleucine degradation
ko05160	51	0.057	0.041	Hepatitis C
ko04270	61	0.057	0.029	Vascular smooth muscle contraction
ko05213	27	0.056	0.032	Endometrial cancer
ko02010	29	0.056	0.051	ABC transporters
ko04975	29	0.056	0.041	Fat digestion and absorption
ko05210	30	0.056	0.035	Colorectal cancer
ko05222	33	0.056	0.037	Small cell lung cancer
ko05414	41	0.056	0.034	Dilated cardiomyopathy
ko04722	62	0.056	0.025	Neurotrophin signaling pathway
ko03013	137	0.056	0.046	RNA transport
ko00592	8	0.055	0.038	alpha-Linolenic acid metabolism
ko05323	16	0.055	0.032	Rheumatoid arthritis
ko04130	20	0.055	0.034	SNARE interactions in vesicular transport
ko04914	51	0.055	0.035	Progesterone-mediated oocyte maturation
ko04111	68	0.055	0.042	Cell cycle - yeast
ko04141	122	0.055	0.039	Protein processing in endoplasmic reticulum
ko00051	29	0.054	0.037	Fructose and mannose metabolism
ko03008	68	0.054	0.049	Ribosome biogenesis in eukaryotes
ko04110	76	0.054	0.035	Cell cycle
ko04020	84	0.054	0.03	Calcium signaling pathway
ko00625	11	0.053	0.041	Chloroalkane and chloroalkene degradation
ko00534	12	0.053	0.032	Glycosaminoglycan biosynthesis - heparan sulfate
ko00640	22	0.053	0.035	Propanoate metabolism
ko00071	29	0.053	0.039	Fatty acid metabolism
ko00380	29	0.053	0.041	Tryptophan metabolism
ko04976	36	0.053	0.04	Bile secretion
ko00010	37	0.053	0.041	Glycolysis / Gluconeogenesis
ko04350	30	0.052	0.039	TGF-beta signaling pathway
ko04970	42	0.052	0.029	Salivary secretion
ko04810	103	0.052	0.035	Regulation of actin cytoskeleton
ko00311	6	0.051	0.046	Penicillin and cephalosporin biosynthesis
ko00710	12	0.051	0.048	Carbon fixation in photosynthetic organisms
ko04930	14	0.051	0.04	Type II diabetes mellitus
ko05212	29	0.051	0.032	Pancreatic cancer
ko04730	33	0.051	0.028	Long-term depression
ko05145	35	0.051	0.042	Toxoplasmosis
ko04010	97	0.051	0.027	MAPK signaling pathway
ko05216	12	0.05	0.044	Thyroid cancer
ko04011	14	0.05	0.036	MAPK signaling pathway - yeast
ko04013	17	0.05	0.032	MAPK signaling pathway - fly
ko05416	18	0.05	0.021	Viral myocarditis
ko04620	30	0.05	0.038	Toll-like receptor signaling pathway
ko00562	46	0.05	0.029	Inositol phosphate metabolism
ko04950	7	0.049	0.028	Maturity onset diabetes of the young
ko00290	11	0.049	0.037	Valine, leucine and isoleucine biosynthesis
ko04140	12	0.049	0.032	Regulation of autophagy
ko04666	49	0.049	0.026	Fc gamma R-mediated phagocytosis
ko04360	68	0.049	0.027	Axon guidance
ko04530	69	0.049	0.03	Tight junction
ko05200	129	0.049	0.03	Pathways in cancer
ko00030	18	0.048	0.04	Pentose phosphate pathway
ko03060	18	0.048	0.022	Protein export
ko05217	20	0.048	0.033	Basal cell carcinoma
ko00250	22	0.048	0.041	Alanine, aspartate and glutamate metabolism
ko05412	27	0.048	0.024	Arrhythmogenic right ventricular cardiomyopathy (ARVC)
ko03420	41	0.048	0.036	Nucleotide excision repair
ko03015	62	0.048	0.03	mRNA surveillance pathway
ko05152	68	0.048	0.027	Tuberculosis
ko04960	19	0.047	0.035	Aldosterone-regulated sodium reabsorption
ko04664	23	0.047	0.022	Fc epsilon RI signaling pathway
ko04650	31	0.047	0.028	Natural killer cell mediated cytotoxicity
ko05211	41	0.047	0.025	Renal cell carcinoma
ko04912	47	0.047	0.024	GnRH signaling pathway
ko04724	52	0.047	0.025	Glutamatergic synapse
ko05100	60	0.047	0.02	Bacterial invasion of epithelial cells
ko04510	99	0.047	0.031	Focal adhesion
ko04340	23	0.046	0.033	Hedgehog signaling pathway
ko04662	27	0.046	0.017	B cell receptor signaling pathway
ko05162	27	0.046	0.038	Measles
ko04660	34	0.046	0.019	T cell receptor signaling pathway
ko04916	50	0.046	0.025	Melanogenesis
ko04062	56	0.046	0.023	Chemokine signaling pathway
ko04520	49	0.045	0.021	Adherens junction
ko04910	91	0.045	0.029	Insulin signaling pathway
ko04623	16	0.044	0.031	Cytosolic DNA-sensing pathway
ko04370	30	0.044	0.023	VEGF signaling pathway
ko04971	41	0.044	0.025	Gastric acid secretion
ko02020	7	0.043	0.037	Two-component system
ko03020	25	0.043	0.026	RNA polymerase
ko04720	46	0.043	0.022	Long-term potentiation
ko04070	64	0.043	0.027	Phosphatidylinositol signaling system
ko04114	70	0.042	0.023	Oocyte meiosis
ko04310	84	0.042	0.02	Wnt signaling pathway
ko04630	23	0.041	0.022	Jak-STAT signaling pathway
ko03018	69	0.041	0.028	RNA degradation
ko04626	27	0.04	0.031	Plant-pathogen interaction
ko05146	36	0.04	0.027	Amoebiasis
ko04144	94	0.04	0.025	Endocytosis
ko00770	11	0.039	0.038	Pantothenate and CoA biosynthesis
ko04744	20	0.039	0.019	Phototransduction
ko04740	22	0.039	0.024	Olfactory transduction
ko04745	34	0.039	0.021	Phototransduction - fly
ko05143	9	0.038	0.028	African trypanosomiasis
ko04962	27	0.038	0.025	Vasopressin-regulated water reabsorption
ko04540	40	0.037	0.024	Gap junction
ko05131	41	0.037	0.019	Shigellosis
ko04670	45	0.037	0.016	Leukocyte transendothelial migration
ko04145	71	0.037	0.029	Phagosome
ko04120	105	0.036	0.021	Ubiquitin mediated proteolysis
ko04612	13	0.035	0.025	Antigen processing and presentation
ko05120	34	0.035	0.022	Epithelial cell signaling in Helicobacter pylori infection
ko05110	36	0.035	0.022	Vibrio cholerae infection
ko04964	11	0.034	0.019	Proximal tubule bicarbonate reclamation
ko00720	7	0.033	0.017	Carbon fixation pathways in prokaryotes
ko00020	31	0.033	0.026	Citrate cycle (TCA cycle)
ko04330	33	0.033	0.02	Notch signaling pathway
ko04961	27	0.032	0.02	Endocrine and other factor-regulated calcium reabsorption
ko05130	35	0.032	0.019	Pathogenic Escherichia coli infection
ko03022	39	0.03	0.018	Basal transcription factors
ko03050	34	0.024	0.012	Proteasome
ko03040	113	0.024	0.018	Spliceosome
ko03010	93	0.023	0.009	Ribosome
ko04742	7	0.01	0.004	Taste transduction

## Sheet: Supplementary Data 2
ID	Cluster	E	L1	L2	P1	P2	P3	AF	AM	VG	Annotation		(Stage IDs correspond to those in Fig.1)
LhOGS00012	single	x	E	x	x	E	E	x	x	x	n/a		(x, no expression; E, expressed; HE, highly expressed)
LhOGS00065	single	x	x	x	x	x	x	x	x	x	n/a
LhOGS00117	single	x	x	x	x	x	x	E	x	x	n/a
LhOGS00135	single	x	x	x	x	x	x	E	x	x	n/a
LhOGS00139	single	x	x	x	x	x	x	x	x	x	LOW QUALITY PROTEIN: uncharacterized protein LOC105679589
LhOGS00142	single	x	x	x	x	x	x	x	x	x	uncharacterized protein LOC103316979
LhOGS00156	single	x	x	x	x	x	x	E	x	x	n/a
LhOGS00171	MCL10066	x	x	x	x	x	x	x	x	x	uncharacterized protein LOC107270416
LhOGS00172	MCL16302	x	x	x	x	x	x	x	x	x	uncharacterized protein LOC105667926
LhOGS00175	MCL16302	x	x	x	x	x	x	x	x	x	uncharacterized protein LOC111636882
LhOGS00186	single	x	E	E	E	E	E	E	E	x	n/a
LhOGS00191	MCL10010	HE	E	E	E	E	E	E	E	E	histone H2A.V
LhOGS00203	MCL16309	E	E	E	E	E	x	x	E	x	gamma-glutamyl hydrolase-like isoform X2
LhOGS00204	single	x	x	x	x	E	E	x	x	x	mediator of RNA polymerase II transcription subunit 15
LhOGS00214	single	E	E	E	E	x	E	E	x	x	uncharacterized protein LOC105197499 isoform X2
LhOGS00218	single	x	x	x	x	x	x	x	x	x	thioredoxin domain-containing protein 12-like
LhOGS00223	single	x	x	x	x	x	E	E	HE	x	n/a
LhOGS00224	single	x	x	x	x	x	x	x	x	x	uncharacterized protein LOC112695062
LhOGS00232	single	E	E	E	E	E	E	E	E	E	DET1- and DDB1-associated protein 1
LhOGS00250	single	x	x	x	x	x	x	x	E	x	MKRN2 opposite strand protein
LhOGS00260	single	E	E	E	E	E	E	E	E	E	protein PET100 homolog, mitochondrial
LhOGS00264	single	E	x	x	x	x	x	x	x	x	n/a
LhOGS00267	single	x	x	x	x	x	x	E	x	E	n/a
LhOGS00269	single	x	x	x	x	x	E	E	x	HE	n/a
LhOGS00292	single	x	HE	x	x	x	E	E	HE	HE	n/a
LhOGS00303	single	x	x	x	x	x	x	x	x	x	microtubule-actin cross-linking factor 1 isoform X34
LhOGS00306	single	x	x	x	x	x	x	x	x	x	n/a
LhOGS00313	MCL16310	E	x	x	x	x	x	x	x	x	n/a
LhOGS00314	MCL16310	E	x	x	x	x	x	x	x	x	n/a
LhOGS00328	MCL12412	x	x	E	x	E	x	E	HE	E	n/a
LhOGS00337	single	x	x	x	x	x	x	E	HE	E	n/a
LhOGS00340	single	x	x	x	x	x	E	E	E	x	n/a
LhOGS00347	single	x	x	x	x	x	x	x	x	x	zinc finger protein basonuclin-2 isoform X1
LhOGS00348	single	x	x	x	x	x	x	x	x	x	zinc finger protein basonuclin-2
LhOGS00363	single	x	x	x	x	x	x	x	x	x	uncharacterized protein LOC105703989
LhOGS00419	single	E	E	E	E	E	E	E	E	x	uncharacterized protein LOC107272097 isoform X1
LhOGS00431	single	E	E	E	E	E	E	E	E	E	39S ribosomal protein L47, mitochondrial
LhOGS00439	single	x	x	x	x	x	x	x	x	x	uncharacterized protein LOC105698418
LhOGS00442	MCL11034	x	x	x	x	x	x	x	x	x	transmembrane protein 8A-like
LhOGS00469	single	x	x	x	E	E	E	x	E	x	n/a
LhOGS00473	single	E	E	E	E	E	E	E	E	E	protein transport protein Sec61 subunit gamma
LhOGS00474	single	E	E	E	E	E	E	E	E	x	nucleic acid dioxygenase ALKBH1
LhOGS00494	single	x	x	x	x	x	x	x	x	x	n/a
LhOGS00511	single	x	x	x	x	E	x	x	x	x	cyclin-dependent kinase inhibitor 1C-like
LhOGS00513	single	x	E	x	E	HE	HE	x	E	x	uncharacterized histidine-rich protein DDB_G0274557-like isoform X2
LhOGS00523	single	x	x	x	x	x	x	x	x	x	n/a
LhOGS00537	single	E	E	E	E	E	E	E	E	x	n/a
LhOGS00546	MCL16312	x	E	x	x	x	E	E	x	HE	n/a
LhOGS00552	single	x	x	x	E	x	x	x	x	x	n/a
LhOGS00594	single	E	E	E	E	E	E	E	E	E	n/a
LhOGS00600	single	E	E	E	E	E	E	E	E	E	n/a
LhOGS00608	single	E	E	E	E	E	E	E	E	E	RUN and FYVE domain-containing protein 2 isoform X1
LhOGS00622	single	x	x	x	x	x	E	x	E	x	n/a
LhOGS00630	MCL10010	x	x	x	x	x	x	x	x	x	histone H4
LhOGS00640	single	E	x	x	E	E	E	E	E	x	n/a
LhOGS00642	single	x	x	E	E	E	E	x	E	x	sine oculis-binding protein homolog isoform X1
LhOGS00670	single	x	x	x	x	x	x	x	x	x	uncharacterized protein LOC110117242
LhOGS00683	single	x	E	E	x	E	E	x	E	x	n/a
LhOGS00695	single	x	x	x	x	x	x	x	x	x	uncharacterized protein LOC105185220 isoform X4
LhOGS00715	MCL10010	E	x	x	x	x	E	HE	x	E	hypothetical protein LOTGIDRAFT_146480, partial
LhOGS00717	MCL10010	x	x	x	x	x	x	x	x	x	LOW QUALITY PROTEIN: histone H2B-like
LhOGS00743	single	x	x	x	x	x	x	x	x	x	n/a
LhOGS00744	single	E	E	E	E	E	E	E	E	E	n/a
LhOGS00753	single	x	E	E	E	E	E	x	E	x	n/a
LhOGS00759	single	E	E	E	E	E	E	E	E	E	n/a
LhOGS00760	single	x	E	x	x	x	x	x	x	x	n/a
LhOGS00762	MCL10010	HE	x	E	x	x	E	HE	x	E	histone H2A
LhOGS00773	single	E	E	E	E	E	E	E	E	E	probable 28S ribosomal protein S23, mitochondrial
LhOGS00778	single	x	x	x	x	x	x	x	x	x	n/a
LhOGS00786	single	x	x	x	x	x	x	x	x	x	n/a
LhOGS00804	single	E	E	E	E	E	E	E	E	E	EKC/KEOPS complex subunit LAGE3
LhOGS00812	single	E	E	E	E	E	E	E	E	E	uncharacterized protein LOC105269787
LhOGS00813	single	x	x	x	x	x	x	x	x	x	n/a
LhOGS00814	single	E	E	E	E	E	E	E	E	x	striatin-interacting protein 1 homolog isoform X1
LhOGS00820	single	E	x	E	E	E	x	x	E	x	uncharacterized protein LOC105362426
LhOGS00824	MCL10010	HE	x	x	x	x	E	HE	x	E	GM20288
LhOGS00825	MCL10010	x	x	x	x	x	x	x	x	x	histone H2A-like
LhOGS00827	single	x	E	x	E	x	E	E	E	x	protein FAM117B-like, partial
LhOGS00828	single	x	x	x	x	x	x	x	x	x	serine/threonine-protein kinase MARK2-like isoform X9
LhOGS00838	single	HE	HE	HE	HE	HE	HE	HE	HE	E	60S ribosomal protein L38
LhOGS00862	single	E	E	E	E	E	E	E	E	E	RPII140-upstream gene protein
LhOGS00863	MCL10010	HE	x	x	x	x	E	HE	x	E	GM20288
LhOGS00864	MCL10010	HE	x	E	x	E	E	HE	x	E	histone H2B-like
LhOGS00880	single	x	x	x	E	x	E	x	E	x	nascent polypeptide-associated complex subunit alpha, muscle-specific form-like isoform X2
LhOGS00882	single	E	E	E	E	E	E	E	E	E	ran-binding protein 3 isoform X1
LhOGS00906	single	E	E	E	E	E	E	E	E	E	transcription elongation factor 1 homolog
LhOGS00945	single	E	E	E	E	E	E	E	E	E	uncharacterized protein LOC100882310
LhOGS00952	single	x	x	x	E	x	x	x	x	x	n/a
LhOGS00978	single	E	E	E	E	E	E	E	E	E	uncharacterized protein DDB_G0271670-like
LhOGS00983	single	x	x	x	x	x	x	x	x	x	teneurin-a isoform X2
LhOGS00995	single	x	x	x	x	x	x	x	x	x	titin
LhOGS01010	single	x	x	x	x	x	E	x	E	x	n/a
LhOGS01013	single	E	x	x	x	x	E	E	E	x	uncharacterized protein LOC105700384
LhOGS01016	single	x	x	x	x	x	x	x	x	x	cytoplasmic polyadenylation element-binding protein 2 isoform X2
LhOGS01018	single	E	E	E	E	E	E	x	E	E	n/a
LhOGS01043	single	E	E	E	E	E	E	E	E	E	39S ribosomal protein L35, mitochondrial
LhOGS01071	single	E	E	E	E	E	E	E	E	E	F-actin-capping protein subunit beta isoform X1
LhOGS01084	single	E	E	E	E	E	E	HE	E	E	n/a
LhOGS01099	single	E	E	E	E	x	E	E	x	x	n/a
LhOGS01136	single	E	E	x	E	x	E	E	E	x	dnaJ homolog subfamily C member 13 isoform X2
LhOGS01137	single	x	x	x	x	x	x	x	E	x	n/a
LhOGS01144	single	E	E	E	E	E	E	E	x	x	n/a
LhOGS01146	single	x	x	x	x	x	x	x	x	x	fibroblast growth factor 18-like isoform X4
LhOGS01180	MCL11541	x	x	x	x	x	E	E	x	HE	n/a
LhOGS01207	single	E	E	E	E	E	E	E	E	E	GMP synthase
LhOGS01219	MCL10083	E	E	x	E	E	E	E	x	x	n/a
LhOGS01227	MCL16307	E	x	x	E	E	E	E	x	x	uncharacterized protein LOC113215195
LhOGS01256	single	x	x	x	x	x	E	x	x	E	n/a
LhOGS01277	single	E	E	E	E	E	E	E	E	E	regulator of MON1-CCZ1 complex isoform X2
LhOGS01285	single	E	E	E	E	E	E	E	E	E	histone deacetylase complex subunit SAP18
LhOGS01295	single	x	x	x	x	x	x	x	x	x	n/a
LhOGS01324	single	x	x	x	x	x	x	x	E	x	n/a
LhOGS01327	single	E	x	E	E	E	E	E	E	E	n/a
LhOGS01333	single	E	x	x	x	x	E	E	x	x	n/a
LhOGS01346	single	x	x	x	x	x	x	x	E	x	n/a
LhOGS01351	MCL16308	E	E	E	E	E	E	E	E	E	importin subunit beta-1 isoform X3
LhOGS01353	single	x	x	x	x	x	E	E	x	E	n/a
LhOGS01366	single	x	E	E	E	E	E	x	E	x	glycine N-methyltransferase
LhOGS01371	single	x	E	E	E	E	E	E	E	E	n/a
LhOGS01376	single	E	x	x	x	x	E	HE	x	E	n/a
LhOGS01380	single	x	x	E	E	E	x	x	x	x	n/a
LhOGS01383	single	x	x	x	x	x	x	x	E	x	uncharacterized protein LOC105703313
LhOGS01397	single	x	x	x	x	x	E	x	E	x	uncharacterized protein LOC105367481 isoform X2
LhOGS01401	MCL11102	x	x	E	x	x	x	x	E	x	uncharacterized protein LOC105687622
LhOGS01411	single	E	x	x	x	x	E	E	x	x	n/a
LhOGS01417	single	E	E	x	x	x	E	E	E	x	HIV Tat-specific factor 1 homolog
LhOGS01448	single	E	E	E	E	E	E	E	E	x	protein prenyltransferase alpha subunit repeat-containing protein 1 isoform X1
LhOGS01467	MCL10348	x	E	E	E	E	E	x	E	x	uncharacterized protein LOC107272434
LhOGS01468	single	E	E	E	E	E	E	E	x	x	telomerase Cajal body protein 1
LhOGS01487	single	E	E	E	E	E	E	E	E	x	UPF0687 protein C20orf27 homolog isoform X1
LhOGS01499	MCL10010	x	x	x	x	x	x	x	x	x	uncharacterized protein Dpse_GA32645
LhOGS01515	single	E	E	E	E	E	E	E	E	x	n/a
LhOGS01529	single	E	E	E	E	E	E	E	E	E	prefoldin subunit 1
LhOGS01536	single	x	x	x	x	x	x	x	x	x	uncharacterized protein LOC107194231
LhOGS01538	single	E	x	x	x	x	x	E	x	x	histone demethylase UTY isoform X4
LhOGS01549	single	x	x	x	x	x	x	x	x	x	n/a
LhOGS01550	single	x	x	x	x	x	x	x	x	x	n/a
LhOGS01579	single	x	E	E	x	x	E	E	E	x	n/a
LhOGS01587	single	E	E	E	E	E	E	E	E	E	n/a
LhOGS01596	MCL10010	x	x	x	x	x	x	x	x	E	histone H4-like
LhOGS01597	MCL10010	x	x	x	x	x	x	x	x	x	histone H4-like
LhOGS01598	MCL10010	x	x	x	x	x	x	x	x	x	histone H4-like
LhOGS01639	MCL10490	x	x	x	x	x	E	E	x	HE	n/a
LhOGS01642	single	E	E	E	E	E	E	E	E	E	vacuolar protein sorting-associated protein 29 isoform X2
LhOGS01659	single	E	x	x	x	E	E	E	E	x	protein pigeon
LhOGS01666	single	x	x	x	x	x	E	E	x	E	n/a
LhOGS01673	single	x	x	x	x	x	x	x	x	x	protein sickie-like
LhOGS01674	single	x	x	x	x	x	x	E	x	E	protein sickie isoform X6
LhOGS01675	single	x	x	x	x	x	x	E	x	E	protein sickie, partial
LhOGS01684	MCL11542	x	x	x	x	x	E	E	x	E	n/a
LhOGS01690	single	E	x	x	x	x	E	E	x	x	n/a
LhOGS01707	single	x	x	x	x	x	E	E	x	HE	n/a
LhOGS01713	MCL10066	x	x	x	x	x	x	x	x	x	uncharacterized protein LOC107270416
LhOGS01730	single	x	x	x	x	x	x	x	x	x	n/a
LhOGS01731	single	E	E	E	E	E	E	E	E	E	n/a
LhOGS01733	single	E	E	E	E	x	E	E	E	E	n/a
LhOGS01739	single	E	E	E	E	E	E	E	E	E	eukaryotic translation initiation factor 3 subunit J
LhOGS01786	single	E	E	E	E	E	E	E	E	E	glycine-rich protein DOT1-like isoform X7
LhOGS01789	single	x	x	x	x	x	x	x	HE	x	n/a
LhOGS01822	single	x	x	x	x	x	x	x	x	x	uncharacterized protein LOC112494279
LhOGS01855	single	E	E	E	E	E	E	E	E	E	MLX-interacting protein isoform X2
LhOGS01920	single	x	x	x	x	x	x	x	x	x	n/a
LhOGS01939	single	x	x	x	x	x	x	x	x	x	uncharacterized protein LOC105456833 isoform X1
LhOGS01947	single	x	x	x	E	E	E	x	x	x	n/a
LhOGS01976	single	x	x	x	x	x	E	x	E	x	n/a
LhOGS01985	single	x	x	x	x	x	x	x	x	x	autophagy-related protein 23 isoform X1
LhOGS02013	single	E	E	E	E	E	E	E	E	x	39S ribosomal protein L44, mitochondrial
LhOGS02019	MCL11543	x	x	x	x	x	E	E	x	HE	n/a
LhOGS02020	MCL11543	x	x	x	x	x	E	HE	x	HE	n/a
LhOGS02021	MCL11543	x	x	x	x	x	E	E	x	HE	n/a
LhOGS02036	single	x	x	x	x	x	x	x	x	x	n/a
LhOGS02039	single	x	x	x	x	x	x	x	x	x	uncharacterized protein K02A2.6-like
LhOGS02049	MCL10118	x	x	x	x	x	x	x	x	x	uncharacterized protein LOC111674183
LhOGS02051	MCL10118	x	x	x	x	x	x	x	x	x	uncharacterized protein LOC105663285
LhOGS02053	MCL10118	x	x	x	x	x	x	x	x	x	uncharacterized protein LOC107270493
LhOGS02054	MCL10118	x	x	x	x	x	x	x	x	x	uncharacterized protein LOC105272871
LhOGS02058	MCL10118	x	x	x	x	x	x	x	x	x	uncharacterized protein LOC111674183
LhOGS02080	single	E	E	E	E	E	E	E	E	E	protein SPT2 homolog isoform X1
LhOGS02100	single	x	x	x	x	x	x	x	x	x	uncharacterized protein LOC107265721
LhOGS02119	single	E	E	E	E	E	E	E	E	E	chromosome transmission fidelity protein 8 homolog
LhOGS02126	single	HE	E	E	E	E	x	x	x	x	enhancer of split malpha protein-like
LhOGS02133	single	E	E	E	E	E	E	E	E	E	MICOS complex subunit Mic10-like
LhOGS02138	MCL10721	E	E	E	E	E	E	E	E	E	zinc transporter ZIP9
LhOGS02145	MCL10066	x	x	x	x	x	x	x	x	x	uncharacterized protein LOC113375805
LhOGS02146	MCL10066	x	x	x	x	x	x	x	x	x	uncharacterized protein LOC107270416
LhOGS02194	single	x	E	x	E	E	E	x	x	x	angiopoietin-related protein 2
LhOGS02207	single	x	x	x	x	x	x	x	x	x	n/a
LhOGS02212	single	E	E	E	E	E	E	E	E	E	ATP-dependent Clp protease ATP-binding subunit clpX-like, mitochondrial isoform X1
LhOGS02215	single	E	x	E	E	E	x	x	x	x	ejaculatory bulb-specific protein 3-like
LhOGS02240	single	E	E	E	E	E	E	E	E	x	coiled-coil domain-containing protein 58 isoform X1
LhOGS02250	single	x	E	E	E	E	E	x	E	x	n/a
LhOGS02279	single	E	E	E	E	E	E	E	x	E	serum response factor-binding protein 1 isoform X1
LhOGS02280	single	E	E	E	E	E	E	E	E	E	solute carrier family 25 member 46-like
LhOGS02287	single	x	x	x	E	E	x	x	E	x	intraflagellar transport protein 22 homolog
LhOGS02296	single	x	x	x	x	x	x	x	E	x	uncharacterized protein LOC108579454
LhOGS02303	single	x	E	x	E	E	E	x	E	E	n/a
LhOGS02308	MCL10010	E	E	x	x	x	E	E	x	x	histone H2B-like
LhOGS02310	MCL10010	E	E	E	x	E	x	x	x	x	histone H4-like, partial
LhOGS02311	MCL10010	E	x	x	x	x	x	E	x	x	histone H2B-like
LhOGS02314	MCL10010	E	x	x	x	x	x	E	x	x	histone H2B-like
LhOGS02317	MCL10010	E	x	x	x	x	E	E	x	x	histone H2B-like
LhOGS02318	single	E	E	x	x	x	E	E	x	x	n/a
LhOGS02319	MCL10010	x	x	x	x	x	x	E	x	x	histone H4-like, partial
LhOGS02320	MCL10010	x	x	x	x	x	x	x	x	x	histone H2A
LhOGS02321	MCL10010	x	x	x	x	x	x	E	x	x	histone H4-like, partial
LhOGS02325	MCL10010	x	x	x	x	x	x	x	x	x	histone H2A-like
LhOGS02333	single	HE	x	x	x	x	E	HE	x	E	n/a
LhOGS02337	MCL10010	x	x	x	x	x	x	x	x	x	histone H4-like, partial
LhOGS02376	single	E	E	E	E	E	E	E	E	E	39S ribosomal protein L18, mitochondrial
LhOGS02386	single	x	x	x	x	x	x	x	x	x	n/a
LhOGS02403	single	x	x	x	x	x	E	E	E	x	n/a
LhOGS02412	single	x	x	x	x	x	x	x	x	x	guanine nucleotide-releasing factor 2 isoform X9
LhOGS02418	single	E	E	E	E	E	E	E	E	E	mediator of RNA polymerase II transcription subunit 18 isoform X2
LhOGS02425	single	x	x	x	x	x	x	x	x	x	n/a
LhOGS02428	single	E	E	E	E	E	E	E	E	x	ragulator complex protein LAMTOR3-A isoform X1
LhOGS02435	single	E	E	E	E	E	E	x	E	x	n/a
LhOGS02461	single	E	E	E	E	E	E	E	E	E	putative sulfiredoxin isoform X1
LhOGS02471	single	x	x	x	x	x	x	x	E	x	neurofilament heavy polypeptide-like, partial
LhOGS02489	single	x	x	x	x	x	x	x	x	x	n/a
LhOGS02500	single	E	E	E	E	E	E	E	x	x	GDP-fucose protein O-fucosyltransferase 1
LhOGS02507	single	E	E	E	E	E	E	E	E	E	eukaryotic translation elongation factor 1 epsilon-1
LhOGS02535	single	x	x	x	x	x	x	x	x	x	uncharacterized protein LOC105704069 isoform X1
LhOGS02565	single	E	E	E	E	E	E	E	E	E	zinc finger protein on ecdysone puffs
LhOGS02582	single	E	E	E	E	E	E	E	E	E	micronuclear linker histone polyprotein-like isoform X3
LhOGS02588	single	E	E	E	E	E	E	E	E	E	dihydropteridine reductase
LhOGS02590	single	x	x	x	x	x	x	x	x	x	uncharacterized protein LOC108573171
LhOGS02596	single	E	E	E	E	E	E	E	E	E	39S ribosomal protein L55, mitochondrial isoform X2
LhOGS02649	single	x	x	x	x	x	x	x	x	x	uncharacterized protein LOC108572516
LhOGS02662	single	E	E	x	E	x	E	E	E	E	cyclin-T isoform X2
LhOGS02666	single	E	x	E	E	E	E	E	E	E	uncharacterized protein LOC105367903
LhOGS02686	single	E	E	E	E	E	E	E	E	E	phosphomannomutase
LhOGS02731	MCL10066	x	x	x	x	x	x	x	x	x	uncharacterized protein LOC113375805
LhOGS02747	single	E	E	E	E	E	E	E	E	E	uncharacterized protein LOC105736172
LhOGS02750	single	E	x	x	x	x	E	E	x	x	n/a
LhOGS02778	single	E	E	E	E	E	E	E	E	E	dolichol-phosphate mannosyltransferase subunit 3
LhOGS02802	single	E	E	E	E	E	E	E	E	x	probable glutamine-dependent NAD(+) synthetase
LhOGS02804	MCL10688	x	x	x	x	x	x	x	x	x	uncharacterized protein LOC113499483
LhOGS02805	MCL10688	x	x	x	x	x	x	x	x	x	uncharacterized protein LOC113499483
LhOGS02827	single	x	x	x	x	E	x	x	x	x	n/a
LhOGS02866	single	E	E	E	E	E	E	E	E	E	max dimerization protein 1-like isoform X3
LhOGS02868	single	E	E	E	E	E	E	E	E	E	nicotinamide/nicotinic acid mononucleotide adenylyltransferase 3 isoform X2
LhOGS02874	single	E	E	x	E	E	x	x	x	x	n/a
LhOGS02883	single	E	x	x	x	x	E	E	x	x	n/a
LhOGS02884	single	x	E	E	E	E	x	x	x	x	arginase, hepatic
LhOGS02934	single	x	x	x	x	x	x	x	x	x	n/a
LhOGS02937	single	E	E	E	E	E	E	E	E	x	ATP synthase mitochondrial F1 complex assembly factor 2
LhOGS02945	single	x	E	x	x	E	x	x	x	x	uncharacterized protein LOC108551519
LhOGS02954	single	x	x	x	x	x	x	x	x	x	n/a
LhOGS02976	single	E	E	E	E	E	E	E	E	E	uncharacterized protein LOC107046854
LhOGS03003	single	E	E	E	E	E	E	E	E	E	formin-binding protein 1-like isoform X3
LhOGS03009	single	E	E	E	E	E	E	E	E	E	uncharacterized protein C1orf131 homolog
LhOGS03017	single	x	x	x	x	x	x	x	x	x	n/a
LhOGS03027	single	E	E	E	E	E	E	E	E	E	28S ribosomal protein S18b, mitochondrial
LhOGS03030	single	x	x	x	x	x	x	x	x	E	n/a
LhOGS03034	single	E	E	E	E	E	E	E	E	E	non-structural maintenance of chromosomes element 3 homolog
LhOGS03079	single	x	E	E	E	E	E	x	E	x	LOW QUALITY PROTEIN: division abnormally delayed protein
LhOGS03080	single	x	x	x	E	x	x	x	E	x	division abnormally delayed protein
LhOGS03100	single	E	E	E	E	E	E	x	E	E	n/a
LhOGS03101	single	x	x	x	x	x	x	x	x	x	n/a
LhOGS03117	single	x	x	x	x	x	x	x	x	x	RING finger protein 212B
LhOGS03119	single	E	E	E	E	E	E	E	E	E	uncharacterized protein LOC108685441
LhOGS03122	single	x	x	E	x	x	x	x	E	x	n/a
LhOGS03128	single	HE	E	E	E	E	E	HE	E	E	n/a
LhOGS03137	single	E	E	E	E	E	E	E	E	x	glyoxalase domain-containing protein 4
LhOGS03145	single	x	E	E	E	E	E	x	E	E	stimulator of interferon genes protein
LhOGS03154	single	x	E	x	x	x	x	x	x	x	speedy protein A-like
LhOGS03160	single	E	E	E	E	x	E	E	E	x	uncharacterized protein LOC108572620
LhOGS03187	single	x	x	x	x	x	x	x	x	x	uncharacterized protein LOC105430172 isoform X3
LhOGS03191	single	x	HE	E	E	E	x	x	x	x	n/a
LhOGS03192	single	x	x	x	E	x	x	x	x	x	uncharacterized protein LOC105269558
LhOGS03194	MCL11223	x	E	E	E	x	x	x	E	E	n/a
LhOGS03196	single	x	x	x	x	x	x	x	x	x	n/a
LhOGS03220	single	x	x	x	x	x	x	x	x	x	uncharacterized protein LOC107192856
LhOGS03258	single	x	E	E	x	x	x	x	x	x	uncharacterized protein LOC105425924
LhOGS03262	single	E	x	x	x	x	E	E	x	E	n/a
LhOGS03266	single	E	E	E	x	x	E	E	x	x	uncharacterized protein LOC108579762
LhOGS03289	single	x	x	x	x	x	E	x	E	x	uncharacterized protein LOC107192267
LhOGS03294	single	x	x	x	x	x	x	x	x	x	latrophilin Cirl-like, partial
LhOGS03306	single	x	x	x	x	x	E	x	E	x	protein FAM49B isoform X2
LhOGS03316	single	x	x	x	x	x	x	x	x	x	n/a
LhOGS03322	single	x	x	x	x	x	x	x	x	x	cilia- and flagella-associated protein 91 isoform X2
LhOGS03330	single	x	x	E	E	E	E	E	HE	x	omega-conotoxin-like protein 1
LhOGS03347	single	x	x	x	E	x	x	x	x	x	n/a
LhOGS03370	MCL16309	x	E	x	x	x	x	x	x	E	gamma-glutamyl hydrolase-like isoform X2
LhOGS03371	single	x	x	E	E	E	E	x	x	x	n/a
LhOGS03373	single	x	x	x	E	E	HE	x	E	x	cuticle protein 64
LhOGS03374	single	x	E	E	HE	E	E	x	x	x	n/a
LhOGS03375	single	x	E	E	HE	HE	x	x	x	x	n/a
LhOGS03390	single	E	E	E	E	E	E	E	E	x	LOW QUALITY PROTEIN: D-tyrosyl-tRNA(Tyr) deacylase 1
LhOGS03392	single	E	E	x	E	x	E	E	x	x	protein lin-9 homolog isoform X1
LhOGS03397	single	E	E	x	x	x	E	E	E	x	n/a
LhOGS03430	single	x	x	x	E	E	x	x	x	x	uncharacterized protein LOC100881717
LhOGS03451	single	E	E	E	E	E	E	E	E	E	small VCP/p97-interacting protein
LhOGS03452	single	E	E	E	E	E	E	E	E	E	ragulator complex protein LAMTOR2
LhOGS03454	single	x	E	E	x	x	E	E	x	x	n/a
LhOGS03455	single	E	E	E	E	E	E	E	E	E	integumentary mucin C.1-like
LhOGS03458	single	x	x	E	E	HE	x	x	x	x	n/a
LhOGS03459	single	x	x	E	E	HE	E	x	x	x	n/a
LhOGS03466	single	E	E	E	x	E	E	E	E	x	2-oxo-4-hydroxy-4-carboxy-5-ureidoimidazoline decarboxylase-like
LhOGS03467	single	E	E	E	E	E	E	E	E	E	n/a
LhOGS03468	MCL10929	x	x	x	x	x	x	x	x	x	FK506-binding protein 15
LhOGS03472	single	x	E	x	x	x	E	x	E	E	adenosine monophosphate-protein transferase FICD homolog
LhOGS03490	MCL10512	x	x	x	x	x	E	x	x	E	lysophospholipid acyltransferase 1 isoform X1
LhOGS03500	single	E	E	E	E	E	E	E	x	x	n/a
LhOGS03505	single	E	E	E	E	E	E	E	E	E	proteasome maturation protein
LhOGS03523	single	x	x	x	x	x	E	E	x	HE	n/a
LhOGS03532	single	E	x	x	x	x	E	E	x	x	n/a
LhOGS03549	single	x	E	x	E	E	E	x	E	x	vascular endothelial growth factor C isoform X1
LhOGS03571	MCL11539	x	x	x	x	x	x	x	x	x	uncharacterized protein LOC107982089
LhOGS03577	MCL11540	x	x	x	x	x	x	x	x	x	uncharacterized protein LOC107071387 isoform X1
LhOGS03578	MCL10028	x	x	x	x	x	x	x	x	E	uncharacterized protein LOC107042167
LhOGS03579	single	x	x	x	x	x	x	x	x	x	Bardet-Biedl syndrome 1 protein homolog
LhOGS03586	single	x	x	x	x	x	x	x	x	x	n/a
LhOGS03597	single	x	x	E	x	x	x	x	x	x	cytochrome c oxidase copper chaperone
LhOGS03609	single	E	E	E	E	E	E	E	E	E	n/a
LhOGS03615	single	x	x	x	x	x	x	x	x	x	n/a
LhOGS03626	MCL10028	x	x	x	x	x	x	x	x	x	uncharacterized protein LOC100574938
LhOGS03647	single	E	E	E	E	E	E	E	E	E	DNA polymerase delta subunit 3-like
LhOGS03682	single	E	E	E	E	E	E	E	E	E	DNA-directed RNA polymerase III subunit RPC7-like
LhOGS03696	single	E	E	x	x	x	E	E	x	x	uncharacterized protein LOC107266394
LhOGS03701	single	E	E	E	E	E	E	E	E	E	SWI/SNF complex subunit SMARCC2 isoform X3
LhOGS03702	single	E	x	x	x	x	E	E	x	x	n/a
LhOGS03727	single	E	E	E	E	E	E	E	E	E	calcium/calmodulin-dependent protein kinase type 1 isoform X1
LhOGS03743	single	x	E	x	E	E	E	x	E	x	n/a
LhOGS03757	single	E	E	E	E	E	E	E	E	E	n/a
LhOGS03761	single	E	E	E	E	E	E	E	E	x	E3 ubiquitin-protein ligase Mdm2-like isoform X2
LhOGS03798	single	E	E	E	E	E	E	E	E	x	transmembrane protein 42
LhOGS03809	single	E	E	x	x	x	E	E	E	E	trehalase-like
LhOGS03816	single	HE	HE	E	E	E	HE	HE	E	E	n/a
LhOGS03836	single	E	x	x	x	x	x	E	x	x	n/a
LhOGS03837	single	E	x	E	E	E	x	E	E	E	n/a
LhOGS03850	single	E	E	E	E	E	E	E	E	E	E3 UFM1-protein ligase 1 homolog
LhOGS03857	single	x	x	x	x	x	x	x	x	x	n/a
LhOGS03858	single	x	x	x	x	x	x	x	E	x	n/a
LhOGS03880	single	E	E	E	E	E	E	E	E	E	uncharacterized protein LOC107273075
LhOGS03898	single	E	E	E	E	E	E	E	E	E	n/a
LhOGS03923	single	HE	E	E	E	E	E	E	E	E	n/a
LhOGS03936	single	x	x	x	x	x	x	x	x	x	n/a
LhOGS03957	single	E	x	E	E	E	E	E	x	x	lisH domain-containing protein FOPNL
LhOGS03960	single	x	E	E	E	E	E	x	E	x	alpha-aminoadipic semialdehyde synthase, mitochondrial isoform X2
LhOGS03971	single	E	E	E	E	E	E	E	E	x	TBC1 domain family member 7
LhOGS03974	single	E	E	x	x	x	E	E	E	x	regulatory-associated protein of mTOR isoform X2
LhOGS03982	single	x	x	x	x	x	x	x	x	x	n/a
LhOGS04005	single	x	x	x	x	x	x	x	x	x	MYCBP-associated protein-like
LhOGS04011	single	E	x	x	x	x	E	E	x	x	tetratricopeptide repeat protein 21B-like
LhOGS04028	single	x	x	E	E	E	E	E	HE	E	defensin-1
LhOGS04046	single	x	x	x	x	x	E	E	x	HE	n/a
LhOGS04051	single	E	E	x	E	E	E	x	E	x	n/a
LhOGS04079	MCL10066	x	x	x	x	x	x	x	x	x	uncharacterized protein LOC107270416
LhOGS04121	single	E	E	E	E	E	E	E	E	x	uncharacterized protein LOC105364367
LhOGS04126	single	x	x	x	x	x	x	x	x	x	n/a
LhOGS04127	single	x	x	x	x	E	x	x	E	x	uncharacterized protein LOC105837050
LhOGS04128	single	x	x	x	x	x	x	x	x	E	rap1 GTPase-activating protein 1 isoform X2
LhOGS04134	single	E	E	E	E	E	E	E	E	E	cactin
LhOGS04135	single	E	E	E	E	E	E	E	E	E	vacuolar protein-sorting-associated protein 25
LhOGS04147	MCL11542	x	x	x	x	x	HE	HE	x	HE	n/a
LhOGS04148	single	x	x	x	x	x	x	x	x	x	protein PIH1D3
LhOGS04163	single	x	x	x	x	x	x	x	x	x	cyclic nucleotide-gated channel rod photoreceptor subunit alpha
LhOGS04164	single	x	x	x	x	x	x	x	x	x	cyclic nucleotide-gated cation channel alpha-3 isoform X3
LhOGS04165	single	x	x	x	x	x	x	x	x	x	cyclic nucleotide-gated cation channel alpha-3
LhOGS04203	single	x	x	x	x	x	x	x	x	x	n/a
LhOGS04247	single	E	E	E	E	E	HE	E	E	E	uncharacterized protein LOC100115623 isoform X1
LhOGS04251	single	E	E	E	E	E	E	E	E	E	uncharacterized protein LOC103573123
LhOGS04260	MCL10178	x	x	x	x	x	x	x	x	x	odorant receptor Or1-like isoform X2
LhOGS04278	single	x	x	x	x	x	x	x	E	x	n/a
LhOGS04297	single	x	x	x	x	x	x	x	x	x	n/a
LhOGS04305	single	E	x	x	x	x	E	E	x	x	dimethyladenosine transferase 2, mitochondrial isoform X1
LhOGS04317	MCL10058	x	x	x	x	x	x	x	x	x	uncharacterized protein LOC108578271
LhOGS04325	MCL10688	x	x	x	x	x	x	x	x	x	uncharacterized protein LOC108765643
LhOGS04326	single	x	x	x	x	x	x	x	x	x	uncharacterized protein LOC113561424
LhOGS04347	MCL16311	E	E	E	E	E	E	E	E	E	uncharacterized protein LOC105257536
LhOGS04357	single	x	E	E	E	E	x	x	E	x	ATP-dependent (S)-NAD(P)H-hydrate dehydratase isoform X1
LhOGS04374	single	E	E	E	E	E	E	E	E	x	n/a
LhOGS04375	single	x	x	x	x	x	x	x	x	x	n/a
LhOGS04377	single	x	x	x	x	x	x	x	x	x	n/a
LhOGS04378	single	x	x	E	E	E	x	x	E	x	n/a
LhOGS04399	single	x	x	x	x	x	x	x	x	x	uncharacterized protein LOC107045354 isoform X2
LhOGS04400	single	x	x	x	x	x	x	x	x	x	n/a
LhOGS04402	single	x	x	x	x	x	x	x	x	x	uncharacterized protein LOC108769612
LhOGS04427	single	x	x	x	x	x	x	x	x	x	n/a
LhOGS04436	single	x	x	x	E	E	E	E	E	x	n/a
LhOGS04443	single	x	E	x	E	E	E	x	E	x	uncharacterized protein LOC100874960
LhOGS04452	single	x	x	x	x	x	x	E	HE	x	n/a
LhOGS04454	single	E	E	E	E	E	E	E	E	E	n/a
LhOGS04455	single	x	x	x	x	x	x	x	x	x	n/a
LhOGS04471	single	x	x	x	x	x	x	E	x	x	n/a
LhOGS04487	single	x	x	x	x	E	x	x	x	x	n/a
LhOGS04492	single	E	E	E	E	E	E	E	E	E	small integral membrane protein 4
LhOGS04500	single	E	E	E	E	x	E	E	E	E	n/a
LhOGS04509	single	E	E	E	E	E	E	E	E	x	probable tRNA (uracil-O(2)-)-methyltransferase
LhOGS04538	single	x	x	x	x	x	x	x	x	x	uncharacterized protein LOC103315514
LhOGS04548	single	x	x	x	E	x	x	x	E	x	uncharacterized protein LOC106793369
LhOGS04590	single	E	E	E	E	x	E	E	E	E	n/a
LhOGS04596	single	E	E	x	x	x	E	E	x	x	exosome complex component CSL4
LhOGS04608	single	x	x	x	x	E	x	x	x	x	n/a
LhOGS04614	single	x	x	x	x	x	E	E	x	x	n/a
LhOGS04640	single	x	x	x	x	x	x	x	x	x	n/a
LhOGS04676	single	E	E	x	x	x	E	E	x	x	maternal protein tudor isoform X2
LhOGS04681	MCL11333	x	x	x	x	x	x	x	x	x	n/a
LhOGS04726	single	x	x	x	x	x	x	x	x	x	Kv channel-interacting protein 1-like isoform X1
LhOGS04748	single	x	x	x	x	x	E	E	x	E	n/a
LhOGS04750	single	E	E	x	E	x	E	E	E	E	uncharacterized protein LOC105737214 isoform X2
LhOGS04756	MCL11385	x	E	x	x	x	x	x	x	x	uncharacterized protein LOC107264079 isoform X1
LhOGS04785	single	E	x	x	x	x	E	E	x	x	n/a
LhOGS04797	single	x	x	x	E	x	E	E	E	x	cuticle protein 18.7-like
LhOGS04818	single	x	x	E	x	x	x	x	x	x	n/a
LhOGS04835	MCL10010	E	x	x	x	x	E	E	x	x	histone H2A, partial
LhOGS04836	MCL10010	E	x	x	x	x	E	E	x	x	histone H4-like, partial
LhOGS04837	MCL10010	E	E	E	x	x	E	E	E	x	GM17429
LhOGS04851	single	E	E	E	E	E	E	E	E	E	uncharacterized protein LOC100878892
LhOGS04881	single	x	x	x	x	E	x	x	E	x	n/a
LhOGS04890	single	E	E	E	E	E	E	E	E	E	pyroglutamyl-peptidase 1 isoform X2
LhOGS04891	single	E	E	E	E	E	E	E	E	E	ribonuclease kappa
LhOGS04896	single	x	x	x	x	x	x	x	E	x	n/a
LhOGS04915	single	E	E	E	E	E	E	E	E	E	ubiquitin-fold modifier 1 isoform X2
LhOGS04966	single	E	E	x	E	x	x	x	x	x	n/a
LhOGS05010	single	E	E	x	E	E	E	E	E	x	n/a
LhOGS05022	single	E	E	E	E	E	E	E	E	x	non-structural maintenance of chromosomes element 1 homolog
LhOGS05091	MCL11486	E	E	E	E	E	E	E	E	E	zinc finger BED domain-containing protein 1-like
LhOGS05098	single	x	x	x	x	x	x	E	x	x	n/a
LhOGS05101	single	E	E	E	E	E	E	E	E	E	waprin-Thr1-like
LhOGS05102	single	x	x	x	E	E	E	x	E	x	waprin-Phi1-like
LhOGS05107	single	E	E	E	E	E	E	E	E	E	ER membrane protein complex subunit 2-like
LhOGS05108	single	x	x	x	x	x	x	E	x	x	n/a
LhOGS05116	MCL10838	x	x	x	x	x	x	x	x	x	n/a
LhOGS05140	single	E	E	E	E	E	E	E	E	x	uncharacterized protein LOC100741879 isoform X2
LhOGS05142	single	E	E	E	E	E	E	E	E	E	uncharacterized protein LOC107220199
LhOGS05160	single	x	x	E	E	E	E	x	E	E	neuronal PAS domain-containing protein 4 isoform X1
LhOGS05210	single	x	E	E	E	E	E	E	HE	E	omega-conotoxin-like protein 1
LhOGS05211	single	x	HE	x	x	x	x	x	x	x	n/a
LhOGS05214	single	x	x	x	x	x	x	x	x	x	n/a
LhOGS05216	single	E	E	E	E	E	E	E	E	E	n/a
LhOGS05235	single	x	E	x	x	x	x	x	x	x	n/a
LhOGS05236	single	x	x	E	E	E	x	x	x	x	n/a
LhOGS05245	single	E	E	E	E	E	E	E	E	x	tRNA-specific adenosine deaminase 2
LhOGS05303	single	E	E	x	E	E	x	x	E	E	n/a
LhOGS05317	MCL16308	E	E	x	x	x	E	E	E	x	transportin-1
LhOGS05322	single	x	E	x	x	x	E	E	E	x	n/a
LhOGS05352	single	x	x	x	x	x	x	x	x	x	coiled-coil domain-containing protein 61 isoform X1
LhOGS05353	single	E	E	E	E	E	E	E	E	E	probable glucosamine 6-phosphate N-acetyltransferase
LhOGS05357	MCL12989	x	x	E	E	E	E	x	E	E	uncharacterized protein LOC103314505
LhOGS05360	MCL10158	x	E	x	x	x	x	x	x	E	n/a
LhOGS05378	single	E	E	E	E	E	E	E	E	E	uncharacterized protein LOC107270246
LhOGS05389	single	x	x	x	x	x	x	x	x	x	uncharacterized protein LOC107965822
LhOGS05395	MCL10028	x	x	x	x	x	x	x	x	x	uncharacterized protein LOC112679949
LhOGS05411	single	x	x	x	x	x	x	x	x	x	n/a
LhOGS05418	MCL10013	x	x	x	x	x	x	x	x	x	tigger transposable element-derived protein 2-like
LhOGS05421	single	E	E	E	E	E	E	E	E	x	probable DNA replication complex GINS protein PSF2
LhOGS05464	single	x	x	x	x	E	x	x	E	x	prolactin-releasing peptide receptor isoform X2
LhOGS05491	single	x	E	E	E	E	E	E	E	E	n/a
LhOGS05497	MCL16313	E	E	E	E	E	E	E	E	E	EP300-interacting inhibitor of differentiation 3
LhOGS05500	MCL10861	x	x	E	E	E	E	x	E	x	uncharacterized protein LOC107222273
LhOGS05504	single	E	E	E	E	E	E	E	E	E	small integral membrane protein 12
LhOGS05514	single	E	E	E	E	E	E	E	E	E	n/a
LhOGS05523	single	x	x	x	x	x	x	E	x	x	n/a
LhOGS05524	single	x	x	x	x	x	x	E	x	x	n/a
LhOGS05525	single	x	x	x	x	x	x	E	x	x	n/a
LhOGS05531	single	x	x	x	x	x	x	x	x	E	protein FAM69C
LhOGS05532	single	E	E	E	E	E	E	E	E	E	uncharacterized protein LOC106791990
LhOGS05535	single	x	x	x	x	x	x	x	E	x	uncharacterized protein LOC105736722
LhOGS05536	single	x	x	x	x	x	x	x	x	x	n/a
LhOGS05555	single	x	E	E	E	E	x	E	E	E	actin-binding Rho-activating protein-like
LhOGS05562	single	x	x	x	x	x	x	x	x	x	amyloid beta A4 precursor protein-binding family B member 1-interacting protein isoform X1
LhOGS05571	single	E	E	E	E	E	E	E	E	x	molybdenum cofactor biosynthesis protein 1 isoform X1
LhOGS05577	single	E	E	E	E	E	E	E	E	E	n/a
LhOGS05596	single	x	x	x	x	x	x	x	x	x	n/a
LhOGS05597	single	E	E	E	E	E	E	E	E	E	protein DDI1 homolog 2
LhOGS05663	single	E	E	x	E	E	E	E	E	x	n/a
LhOGS05684	single	E	E	E	E	E	E	x	x	x	n/a
LhOGS05685	single	E	x	x	E	x	x	x	x	x	n/a
LhOGS05686	single	x	x	x	x	x	x	x	x	x	n/a
LhOGS05694	single	E	E	E	E	E	E	E	E	x	ecto-NOX disulfide-thiol exchanger 2 isoform X2
LhOGS05713	single	E	E	E	E	E	E	E	E	E	uncharacterized protein LOC113552278
LhOGS05716	single	x	x	x	x	x	E	x	x	x	UPF0769 protein C21orf59 homolog
LhOGS05756	single	x	x	x	x	x	x	x	x	x	n/a
LhOGS05760	single	x	x	x	x	E	x	x	x	x	n/a
LhOGS05765	single	x	E	x	E	E	x	x	x	x	uncharacterized protein LOC105837316 isoform X2
LhOGS05777	single	E	x	x	x	x	E	E	x	x	n/a
LhOGS05786	single	E	x	x	x	E	E	E	E	x	UPF0518 protein AAEL005291 isoform X4
LhOGS05800	single	E	E	E	E	E	E	E	E	E	uncharacterized protein LOC107994318
LhOGS05801	single	x	x	x	x	x	x	x	x	x	n/a
LhOGS05829	single	HE	HE	E	E	E	E	E	E	E	n/a
LhOGS05835	single	E	E	E	x	x	E	E	x	x	hydrolethalus syndrome protein 1 homolog
LhOGS05864	single	x	x	x	x	x	x	x	x	x	n/a
LhOGS05867	single	E	E	E	E	E	E	E	E	E	glutathione synthetase-like isoform X2
LhOGS05893	single	E	E	E	E	E	E	E	x	x	cell cycle checkpoint protein RAD17 isoform X1
LhOGS05921	single	x	E	E	E	E	x	x	E	E	vanin-like protein 1 isoform X3
LhOGS05925	single	E	x	x	x	x	E	E	x	x	n/a
LhOGS05928	single	x	x	x	x	x	x	x	x	x	uncharacterized protein LOC107265721
LhOGS05932	single	x	x	x	x	x	x	x	x	x	uncharacterized protein LOC105666956
LhOGS05961	single	E	E	x	E	x	E	x	E	E	AF4/FMR2 family member 4 isoform X1
LhOGS05963	single	E	E	E	E	E	E	x	E	x	NADH dehydrogenase (ubiquinone) complex I, assembly factor 6
LhOGS05969	single	x	x	x	x	x	E	x	x	x	n/a
LhOGS05998	single	E	E	E	E	E	E	x	E	E	n/a
LhOGS06004	single	x	x	x	x	x	x	x	x	x	n/a
LhOGS06007	single	E	E	E	E	E	E	E	E	E	n/a
LhOGS06052	single	E	E	E	E	E	E	x	E	E	uncharacterized protein LOC106749753 isoform X3
LhOGS06053	single	x	x	x	x	x	x	x	x	x	uncharacterized protein LOC107264003 isoform X3
LhOGS06063	MCL10010	E	x	x	x	x	E	HE	x	E	late histone H2B.L4-like
LhOGS06079	single	x	x	x	x	x	x	x	x	x	unconventional myosin-IXb isoform X1
LhOGS06088	single	E	E	E	E	E	E	E	E	E	uncharacterized protein LOC100678259
LhOGS06120	single	x	x	x	E	x	x	x	x	x	uncharacterized protein LOC107266895 isoform X2
LhOGS06133	MCL11175	x	E	E	E	E	E	x	E	E	failed axon connections
LhOGS06135	single	E	E	E	E	E	E	E	E	E	tumor protein p53-inducible nuclear protein 2 isoform X3
LhOGS06137	single	E	E	E	E	E	E	E	E	x	E3 SUMO-protein ligase NSE2-like
LhOGS06160	MCL16314	E	E	E	E	E	E	E	E	E	uncharacterized protein LOC113464132
LhOGS06166	single	x	x	E	E	E	E	x	E	x	n/a
LhOGS06205	single	E	E	E	E	E	E	E	x	E	n/a
LhOGS06228	single	x	x	x	x	x	E	E	x	HE	n/a
LhOGS06230	single	x	x	x	x	x	x	x	x	x	n/a
LhOGS06276	single	E	E	E	E	E	E	E	E	E	constitutive coactivator of PPAR-gamma-like protein 1 homolog isoform X4
LhOGS06277	single	E	E	E	E	E	E	E	E	E	n/a
LhOGS06293	single	E	E	E	E	E	E	E	E	E	protein GPR107 isoform X1
LhOGS06296	single	x	x	x	x	x	x	x	x	x	n/a
LhOGS06299	single	E	E	E	E	E	E	E	E	E	GPI transamidase component PIG-S
LhOGS06306	single	x	x	E	E	E	E	x	E	x	uncharacterized protein LOC100680166 isoform X3
LhOGS06308	single	x	x	x	x	x	x	x	E	x	n/a
LhOGS06339	single	x	x	E	E	E	E	x	E	x	uncharacterized protein LOC107268977
LhOGS06357	single	x	E	x	x	x	x	x	x	x	n/a
LhOGS06407	single	x	x	x	x	x	E	E	x	HE	n/a
LhOGS06408	single	x	x	x	x	x	E	E	x	HE	n/a
LhOGS06409	single	x	x	x	x	x	x	x	x	x	n/a
LhOGS06430	single	x	x	x	x	x	x	x	x	x	acetylcholine receptor subunit alpha-type acr-16
LhOGS06449	single	x	x	x	x	x	x	x	x	x	n/a
LhOGS06454	single	E	x	x	x	x	E	E	x	x	n/a
LhOGS06456	single	x	x	x	x	x	x	x	x	x	protein rhomboid
LhOGS06458	single	E	E	E	E	E	E	E	E	E	CDGSH iron-sulfur domain-containing protein 2 homolog
LhOGS06471	single	E	E	E	x	x	E	E	E	x	n/a
LhOGS06474	single	E	E	x	x	x	x	E	x	x	mucin-19-like isoform X2
LhOGS06490	single	E	x	x	x	x	E	E	x	x	n/a
LhOGS06503	single	E	E	E	E	E	E	E	E	E	pre-mRNA-splicing regulator WTAP
LhOGS06507	single	E	E	E	E	E	E	E	E	E	receptor-binding cancer antigen expressed on SiSo cells
LhOGS06518	single	E	E	E	E	E	E	E	x	E	filamin A-interacting protein 1-like
LhOGS06537	single	E	x	x	x	x	E	x	x	x	WD repeat-containing and planar cell polarity effector protein fritz isoform X2
LhOGS06538	single	E	E	E	E	E	E	E	E	E	deoxyribose-phosphate aldolase isoform X1
LhOGS06540	single	E	E	E	E	E	E	E	E	E	uncharacterized protein LOC106793994
LhOGS06541	single	E	E	E	E	x	E	E	x	x	uncharacterized protein LOC108550140
LhOGS06547	single	x	x	x	x	x	x	x	x	x	testis-expressed protein 9
LhOGS06550	single	x	E	E	E	E	E	x	x	x	zinc finger CCHC domain-containing protein 24 isoform X3
LhOGS06551	single	E	E	E	E	E	E	E	E	E	protein rogdi isoform X1
LhOGS06552	MCL16315	x	E	E	E	E	E	E	E	E	ester hydrolase C11orf54 homolog
LhOGS06556	MCL16316	E	E	x	x	x	E	E	E	E	solute carrier family 35 member F6
LhOGS06557	MCL16316	E	E	E	E	E	E	x	E	E	solute carrier family 35 member F6
LhOGS06562	single	E	x	x	x	x	E	E	x	x	n/a
LhOGS06577	single	x	x	x	x	x	x	x	x	E	n/a
LhOGS06580	single	E	E	E	E	E	x	x	x	x	n/a
LhOGS06584	single	E	E	E	E	E	E	E	E	x	transmembrane protein 242 isoform X2
LhOGS06586	single	x	E	x	x	E	x	x	E	E	n/a
LhOGS06592	single	E	E	E	E	E	E	E	E	E	DAZ-associated protein 2-like
LhOGS06594	single	x	x	E	E	x	x	x	E	x	serine--pyruvate aminotransferase, mitochondrial
LhOGS06600	single	x	x	x	x	x	x	x	x	x	mitotic spindle assembly checkpoint protein MAD2B
LhOGS06601	single	x	x	x	x	x	x	E	x	x	biogenesis of lysosome-related organelles complex 1 subunit 6
LhOGS06609	single	x	x	x	x	x	E	E	x	HE	n/a
LhOGS06611	single	E	x	x	x	x	E	E	x	x	uncharacterized protein LOC107266075
LhOGS06612	single	x	x	x	x	x	x	x	x	x	dynein assembly factor 3, axonemal
LhOGS06618	MCL10929	E	E	E	E	E	E	E	E	x	FK506-binding protein 15
LhOGS06625	single	E	x	x	x	x	x	x	x	x	n/a
LhOGS06630	single	E	E	E	E	E	E	E	E	E	39S ribosomal protein L48, mitochondrial
LhOGS06631	single	E	E	E	E	E	E	E	E	E	tyrosine--tRNA ligase, cytoplasmic isoform X1
LhOGS06632	single	E	E	E	E	E	E	E	E	E	activating signal cointegrator 1 complex subunit 2
LhOGS06635	single	x	x	x	x	x	x	x	x	x	potassium voltage-gated channel subfamily H member 6 isoform X3
LhOGS06637	single	E	E	x	x	E	E	E	x	x	augmin complex subunit dgt3
LhOGS06646	single	E	x	x	x	x	E	E	E	x	n/a
LhOGS06647	MCL16313	E	E	E	E	E	E	E	x	x	non-structural maintenance of chromosomes element 4 homolog A-like
LhOGS06654	MCL16315	x	x	x	x	x	x	x	E	E	ester hydrolase C11orf54 homolog
LhOGS06666	single	E	E	E	E	E	E	E	E	x	KAT8 regulatory NSL complex subunit 2 isoform X1
LhOGS06672	single	E	E	E	E	E	E	E	x	x	protein tantalus
LhOGS06684	single	E	E	E	E	E	E	E	E	E	transmembrane protein 70 homolog, mitochondrial
LhOGS06689	single	x	x	x	x	x	x	x	E	x	n/a
LhOGS06691	single	x	x	x	x	x	x	x	x	x	dorsal-ventral patterning protein Sog
LhOGS06696	MCL10010	x	x	x	x	x	x	x	x	x	hypothetical protein HELRODRAFT_172812
LhOGS06700	single	x	x	x	E	x	x	x	x	x	POU domain, class 3, transcription factor 2-like
LhOGS06701	single	x	x	x	x	x	x	x	x	x	POU domain, class 3, transcription factor 2-like
LhOGS06702	single	x	x	E	E	E	x	x	x	x	zinc finger protein rotund-like isoform X2
LhOGS06703	single	E	E	E	E	E	E	E	E	E	ubiquitin carboxyl-terminal hydrolase 48-like
LhOGS06705	single	x	x	x	x	x	x	x	x	x	n/a
LhOGS06707	MCL10545	x	E	E	E	E	E	E	E	x	LOW QUALITY PROTEIN: collagen alpha-2(IV) chain-like
LhOGS06709	single	E	E	E	E	E	E	E	E	x	GDP-fucose protein O-fucosyltransferase 2
LhOGS06711	single	E	E	E	E	E	E	E	E	E	NADH dehydrogenase
LhOGS06712	MCL16317	x	x	E	E	E	x	x	x	x	n/a
LhOGS06713	MCL16317	x	x	HE	HE	E	x	x	x	x	n/a
LhOGS06732	single	E	E	E	E	E	E	E	x	x	histone deacetylase complex subunit SAP130-A isoform X3
LhOGS06744	single	x	x	x	x	x	x	x	E	x	uncharacterized protein LOC107266173
LhOGS06750	single	E	E	E	E	E	E	E	E	E	neurochondrin homolog
LhOGS06763	single	x	x	x	x	x	x	x	E	x	n/a
LhOGS06773	single	E	x	x	x	x	E	E	x	x	uncharacterized protein LOC105662115 isoform X2
LhOGS06781	single	E	E	E	E	E	E	E	x	x	uncharacterized protein LOC106749478
LhOGS06792	single	E	x	x	x	x	E	E	x	x	uncharacterized protein LOC105685845
LhOGS06820	single	E	E	E	E	E	E	E	E	x	evolutionarily conserved signaling intermediate in Toll pathway, mitochondrial
LhOGS06856	single	x	x	x	x	x	x	x	E	x	type I inositol 1,4,5-trisphosphate 5-phosphatase isoform X1
LhOGS06866	single	x	x	x	x	x	x	x	x	x	uncharacterized protein LOC107982089
LhOGS06867	single	x	x	x	x	x	x	x	x	x	uncharacterized protein LOC111106248
LhOGS06905	single	E	E	E	E	E	E	E	E	E	n/a
LhOGS06921	MCL10066	x	x	x	x	x	x	x	x	x	uncharacterized protein LOC113385802
LhOGS06953	single	E	E	x	x	x	E	E	x	x	n/a
LhOGS06955	single	x	x	x	x	x	x	x	x	x	n/a
LhOGS06978	MCL10044	x	x	E	x	x	x	x	x	x	IQ motif and SEC7 domain-containing protein 1 isoform X2
LhOGS06980	single	E	E	E	E	E	E	E	E	x	IQ motif and SEC7 domain-containing protein 1 isoform X1
LhOGS06992	single	x	x	x	x	x	x	x	x	x	n/a
LhOGS06999	single	E	E	E	E	x	E	E	E	E	transcription factor kayak isoform X1
LhOGS07033	single	E	E	E	E	E	E	E	E	E	n/a
LhOGS07042	single	E	E	E	E	E	E	E	E	E	uncharacterized protein LOC108752373
LhOGS07060	single	x	E	E	x	x	x	x	E	x	n/a
LhOGS07062	single	x	x	x	x	x	x	x	x	x	n/a
LhOGS07070	single	E	E	E	E	E	E	E	E	x	uncharacterized protein LOC107074482
LhOGS07084	single	E	x	x	x	x	E	E	x	x	nanos homolog 2
LhOGS07086	single	x	x	x	x	x	E	E	x	x	n/a
LhOGS07087	single	x	x	x	x	x	x	x	x	x	uncharacterized protein LOC107268262 isoform X3
LhOGS07090	single	E	E	x	E	E	x	x	E	x	LIM domain-binding protein 2-like isoform X1
LhOGS07120	single	x	x	x	x	x	x	E	HE	E	n/a
LhOGS07126	single	E	E	x	x	x	x	E	E	E	n/a
LhOGS07164	single	x	x	x	x	E	x	x	x	x	adhesive plaque matrix protein-like
LhOGS07189	MCL10929	E	E	E	E	E	E	E	E	x	FK506-binding protein 15
LhOGS07204	single	x	x	x	E	E	x	x	x	E	n/a
LhOGS07209	single	x	x	x	x	E	x	x	x	x	uncharacterized protein LOC108749142
LhOGS07219	single	x	x	x	x	x	x	x	x	x	n/a
LhOGS07225	single	x	x	x	x	x	x	x	x	x	protamine
LhOGS07227	single	E	E	E	E	E	E	E	E	E	signal recognition particle 14 kDa protein
LhOGS07251	single	E	E	E	E	E	E	E	E	x	n/a
LhOGS07260	single	x	x	x	x	x	x	x	x	x	uncharacterized protein LOC108748548
LhOGS07264	single	x	x	x	x	x	x	x	x	x	uncharacterized protein LOC107227894
LhOGS07273	single	x	x	x	E	E	E	x	x	x	tetra-peptide repeat homeobox protein 1
LhOGS07274	single	x	x	x	x	x	x	x	x	x	n/a
LhOGS07282	single	x	x	x	E	E	E	x	x	x	n/a
LhOGS07317	single	x	x	x	x	x	x	x	x	x	coiled-coil domain-containing protein 103
LhOGS07319	single	x	E	x	x	x	E	x	x	x	n/a
LhOGS07329	single	E	E	E	E	E	E	E	E	x	cob(I)yrinic acid a,c-diamide adenosyltransferase, mitochondrial
LhOGS07343	single	x	x	x	x	x	x	x	x	x	uncharacterized protein LOC105664026
LhOGS07363	single	E	E	E	E	E	E	E	E	x	protein NDUFAF4 homolog
LhOGS07374	single	x	E	E	x	x	x	E	HE	x	cell wall protein DAN4-like
LhOGS07379	single	x	x	E	E	E	x	x	x	x	LOW QUALITY PROTEIN: zinc finger protein 768-like
LhOGS07381	single	x	x	x	x	x	x	x	x	x	n/a
LhOGS07398	single	x	x	x	x	E	x	x	x	x	mediator of RNA polymerase II transcription subunit 15
LhOGS07417	single	x	x	x	x	x	x	x	x	x	n/a
LhOGS07431	single	E	E	E	E	E	E	E	x	x	uncharacterized protein LOC105152143
LhOGS07438	MCL10010	HE	E	E	E	E	E	HE	E	E	histone H2A
LhOGS07446	single	E	E	x	E	E	x	x	E	x	n/a
LhOGS07447	single	x	E	x	E	E	x	x	E	x	muscleblind-like protein 3-like
LhOGS07466	single	x	x	x	x	x	x	x	x	x	n/a
LhOGS07475	single	E	x	x	x	x	E	E	x	x	n/a
LhOGS07485	single	x	x	x	x	x	x	x	x	x	uncharacterized protein LOC107066152
LhOGS07511	MCL11029	E	E	E	E	E	x	x	E	x	uncharacterized protein LOC105702483 isoform X2
LhOGS07527	single	x	x	x	x	x	x	x	x	x	cAMP-specific 3',5'-cyclic phosphodiesterase isoform X3
LhOGS07528	single	x	x	x	x	x	x	x	x	x	cAMP-specific 3',5'-cyclic phosphodiesterase isoform X7
LhOGS07529	single	x	x	x	x	x	E	E	E	E	cAMP-specific 3',5'-cyclic phosphodiesterase, isoforms N/G isoform X3
LhOGS07530	single	x	x	x	x	x	x	x	x	x	LOW QUALITY PROTEIN: cAMP-specific 3',5'-cyclic phosphodiesterase-like
LhOGS07532	single	E	E	E	E	E	E	E	E	E	n/a
LhOGS07533	single	E	E	E	E	E	E	E	E	E	n/a
LhOGS07534	single	E	E	E	E	E	E	E	E	E	uncharacterized protein LOC106658811
LhOGS07550	MCL10010	x	x	x	x	x	x	x	x	x	late histone H2B.L4-like
LhOGS07552	MCL10010	x	x	x	x	x	x	x	x	x	uncharacterized protein LOC106659257
LhOGS07563	single	x	x	x	x	x	x	x	x	x	uncharacterized protein LOC107263582
LhOGS07575	MCL10010	x	x	x	x	x	x	x	x	x	late histone H2B.L4-like
LhOGS07578	MCL10010	x	x	x	x	x	x	x	x	x	Histone H4
LhOGS07579	MCL10010	x	x	x	x	x	x	x	x	x	late histone H2B.L4-like
LhOGS07582	MCL10010	x	E	E	E	E	x	x	x	x	hypothetical protein LOTGIDRAFT_176928
LhOGS07619	single	x	E	E	E	E	E	E	E	E	probable serine/threonine-protein kinase dyrk1
LhOGS07620	single	x	x	x	x	x	x	x	x	x	protein TANC2
LhOGS07638	single	x	x	x	x	x	x	x	x	x	n/a
LhOGS07644	single	E	E	E	E	E	E	E	E	x	28S ribosomal protein S36, mitochondrial isoform X2
LhOGS07654	single	E	E	E	E	E	E	E	E	E	myb-binding protein 1A
LhOGS07670	single	E	x	x	x	x	x	x	x	x	n/a
LhOGS07700	single	x	x	x	x	x	x	x	x	x	n/a
LhOGS07724	single	x	E	E	E	E	E	x	E	x	n/a
LhOGS07754	MCL10795	x	x	E	E	E	E	E	E	x	uncharacterized protein LOC108000426
LhOGS07786	single	E	E	E	E	E	E	E	E	E	uncharacterized protein LOC100169974
LhOGS07790	single	E	E	E	E	E	E	x	E	E	n/a
LhOGS07816	single	E	E	E	E	E	E	E	E	E	protein BUD31 homolog
LhOGS07817	single	E	E	E	E	E	E	E	E	E	ubiquitin-like protein 5
LhOGS07822	single	E	E	E	x	x	E	x	x	x	U7 snRNA-associated Sm-like protein LSm11
LhOGS07839	single	x	E	E	E	E	E	E	E	E	n/a
LhOGS07855	single	x	E	x	E	E	HE	x	E	x	n/a
LhOGS07866	single	E	E	E	E	E	E	E	E	x	anaphase-promoting complex subunit 15 isoform X1
LhOGS07882	single	x	x	E	x	x	x	x	x	x	n/a
LhOGS07883	MCL10248	x	x	HE	x	x	x	x	x	x	n/a
LhOGS07894	single	HE	HE	HE	HE	HE	HE	HE	E	E	60S ribosomal protein L37
LhOGS07903	single	E	E	E	E	E	E	E	E	E	dysbindin protein homolog
LhOGS07917	single	x	E	E	E	E	E	x	x	x	n/a
LhOGS07919	single	E	E	E	E	E	E	E	E	E	RNA-binding protein 25
LhOGS07936	single	E	E	x	x	x	E	E	E	E	uncharacterized protein LOC105698154 isoform X1
LhOGS07940	single	x	x	x	x	x	x	x	E	x	nascent polypeptide-associated complex subunit alpha, muscle-specific form-like
LhOGS07942	single	x	x	x	x	x	x	x	x	x	n/a
LhOGS07951	MCL10028	x	x	x	x	x	x	x	x	x	uncharacterized protein LOC113375787
LhOGS07975	MCL10118	x	x	x	x	x	x	x	x	x	uncharacterized protein LOC107046612
LhOGS08047	single	x	x	E	x	x	x	x	x	x	n/a
LhOGS08065	single	x	x	x	x	x	x	x	x	x	zinc finger protein 569 isoform X1
LhOGS08066	single	x	x	x	x	x	x	x	x	x	uncharacterized protein LOC108575932
LhOGS08085	single	E	E	E	E	E	E	x	E	x	uncharacterized protein LOC109860271
LhOGS08106	MCL10066	x	x	x	x	x	x	x	x	x	uncharacterized protein LOC107270416
LhOGS08107	MCL10066	x	x	x	x	x	x	x	x	x	uncharacterized protein Dyak_GE27431
LhOGS08120	single	x	x	x	x	x	x	x	x	x	n/a
LhOGS08127	single	x	x	E	E	E	x	x	E	x	uncharacterized protein LOC107270163 isoform X1
LhOGS08139	single	E	E	E	E	E	E	E	E	E	proline-, glutamic acid- and leucine-rich protein 1
LhOGS08144	single	x	x	x	E	x	E	E	E	E	uncharacterized protein LOC105367432
LhOGS08178	MCL16314	x	x	E	E	E	x	x	x	E	uncharacterized protein LOC113464132
LhOGS08180	single	E	E	E	E	E	E	x	E	x	uncharacterized protein LOC107222443
LhOGS08202	single	E	E	E	E	E	E	E	E	E	28S ribosomal protein S30, mitochondrial
LhOGS08258	single	x	x	x	x	x	x	x	E	x	n/a
LhOGS08262	single	x	E	x	E	x	E	E	x	x	alpha-N-acetylglucosaminidase
LhOGS08274	MCL10108	x	E	E	E	x	x	x	x	x	n/a
LhOGS08280	single	E	E	E	E	E	E	E	E	E	probable U3 small nucleolar RNA-associated protein 11
LhOGS08300	single	x	E	x	E	E	E	x	x	x	n/a
LhOGS08315	single	x	x	E	E	E	HE	x	E	x	n/a
LhOGS08316	single	x	x	x	E	x	HE	E	E	x	n/a
LhOGS08317	single	x	x	x	x	E	E	x	x	x	n/a
LhOGS08333	MCL10795	x	x	x	x	x	x	x	E	x	uncharacterized protein LOC105694697 isoform X2
LhOGS08336	single	E	E	E	E	E	E	E	E	E	transcription cofactor vestigial-like protein 4 isoform X2
LhOGS08340	single	E	E	E	E	E	E	E	E	E	DNA-directed RNA polymerases I, II, and III subunit RPABC5
LhOGS08351	single	x	x	x	x	x	x	x	x	x	cyclin-dependent kinase 2-interacting protein
LhOGS08352	single	E	E	E	E	E	E	E	E	E	profilin
LhOGS08355	single	E	E	x	x	x	E	E	x	x	n/a
LhOGS08360	single	E	x	x	x	x	E	E	x	E	protein HEXIM
LhOGS08369	MCL10115	x	x	x	x	x	x	x	x	x	n/a
LhOGS08382	single	E	E	E	E	E	E	E	E	x	n/a
LhOGS08387	single	E	E	E	E	E	E	x	E	x	uncharacterized protein LOC105201118
LhOGS08388	single	E	E	E	E	E	E	E	E	E	PAB-dependent poly(A)-specific ribonuclease subunit PAN3
LhOGS08398	single	x	x	x	x	x	x	x	x	x	uncharacterized protein LOC107217733 isoform X1
LhOGS08401	single	x	x	E	E	E	x	x	x	x	uncharacterized protein PFB0145c isoform X3
LhOGS08422	MCL10492	x	x	x	x	x	x	x	x	x	uncharacterized protein LOC103317306
LhOGS08430	MCL10028	x	x	x	x	x	x	x	x	x	uncharacterized protein Dmoj_GI26442
LhOGS08452	single	E	E	E	E	E	HE	E	E	E	cytochrome b-c1 complex subunit 8
LhOGS08464	single	x	x	x	E	E	E	E	E	E	n/a
LhOGS08492	single	x	x	x	E	x	x	x	x	x	uncharacterized protein LOC107264909 isoform X1
LhOGS08498	single	E	x	x	x	x	x	x	x	x	n/a
LhOGS08515	single	E	x	x	x	x	E	x	x	x	coronin-2B-like
LhOGS08537	MCL10028	x	x	x	x	x	x	x	x	E	uncharacterized protein LOC107042167
LhOGS08540	MCL11540	x	x	x	x	x	x	x	x	x	uncharacterized protein LOC108360471
LhOGS08567	single	x	x	x	x	x	x	x	E	x	n/a
LhOGS08595	single	x	x	x	x	E	x	x	E	x	uncharacterized protein LOC105677080
LhOGS08598	MCL11319	x	x	E	E	E	E	x	E	x	n/a
LhOGS08611	single	x	x	E	E	E	E	x	E	x	n/a
LhOGS08632	single	x	E	E	E	E	E	x	E	x	LOW QUALITY PROTEIN: GATA zinc finger domain-containing protein 10-like
LhOGS08644	single	x	E	x	x	x	E	E	E	E	R3H domain-containing protein 1 isoform X2
LhOGS08661	single	x	E	E	E	E	E	x	E	x	n/a
LhOGS08686	single	E	E	E	E	E	E	x	E	E	carboxypeptidase Q
LhOGS08688	single	E	E	E	E	E	E	E	E	E	n/a
LhOGS08691	single	E	E	E	E	E	E	E	E	E	leptin receptor overlapping transcript-like 1 isoform X1
LhOGS08733	single	x	x	x	x	x	x	x	x	x	uncharacterized protein LOC102677051, partial
LhOGS08734	single	x	x	x	x	x	x	x	x	x	n/a
LhOGS08741	MCL10328	x	x	x	x	E	E	x	x	x	prothoracicostatic peptide-like, partial
LhOGS08773	single	E	x	x	x	x	E	E	x	E	nucleolysin TIAR isoform X5
LhOGS08775	MCL16312	x	x	x	x	x	E	E	x	HE	n/a
LhOGS08776	MCL16075	E	E	E	E	E	E	HE	E	E	n/a
LhOGS08842	MCL10013	x	x	x	x	x	x	x	x	x	n/a
LhOGS08843	single	E	E	E	E	E	E	E	E	E	adenine phosphoribosyltransferase-like
LhOGS08857	single	E	E	E	E	E	E	x	E	E	MAGUK p55 subfamily member 5 isoform X2
LhOGS08915	single	x	x	x	x	x	x	x	x	x	uncharacterized protein LOC109503960 isoform X1
LhOGS08928	single	x	x	x	x	x	x	x	x	x	n/a
LhOGS08937	single	x	x	x	x	x	x	x	x	x	n/a
LhOGS08940	single	E	x	x	x	x	E	E	x	x	n/a
LhOGS08948	MCL11538	x	x	E	x	x	E	E	E	x	n/a
LhOGS08949	MCL11538	x	x	E	E	E	E	E	E	x	uncharacterized protein LOC107221117
LhOGS08950	single	E	E	E	E	E	E	x	E	E	serine/threonine-protein kinase 17A-like
LhOGS08959	single	E	E	E	E	E	E	x	E	x	n/a
LhOGS08961	single	x	x	x	x	x	x	x	x	x	uncharacterized protein LOC102675229
LhOGS08995	single	x	E	x	E	E	E	E	E	E	n/a
LhOGS09005	single	x	x	x	x	x	x	E	x	x	n/a
LhOGS09015	single	E	E	E	E	E	E	x	E	E	2-hydroxyacyl-CoA lyase 1
LhOGS09022	MCL10348	E	E	E	E	E	E	E	E	E	pyridoxine/pyridoxamine 5'-phosphate oxidase isoform X1
LhOGS09033	single	E	E	E	E	E	E	E	E	x	ERI1 exoribonuclease 3
LhOGS09041	MCL10066	x	x	x	x	x	x	x	x	x	uncharacterized protein LOC107270416
LhOGS09065	single	E	E	E	E	E	E	E	E	x	uncharacterized protein LOC100875041
LhOGS09156	single	x	E	E	x	x	x	E	x	x	copper homeostasis protein cutC homolog isoform X2
LhOGS09170	single	x	x	x	x	x	x	x	HE	x	n/a
LhOGS09176	single	x	x	x	x	x	x	x	x	x	LOW QUALITY PROTEIN: uncharacterized protein LOC105676481
LhOGS09177	MCL16303	x	x	x	x	x	x	x	x	x	uncharacterized protein LOC107982089
LhOGS09180	single	x	x	x	x	x	x	x	x	x	n/a
LhOGS09184	single	x	x	E	E	E	E	HE	HE	E	n/a
LhOGS09201	single	E	E	E	E	E	E	x	E	x	semaphorin-2A
LhOGS09206	single	E	E	E	E	E	E	E	E	E	cytochrome c oxidase subunit 7C, mitochondrial
LhOGS09212	single	E	x	x	E	x	E	x	E	x	n/a
LhOGS09226	MCL10028	x	x	x	x	x	x	x	x	x	uncharacterized protein LOC112679949
LhOGS09257	single	x	x	x	E	x	x	x	E	x	hemicentin-1-like isoform X6
LhOGS09274	single	x	E	x	x	x	x	x	E	x	n/a
LhOGS09302	single	E	E	E	E	E	E	E	E	E	n/a
LhOGS09325	single	x	x	x	x	x	x	x	x	x	potassium channel subfamily T member 1-like, partial
LhOGS09344	single	E	E	E	E	E	E	E	E	x	frataxin homolog, mitochondrial
LhOGS09347	single	E	E	E	E	E	E	E	E	x	zinc finger protein 830
LhOGS09349	single	E	E	E	E	E	E	E	E	E	uncharacterized protein LOC103316049 isoform X5
LhOGS09367	single	x	E	E	E	E	E	x	E	E	dual oxidase maturation factor 1
LhOGS09377	MCL16318	E	E	E	E	E	E	E	E	E	pyruvate kinase-like isoform X1
LhOGS09382	MCL10198	x	x	x	x	x	x	x	x	x	zinc finger BED domain-containing protein 1-like
LhOGS09385	MCL10010	x	x	x	x	x	x	x	x	x	histone H2A, partial
LhOGS09387	MCL10010	x	x	x	x	x	x	x	x	x	histone H4-like, partial
LhOGS09392	MCL10010	x	x	x	x	x	x	E	x	x	histone H4-like, partial
LhOGS09394	MCL10010	E	E	x	x	x	E	E	x	x	histone H2B-like
LhOGS09399	MCL10010	E	E	x	x	x	E	E	x	x	histone H2A, partial
LhOGS09408	MCL16303	x	x	x	x	x	x	x	x	x	uncharacterized protein LOC107982089
LhOGS09410	MCL10028	x	x	x	x	x	x	x	x	x	uncharacterized protein LOC113508059, partial
LhOGS09415	single	x	x	x	x	E	E	x	E	x	n/a
LhOGS09469	single	E	E	E	E	E	E	E	E	E	CCR4-NOT transcription complex subunit 11
LhOGS09472	single	E	E	E	E	E	E	E	E	E	mannosyl-oligosaccharide glucosidase GCS1
LhOGS09500	single	x	x	x	x	E	x	x	x	x	n/a
LhOGS09508	single	E	E	E	E	E	E	E	E	E	mediator of RNA polymerase II transcription subunit 10
LhOGS09523	MCL10066	x	x	x	x	x	x	x	x	x	uncharacterized protein LOC103308492
LhOGS09527	single	x	E	x	E	E	x	x	x	x	n/a
LhOGS09528	single	x	x	x	x	x	x	x	x	x	n/a
LhOGS09532	single	x	x	x	x	x	x	x	x	x	uncharacterized protein LOC106658143
LhOGS09541	MCL11486	x	x	x	x	x	x	x	x	x	zinc finger BED domain-containing protein 1-like
LhOGS09552	single	x	x	x	x	x	x	x	x	x	n/a
LhOGS09563	single	E	E	E	E	E	E	HE	E	E	protein translation factor SUI1 homolog
LhOGS09592	single	x	x	x	x	x	x	x	x	x	uncharacterized protein LOC111674385
LhOGS09593	single	x	x	x	x	x	x	x	x	x	sodium/calcium exchanger 1 isoform X2
LhOGS09599	single	x	x	x	x	x	x	x	x	x	eukaryotic translation initiation factor 5B, partial
LhOGS09609	single	E	E	E	x	x	x	x	x	x	MIT domain-containing protein 1-like
LhOGS09611	single	E	x	x	x	x	E	E	x	x	uncharacterized protein LOC107268508
LhOGS09623	single	x	x	x	x	E	x	x	x	x	n/a
LhOGS09631	single	x	x	x	E	E	E	x	E	x	pre-mRNA-splicing factor CWC22-like
LhOGS09655	MCL11541	x	x	x	x	x	E	E	x	HE	n/a
LhOGS09661	single	E	E	E	E	E	E	E	E	x	apoptosis regulatory protein Siva
LhOGS09673	single	x	x	x	x	x	x	x	x	x	n/a
LhOGS09683	single	E	E	x	E	x	E	E	E	x	beta-1,4-mannosyltransferase egh
LhOGS09690	single	x	E	x	x	E	x	x	E	x	keratin, type I cytoskeletal 9-like
LhOGS09724	single	x	x	x	x	x	x	x	x	x	n/a
LhOGS09751	single	x	E	x	E	E	x	x	x	x	putative mediator of RNA polymerase II transcription subunit 26
LhOGS09760	MCL11539	x	x	x	x	x	x	x	x	x	uncharacterized protein LOC113519363
LhOGS09763	single	x	x	x	x	x	x	x	x	x	n/a
LhOGS09764	MCL10066	x	x	x	x	x	x	x	x	x	n/a
LhOGS09765	single	x	x	x	x	x	x	x	x	x	n/a
LhOGS09770	MCL10118	x	x	x	x	x	x	x	x	x	uncharacterized protein LOC106693935
LhOGS09778	single	x	x	E	E	E	E	E	E	x	uncharacterized protein LOC105368941
LhOGS09825	single	x	x	E	E	x	x	x	x	x	n/a
LhOGS09842	MCL16319	E	E	E	E	E	E	E	E	E	uridine 5'-monophosphate synthase
LhOGS09843	MCL16319	E	E	E	x	E	E	E	E	E	uridine 5'-monophosphate synthase
LhOGS09884	MCL10119	x	x	x	x	x	x	x	x	x	n/a
LhOGS09904	single	E	E	E	E	E	E	E	E	E	n/a
LhOGS09928	MCL10066	x	x	x	x	x	x	x	x	x	uncharacterized protein LOC107270416
LhOGS09932	MCL16318	E	x	E	x	x	x	x	x	x	pyruvate kinase isoform X1
LhOGS09938	MCL10184	x	x	E	x	x	E	x	E	x	cytochrome c oxidase subunit III (mitochondrion)
LhOGS09943	single	HE	x	x	x	x	HE	HE	x	E	n/a
LhOGS09944	MCL14914	HE	x	x	x	x	E	HE	x	E	n/a
LhOGS09958	single	HE	x	x	x	x	x	x	x	x	n/a
LhOGS09966	single	x	x	x	x	x	E	E	x	HE	n/a
LhOGS09977	single	x	E	x	x	x	x	x	x	x	n/a
LhOGS09978	single	HE	x	x	x	x	x	x	x	x	n/a
LhOGS09981	single	E	E	E	E	E	E	E	E	E	UPF0415 protein C7orf25 homolog isoform X2
LhOGS09982	single	HE	HE	HE	HE	HE	HE	HE	E	E	60S ribosomal protein L34-like
LhOGS09989	single	x	x	x	x	x	x	x	x	x	n/a
LhOGS09990	single	x	x	x	x	x	x	x	x	x	bifunctional heparan sulfate N-deacetylase/N-sulfotransferase
LhOGS09991	single	x	x	x	x	x	E	HE	x	HE	n/a
LhOGS09994	single	E	x	x	x	x	E	E	x	x	n/a
LhOGS09999	single	E	E	E	E	E	E	E	E	x	zinc finger protein 346-like
LhOGS10008	single	E	E	E	E	E	E	E	E	x	uncharacterized protein LOC109504331
LhOGS10010	single	E	x	x	x	x	E	E	x	x	n/a
LhOGS10012	MCL10152	x	x	x	x	x	x	x	x	x	KRAB-A domain-containing protein 2-like
LhOGS10037	MCL10028	x	x	x	x	x	x	x	x	x	uncharacterized protein LOC107170055
LhOGS10044	single	E	E	x	E	x	x	x	x	x	homeotic protein ultrabithorax isoform X7
LhOGS10051	MCL11541	x	x	x	x	x	E	E	x	E	n/a
LhOGS10088	single	E	E	E	E	E	E	E	x	x	uncharacterized protein LOC100865635 isoform X2
LhOGS10091	single	E	E	E	E	E	E	x	E	x	uncharacterized protein LOC105696305
LhOGS10109	single	E	E	E	E	E	E	E	E	E	n/a
LhOGS10118	single	x	x	x	x	x	E	HE	x	HE	n/a
LhOGS10132	single	x	x	x	x	x	E	E	E	HE	n/a
LhOGS10134	single	x	x	x	x	x	x	x	x	x	lymphocyte expansion molecule
LhOGS10138	single	x	x	x	x	x	x	x	x	x	uncharacterized protein LOC107271848
LhOGS10140	single	E	x	x	x	x	E	E	x	x	n/a
LhOGS10147	single	x	x	x	x	x	x	x	x	x	cytoplasmic dynein 2 light intermediate chain 1 isoform X1
LhOGS10148	single	x	x	x	x	x	x	x	x	x	n/a
LhOGS10150	MCL16299	x	E	x	x	x	x	x	x	x	n/a
LhOGS10151	MCL16299	x	E	x	x	x	x	x	x	x	n/a
LhOGS10156	single	x	x	x	x	x	E	E	x	HE	n/a
LhOGS10158	single	E	E	E	E	E	E	E	E	x	uncharacterized protein LOC107225871
LhOGS10181	single	E	E	E	E	E	E	E	x	x	snRNA-activating protein complex subunit 1
LhOGS10193	single	x	x	x	x	x	x	x	x	x	n/a
LhOGS10201	single	x	x	x	x	x	x	x	x	x	uncharacterized protein LOC105367587 isoform X2
LhOGS10230	single	x	x	E	E	x	E	x	E	x	n/a
LhOGS10269	single	x	x	x	x	x	x	x	x	x	uncharacterized protein LOC107982016
LhOGS10270	single	x	x	x	x	x	x	x	x	x	n/a
LhOGS10272	MCL10028	x	x	x	x	x	x	x	x	x	retrovirus-related Pol polyprotein from transposon 17.6
LhOGS10291	MCL11168	E	E	E	E	E	E	E	E	E	protein YIPF5
LhOGS10298	MCL10500	x	x	HE	E	E	E	x	E	x	n/a
LhOGS10309	single	x	x	x	x	x	x	x	x	x	uncharacterized protein LOC108577488
LhOGS10310	MCL10028	x	x	x	x	x	x	x	x	x	n/a
LhOGS10349	single	E	x	x	x	x	E	E	x	x	n/a
LhOGS10354	single	E	E	E	E	E	E	E	E	x	n/a
LhOGS10355	single	E	E	E	E	E	E	E	E	E	V-type proton ATPase subunit G
LhOGS10361	single	x	x	x	x	x	x	x	x	x	uncharacterized protein LOC100879367 isoform X1
LhOGS10381	single	E	x	x	x	x	x	x	E	x	insulin receptor substrate 1 isoform X2
LhOGS10389	single	x	x	x	x	x	E	x	E	x	n/a
LhOGS10408	single	x	E	E	E	E	x	x	E	x	kinesin-like protein CG14535 isoform X1
LhOGS10412	single	x	x	x	x	x	x	x	x	x	uncharacterized protein LOC105621582
LhOGS10424	single	x	x	x	x	x	x	x	x	x	uncharacterized protein LOC111319977
LhOGS10458	single	x	x	x	x	x	x	x	x	x	ATP synthase subunit beta-2, mitochondrial-like
LhOGS10498	single	x	x	E	x	x	x	x	x	x	n/a
LhOGS10512	single	x	x	x	x	x	x	x	x	x	uncharacterized protein LOC105273924
LhOGS10513	single	E	E	E	E	E	E	E	E	E	methyltransferase-like protein 9 isoform X4
LhOGS10520	single	E	E	x	x	x	x	E	x	x	exopolyphosphatase PRUNE1 isoform X1
LhOGS10527	single	E	E	E	E	E	E	E	x	E	putative elongator complex protein 1
LhOGS10530	single	E	E	E	E	E	E	E	E	E	n/a
LhOGS10558	single	E	x	E	E	E	E	E	E	x	uncharacterized protein LOC107266563 isoform X2
LhOGS10565	single	E	E	x	E	E	E	E	x	x	n/a
LhOGS10568	single	x	x	x	x	x	E	HE	x	HE	n/a
LhOGS10570	single	x	x	E	E	E	E	x	E	x	corticotropin-releasing factor-binding protein
LhOGS10574	single	E	E	E	E	E	E	E	E	E	LOW QUALITY PROTEIN: peroxisome assembly protein 12
LhOGS10579	single	E	x	x	x	x	E	E	x	x	uncharacterized protein y4hQ
LhOGS10585	single	x	x	x	x	x	x	x	x	x	uncharacterized protein LOC106648190
LhOGS10599	single	E	E	E	E	E	E	E	E	E	reactive oxygen species modulator 1
LhOGS10600	MCL10031	x	x	x	E	E	x	x	E	E	n/a
LhOGS10622	single	x	x	x	x	x	x	x	x	x	n/a
LhOGS10629	single	E	E	E	x	x	E	E	E	E	GDP-D-glucose phosphorylase 1
LhOGS10659	single	E	x	E	x	x	HE	HE	E	E	n/a
LhOGS10663	single	E	x	x	x	x	E	E	x	x	n/a
LhOGS10666	single	x	x	x	x	x	x	x	x	x	LOW QUALITY PROTEIN: uncharacterized protein LOC108545454
LhOGS10673	MCL10028	x	x	x	x	x	x	x	x	x	probable RNA-directed DNA polymerase from transposon BS
LhOGS10674	MCL10028	x	x	x	x	x	x	x	x	x	uncharacterized protein LOC107170055
LhOGS10675	MCL10066	x	x	x	x	x	x	x	x	x	uncharacterized protein LOC107270416
LhOGS10685	single	x	x	x	x	x	x	x	x	x	uncharacterized protein LOC108548937
LhOGS10695	single	E	E	E	E	x	E	E	E	E	molybdopterin synthase sulfur carrier subunit
LhOGS10703	single	x	x	x	x	x	x	E	x	x	n/a
LhOGS10706	MCL11538	E	x	E	E	E	HE	HE	HE	E	uncharacterized protein LOC107221117
LhOGS10710	single	E	E	E	E	E	E	E	E	E	signal recognition particle 19 kDa protein-like
LhOGS10724	single	x	x	x	x	x	x	x	x	x	n/a
LhOGS10747	single	E	E	E	E	E	E	E	E	x	multifunctional methyltransferase subunit TRM112-like protein
LhOGS10749	single	x	x	x	x	x	x	x	x	x	uncharacterized protein LOC105685199
LhOGS10753	single	E	E	E	E	E	E	E	E	x	general transcription factor IIE subunit 1
LhOGS10756	single	E	E	E	E	E	E	E	E	E	mesencephalic astrocyte-derived neurotrophic factor homolog
LhOGS10757	single	E	x	x	E	E	x	x	E	x	uncharacterized protein LOC100678822 isoform X2
LhOGS10758	single	E	x	E	E	E	x	x	E	x	uncharacterized protein LOC105700642 isoform X2
LhOGS10759	single	E	E	E	E	E	E	E	E	E	CLIP-associating protein 1-A isoform X2
LhOGS10760	single	E	E	x	x	x	x	x	E	x	phosphatase and actin regulator 2 isoform X6
LhOGS10761	single	E	E	x	E	E	E	x	E	x	phosphatase and actin regulator 4 isoform X11
LhOGS10784	single	E	E	E	E	E	E	x	E	x	n/a
LhOGS10787	single	x	x	x	x	x	x	x	x	x	coenzyme Q-binding protein COQ10 homolog B, mitochondrial isoform X1
LhOGS10793	single	x	x	x	x	x	x	E	E	x	n/a
LhOGS10798	single	HE	HE	HE	E	HE	HE	HE	E	E	40S ribosomal protein S12
LhOGS10804	single	E	E	E	E	E	E	E	E	E	LOW QUALITY PROTEIN: akirin-2-like
LhOGS10818	single	E	E	E	E	E	E	E	E	E	ell-associated factor Eaf
LhOGS10819	single	E	E	E	E	E	E	E	E	x	transmembrane protein 177
LhOGS10827	single	E	x	E	E	E	E	E	E	x	fas-associated death domain protein
LhOGS10834	single	x	x	E	E	E	E	x	E	x	aquaporin-11 isoform X2
LhOGS10845	single	E	E	x	x	x	E	E	E	x	n/a
LhOGS10856	MCL10066	x	x	x	x	x	x	x	x	x	uncharacterized protein LOC113508189
LhOGS10861	single	x	x	x	x	x	x	E	x	x	n/a
LhOGS10862	MCL10782	x	x	x	x	x	x	x	x	E	n/a
LhOGS10864	MCL10782	x	x	x	x	x	E	E	x	E	n/a
LhOGS10871	MCL11241	x	x	x	x	x	x	x	x	x	uncharacterized protein LOC105555980
LhOGS10927	single	E	E	E	E	E	E	E	E	x	n/a
LhOGS10971	MCL10321	E	x	x	x	x	E	E	x	E	n/a
LhOGS10980	single	E	x	x	x	x	E	E	x	x	n/a
LhOGS10996	MCL10665	x	x	x	x	x	E	E	HE	E	n/a
LhOGS11051	single	E	E	E	E	E	E	E	E	E	n/a
LhOGS11052	single	x	x	x	x	x	x	x	E	x	n/a
LhOGS11057	single	E	E	E	E	E	E	E	E	E	probable rRNA-processing protein EBP2 homolog
LhOGS11060	MCL10929	x	x	x	x	x	x	x	x	x	FK506-binding protein 15
LhOGS11072	single	E	E	E	E	E	E	E	E	E	L-aminoadipate-semialdehyde dehydrogenase-phosphopantetheinyl transferase
LhOGS11078	single	x	x	x	x	x	x	x	x	x	n/a
LhOGS11092	MCL10066	x	x	x	x	x	x	x	x	x	uncharacterized protein LOC113508189
LhOGS11095	single	x	x	x	E	x	x	x	x	x	n/a
LhOGS11114	single	E	x	x	x	x	E	E	x	x	n/a
LhOGS11122	single	E	x	x	x	x	E	E	x	x	uncharacterized protein LOC105569586
LhOGS11135	single	E	E	E	E	E	E	E	E	E	zinc finger matrin-type protein 2
LhOGS11140	single	E	E	E	E	E	E	E	E	E	splicing factor 3A subunit 2
LhOGS11152	single	E	E	E	E	E	E	E	E	E	thyroid transcription factor 1-associated protein 26 homolog
LhOGS11183	single	E	x	x	x	x	E	E	x	x	uncharacterized protein LOC100866795 isoform X1
LhOGS11210	single	E	E	x	x	x	x	x	x	x	n/a
LhOGS11216	single	x	x	x	x	x	x	x	x	x	n/a
LhOGS11219	single	x	x	x	E	E	E	x	E	x	n/a
LhOGS11229	single	x	E	E	x	E	x	x	E	x	n/a
LhOGS11230	single	x	x	x	x	x	E	x	E	x	n/a
LhOGS11231	single	x	x	x	x	x	x	x	x	x	caspase-1-like isoform X1
LhOGS11241	single	E	x	x	x	x	E	E	x	x	n/a
LhOGS11242	single	x	x	x	x	x	x	x	x	x	n/a
LhOGS11243	single	x	x	E	E	E	x	x	x	x	n/a
LhOGS11256	MCL10346	x	x	x	x	x	x	x	E	x	n/a
LhOGS11278	single	x	x	x	x	x	x	x	x	x	uncharacterized protein LOC105828714
LhOGS11279	single	x	x	x	x	x	x	x	x	x	n/a
LhOGS11314	single	E	E	E	E	E	E	E	E	x	REST corepressor 3 isoform X2
LhOGS11318	MCL10010	E	x	x	x	x	E	HE	x	E	histone H2B-like
LhOGS11320	single	E	E	x	x	x	E	E	x	E	n/a
LhOGS11333	MCL10028	x	x	x	x	x	x	x	x	x	uncharacterized protein LOC103308814
LhOGS11334	single	E	E	E	E	E	E	E	E	E	n/a
LhOGS11386	single	E	E	x	E	E	E	x	E	x	protein giant-lens
LhOGS11392	single	x	x	x	E	x	x	x	E	x	uncharacterized protein LOC107265243
LhOGS11411	MCL10492	x	x	x	x	x	x	x	x	x	uncharacterized protein LOC103317306
LhOGS11414	single	x	x	x	x	x	x	x	x	x	n/a
LhOGS11415	MCL11539	x	x	x	x	x	x	x	x	x	uncharacterized protein LOC107982089
LhOGS11425	single	x	x	x	E	E	x	x	x	x	beta-glucuronidase isoform X2
LhOGS11426	single	x	x	x	x	x	x	x	x	x	hypothetical protein HELRODRAFT_173610
LhOGS11427	single	x	E	x	E	E	x	x	E	E	beta-glucuronidase-like isoform X3
LhOGS11428	single	x	E	x	E	E	x	x	E	E	beta-glucuronidase isoform X2
LhOGS11435	single	E	E	E	E	E	E	E	E	E	brahma-associated protein of 60 kDa isoform X1
LhOGS11506	MCL10028	x	x	x	x	x	x	x	x	x	uncharacterized protein LOC103308481
LhOGS11511	single	x	x	x	x	x	x	E	x	x	predicted protein, partial
LhOGS11512	single	x	E	E	E	E	x	E	E	x	n/a
LhOGS11529	single	x	x	x	x	x	x	x	x	x	n/a
LhOGS11531	MCL11540	x	x	x	x	x	x	x	x	x	uncharacterized protein LOC112637665
LhOGS11534	single	x	x	x	x	x	x	x	x	x	uncharacterized protein LOC105214014
LhOGS11535	single	x	x	x	E	E	E	x	E	E	n/a
LhOGS11546	MCL10198	x	x	x	x	x	x	x	x	x	zinc finger BED domain-containing protein 4-like
LhOGS11563	single	x	x	x	x	x	E	E	x	E	n/a
LhOGS11583	single	x	x	E	x	x	x	x	E	E	n/a
LhOGS11586	single	E	x	x	x	x	E	E	x	x	n/a
LhOGS11594	single	x	x	x	x	x	x	x	x	x	chaperone protein dnaK-like
LhOGS11613	MCL10348	x	x	x	x	x	x	x	x	x	pyridoxine/pyridoxamine 5'-phosphate oxidase-like
LhOGS11619	single	x	x	x	x	x	x	x	x	x	RNA polymerase-binding transcription factor DksA-like
LhOGS11623	single	x	x	x	x	x	x	x	x	x	uncharacterized protein LOC105557683
LhOGS11625	MCL16304	x	x	x	x	x	x	x	x	x	hypothetical protein CRE_27997
LhOGS11657	MCL10028	x	x	x	x	x	x	x	x	x	uncharacterized protein LOC107042167
LhOGS11670	single	E	E	E	E	E	E	E	E	E	putative 60S ribosomal protein L33
LhOGS11672	MCL16305	x	x	x	x	x	x	x	x	x	golgin subfamily A member 6-like protein 22, partial
LhOGS11680	single	x	x	x	E	x	E	x	E	x	uncharacterized protein LOC105361981
LhOGS11683	MCL10028	x	x	x	x	x	x	x	x	x	uncharacterized protein LOC107042167
LhOGS11690	MCL10028	x	x	x	x	x	x	x	x	x	probable RNA-directed DNA polymerase from transposon BS
LhOGS11698	MCL10028	x	x	x	x	x	x	x	x	x	GM13205
LhOGS11707	MCL10028	x	x	x	x	x	x	x	x	x	uncharacterized protein Dmoj_GI26442
LhOGS11712	MCL10107	x	x	x	x	x	x	x	x	x	uncharacterized protein LOC105273744
LhOGS11747	single	E	E	E	E	x	E	E	E	x	n/a
LhOGS11748	MCL10028	x	x	x	x	x	x	x	x	E	uncharacterized protein LOC111027430
LhOGS11749	MCL10028	x	x	x	x	x	x	x	x	x	uncharacterized protein LOC111027430
LhOGS11752	MCL10010	x	x	x	x	x	x	x	x	x	histone H3-like
LhOGS11758	MCL16306	x	x	x	x	x	x	x	x	x	trigger factor-like protein TIG, Chloroplastic
LhOGS11778	MCL16300	x	x	x	x	x	x	x	x	x	uncharacterized protein LOC100876818
LhOGS11794	single	x	x	x	x	x	x	x	x	x	uncharacterized protein LOC103317306
LhOGS11796	MCL16304	x	x	x	x	x	x	x	x	x	hypothetical protein CRE_27997
LhOGS11814	single	x	x	x	x	x	x	x	x	x	dihydrolipoyllysine-residue acetyltransferase component of pyruvate dehydrogenase complex, mitochondrial-like
LhOGS11816	MCL10552	x	x	x	x	x	x	x	x	x	ATP-dependent protease ATPase subunit HslU1-like
LhOGS11819	MCL16306	x	x	x	x	x	x	x	x	x	trigger factor-like protein TIG, Chloroplastic
LhOGS11852	MCL10348	x	x	x	x	x	x	x	x	x	pyridoxine/pyridoxamine 5'-phosphate oxidase-like
LhOGS11860	single	E	E	HE	HE	HE	HE	E	HE	HE	serine/arginine repetitive matrix protein 1-like
LhOGS20013	single	x	x	x	x	x	E	E	x	HE	n/a
LhOGS20029	single	x	E	x	E	E	E	x	E	x	n/a
LhOGS20034	single	x	x	x	x	x	x	x	x	x	n/a
LhOGS20038	single	x	x	x	x	x	x	x	x	x	n/a
LhOGS20051	single	x	x	x	x	x	x	x	x	x	n/a
LhOGS20053	single	x	x	x	x	x	x	x	x	x	n/a
LhOGS20057	single	x	x	x	x	x	x	x	x	x	n/a
LhOGS20058	single	E	E	E	E	E	E	E	E	x	uncharacterized protein LOC106693581
LhOGS20059	single	x	x	x	x	x	x	x	x	x	synaptotagmin-7 isoform X7
LhOGS20060	single	x	x	x	x	x	x	x	x	x	n/a
LhOGS20061	single	x	x	x	x	x	x	x	x	x	n/a
LhOGS20066	single	x	x	x	x	x	x	x	x	x	n/a
LhOGS20069	single	E	E	x	x	x	x	x	x	x	n/a
LhOGS20071	single	x	x	x	x	x	x	x	x	x	n/a
LhOGS20073	single	E	E	E	E	E	E	E	E	E	uncharacterized protein KIAA1143 homolog
LhOGS20074	single	E	E	E	E	E	x	x	E	x	uncharacterized protein LOC111869500
LhOGS20084	single	x	x	x	x	E	x	x	E	x	uncharacterized protein LOC100119463
LhOGS20103	single	x	x	x	x	x	x	x	x	x	n/a
LhOGS20123	MCL11542	x	x	x	x	x	E	E	x	HE	n/a
LhOGS20137	single	x	x	x	x	x	x	x	x	x	n/a
LhOGS20140	single	x	x	x	x	x	x	x	x	x	n/a
LhOGS20147	single	E	E	E	E	E	E	E	E	E	n/a
LhOGS20148	single	x	x	x	x	x	x	x	x	x	n/a
LhOGS20157	single	x	x	x	x	x	x	x	x	x	n/a
LhOGS20159	single	x	HE	x	x	x	x	x	x	E	n/a
LhOGS20163	single	x	x	x	x	x	x	x	x	x	n/a
LhOGS20164	single	x	E	E	E	E	E	E	HE	E	uncharacterized protein LOC111064224
LhOGS20166	single	x	x	x	x	x	x	x	x	x	n/a
LhOGS20171	single	E	x	x	x	x	E	E	x	x	n/a
LhOGS20175	single	x	x	x	x	x	x	x	x	x	n/a
LhOGS20185	single	x	HE	x	x	x	x	x	E	x	n/a
LhOGS20186	single	x	x	x	x	x	x	x	x	x	n/a
LhOGS20205	MCL11030	x	x	E	x	x	x	x	E	E	histone-lysine N-methyltransferase SETMAR-like
LhOGS20207	single	E	E	x	E	E	E	E	x	E	n/a
LhOGS20210	single	x	x	E	E	x	x	x	x	x	n/a
LhOGS20230	single	E	E	x	E	x	x	x	x	x	n/a
LhOGS20287	single	x	x	x	x	x	x	x	x	x	n/a
LhOGS20314	single	E	E	E	E	E	E	E	E	x	n/a
LhOGS20315	single	E	x	x	x	x	E	E	x	x	n/a

## Sheet: Supplementary Data 3
ID	Cluster	E	L1	L2	L3	P1	P2	P3	AF	AM	VG	Annotation		(Stage IDs correspond to those in Fig.1)
LbOGS00003	single	x	x	x	x	E	E	E	x	E	x	selenocysteine insertion sequence-binding protein 2-like		(x, no expression; E, expressed; HE, highly expressed)
LbOGS00011	single	x	x	x	x	x	x	x	x	x	x	n/a
LbOGS00012	single	x	x	x	x	x	x	x	x	x	x	n/a
LbOGS00018	single	x	x	x	x	E	E	E	x	x	x	n/a
LbOGS00026	single	x	x	x	x	x	x	x	x	x	x	n/a
LbOGS00048	single	x	x	x	x	E	E	E	x	x	E	n/a
LbOGS00056	single	x	x	x	x	x	x	x	x	x	x	n/a
LbOGS00093	single	x	x	x	x	x	x	x	x	x	x	n/a
LbOGS00146	single	x	E	x	x	x	x	x	x	x	x	n/a
LbOGS00147	single	x	E	x	x	x	E	x	x	E	x	n/a
LbOGS00148	single	x	x	x	x	x	x	x	x	x	x	n/a
LbOGS00181	single	x	x	x	x	x	x	x	x	x	x	n/a
LbOGS00190	single	E	E	E	E	E	E	E	x	E	x	putative leucine-rich repeat-containing protein DDB_G0290503-like isoform X2
LbOGS00196	single	x	x	x	x	x	x	x	x	x	x	n/a
LbOGS00249	single	E	E	x	x	x	x	x	E	E	x	n/a
LbOGS00281	single	x	E	x	x	x	x	x	x	x	x	n/a
LbOGS00317	single	x	x	x	x	x	x	x	x	x	x	n/a
LbOGS00318	single	x	x	E	E	E	E	x	x	x	x	n/a
LbOGS00331	single	x	x	x	x	x	x	x	x	x	x	n/a
LbOGS00334	single	E	E	E	E	E	E	E	E	E	E	n/a
LbOGS00338	single	x	x	x	x	x	x	x	x	x	x	n/a
LbOGS00345	single	x	x	x	x	x	x	x	x	x	x	microphthalmia-associated transcription factor-like isoform X2
LbOGS00389	single	x	x	x	x	E	E	E	x	x	x	n/a
LbOGS00403	single	E	E	E	E	E	E	E	E	E	E	vacuolar protein sorting-associated protein 53 homolog
LbOGS00413	single	x	x	x	x	x	x	x	x	x	x	n/a
LbOGS00435	single	x	x	x	x	x	x	x	x	x	x	n/a
LbOGS00445	single	x	x	x	x	x	x	x	x	x	x	n/a
LbOGS00446	single	x	x	x	x	x	x	x	x	x	x	n/a
LbOGS00452	single	x	x	x	x	x	x	x	x	E	x	n/a
LbOGS00454	single	x	x	x	x	x	E	E	x	x	x	protein lethal(3)malignant blood neoplasm 1
LbOGS00463	single	x	x	x	x	x	x	x	x	x	x	n/a
LbOGS00476	single	x	x	x	x	x	x	x	x	x	x	uncharacterized protein LOC109860399
LbOGS00483	single	x	x	x	E	E	E	x	x	x	x	n/a
LbOGS00516	single	E	E	x	E	E	E	E	x	E	x	ecdysone receptor isoform X6
LbOGS00517	single	x	x	x	x	x	x	x	x	x	x	n/a
LbOGS00518	single	x	x	x	x	x	x	x	x	x	x	n/a
LbOGS00520	single	x	x	x	x	x	x	x	x	x	x	n/a
LbOGS00521	single	x	x	x	x	E	E	E	E	x	x	n/a
LbOGS00528	single	x	E	E	E	x	x	x	x	x	x	n/a
LbOGS00572	single	x	x	x	x	x	x	x	x	x	x	n/a
LbOGS00573	single	x	E	x	x	E	E	E	x	x	x	n/a
LbOGS00579	single	x	x	x	x	x	x	x	x	x	x	n/a
LbOGS00580	single	x	E	E	E	E	E	E	E	E	E	n/a
LbOGS00598	single	x	x	x	x	x	x	x	x	x	x	n/a
LbOGS00621	single	x	x	x	E	x	x	x	x	x	x	n/a
LbOGS00636	single	x	x	x	x	x	x	x	x	x	x	n/a
LbOGS00641	single	x	E	x	x	E	E	E	E	E	x	n/a
LbOGS00644	single	x	x	x	x	x	x	x	x	x	x	uncharacterized protein LOC111517938
LbOGS00654	single	E	E	x	x	x	x	x	E	E	x	uncharacterized protein LOC106643800
LbOGS00669	single	x	E	E	E	E	E	E	x	E	E	n/a
LbOGS00691	single	x	x	x	x	x	x	x	x	x	x	n/a
LbOGS00702	single	E	E	E	E	E	E	E	E	E	x	n/a
LbOGS00716	single	x	x	x	x	x	x	x	x	x	x	uncharacterized protein LOC107273478
LbOGS00719	single	x	x	x	x	x	x	x	x	x	x	n/a
LbOGS00749	single	x	x	x	x	x	x	x	E	E	x	n/a
LbOGS00763	single	x	x	x	x	E	E	E	x	x	x	uncharacterized protein LOC100679889
LbOGS00767	single	x	x	x	x	x	x	x	x	x	x	n/a
LbOGS00774	single	x	x	x	x	E	E	E	x	E	x	uncharacterized protein LOC107269040 isoform X1
LbOGS00808	single	E	E	E	E	x	x	E	E	E	x	n/a
LbOGS00827	single	x	x	x	x	x	x	x	x	x	x	n/a
LbOGS00830	single	x	x	x	x	x	x	x	x	x	x	n/a
LbOGS00849	single	x	x	x	x	x	x	x	x	x	x	n/a
LbOGS00852	single	x	x	x	x	x	x	x	x	x	x	n/a
LbOGS00865	single	x	x	x	x	x	x	x	x	x	x	n/a
LbOGS00901	single	x	x	x	x	x	x	x	x	x	x	n/a
LbOGS00942	single	E	E	E	E	E	E	E	E	E	E	n/a
LbOGS00964	single	x	E	E	x	E	E	E	x	x	x	uncharacterized protein LOC107271740
LbOGS00971	single	x	x	x	x	x	x	x	x	E	x	n/a
LbOGS00976	single	x	x	x	x	x	x	x	x	x	x	60S ribosomal protein L39
LbOGS01017	single	x	x	x	x	x	x	x	x	x	x	n/a
LbOGS01018	single	x	x	x	x	x	x	x	x	E	x	n/a
LbOGS01019	single	x	x	x	x	x	x	x	x	x	x	n/a
LbOGS01020	single	x	x	x	x	x	E	E	x	x	x	n/a
LbOGS01036	single	x	x	x	x	x	x	x	x	x	x	n/a
LbOGS01051	single	E	E	E	E	E	E	E	E	E	E	leukocyte receptor cluster member 1
LbOGS01052	single	x	x	x	x	x	x	x	x	x	x	n/a
LbOGS01053	single	x	x	x	x	x	x	x	x	x	x	n/a
LbOGS01071	single	x	x	x	x	x	x	x	x	x	x	uncharacterized protein LOC103570555
LbOGS01092	single	x	x	x	x	x	x	x	x	x	x	n/a
LbOGS01103	single	E	E	x	x	E	E	x	E	E	x	reticulocyte-binding protein 2 isoform X2
LbOGS01106	single	x	x	x	x	x	x	x	x	x	x	RNA-directed DNA polymerase from mobile element jockey-like
LbOGS01114	single	x	x	x	E	E	E	x	x	x	x	uncharacterized protein LOC113563045
LbOGS01130	single	x	x	x	x	x	x	x	x	x	x	uncharacterized protein C4orf22 homolog
LbOGS01167	single	x	x	x	x	x	x	E	x	E	x	n/a
LbOGS01180	single	E	E	x	x	x	x	x	x	x	x	n/a
LbOGS01184	single	x	x	x	x	x	x	x	x	x	x	n/a
LbOGS01194	single	x	E	E	E	E	E	E	x	x	x	n/a
LbOGS01196	single	x	x	x	x	x	x	x	x	x	x	ciliogenesis-associated TTC17-interacting protein-like
LbOGS01210	single	x	x	x	x	x	x	x	x	x	x	n/a
LbOGS01223	single	x	E	E	E	x	x	x	x	x	x	uncharacterized protein LOC107219278
LbOGS01248	single	x	x	x	x	x	x	E	x	x	x	uncharacterized protein LOC107267812
LbOGS01249	single	x	x	x	x	x	x	E	x	x	x	n/a
LbOGS01275	single	x	x	x	x	x	x	x	x	x	x	uncharacterized protein LOC105700427
LbOGS01277	single	x	x	x	x	x	x	x	x	x	x	n/a
LbOGS01293	single	x	x	x	x	x	x	x	x	x	x	n/a
LbOGS01300	single	x	x	x	x	x	x	x	x	x	E	n/a
LbOGS01304	single	x	x	x	x	x	x	x	x	x	x	n/a
LbOGS01323	single	x	x	x	x	x	x	x	x	x	x	n/a
LbOGS01328	single	x	x	x	x	x	x	x	x	x	x	n/a
LbOGS01345	single	x	x	x	x	x	x	x	x	x	x	n/a
LbOGS01388	single	E	E	E	x	E	E	E	E	E	E	n/a
LbOGS01389	single	x	x	x	x	E	E	x	E	x	x	n/a
LbOGS01406	single	E	E	x	x	E	x	E	E	E	x	trichohyalin-like
LbOGS01426	single	E	E	E	E	E	E	E	E	E	E	n/a
LbOGS01454	single	x	x	x	x	x	x	x	x	x	x	n/a
LbOGS01455	single	x	x	x	x	x	x	x	x	x	x	n/a
LbOGS01456	single	E	E	x	x	E	E	E	E	E	x	n/a
LbOGS01465	single	x	x	x	x	x	x	x	x	x	x	n/a
LbOGS01493	single	E	E	E	E	x	x	x	E	E	x	AUGMIN subunit 1-like
LbOGS01514	single	x	x	x	x	E	x	E	x	E	x	uncharacterized protein LOC107267292 isoform X1
LbOGS01528	single	x	x	x	x	x	x	x	x	x	x	n/a
LbOGS01529	single	E	E	E	E	E	E	E	E	E	E	uncharacterized protein LOC107272468
LbOGS01541	single	E	E	E	x	E	E	E	E	E	E	atypical protein kinase C
LbOGS01552	single	x	E	x	x	E	E	E	E	E	E	n/a
LbOGS01564	single	x	x	x	x	x	x	x	x	x	x	n/a
LbOGS01574	single	x	E	E	x	E	E	E	E	E	x	n/a
LbOGS01575	single	x	x	x	x	x	x	x	x	x	x	n/a
LbOGS01586	single	x	x	x	x	x	x	x	x	x	x	n/a
LbOGS01592	single	E	x	x	x	x	x	x	x	x	x	n/a
LbOGS01626	single	x	x	x	x	x	x	x	x	x	x	n/a
LbOGS01649	single	E	E	x	x	x	x	x	x	x	E	n/a
LbOGS01652	single	E	x	x	x	x	x	x	E	E	x	n/a
LbOGS01654	single	x	x	x	x	x	x	x	x	x	x	n/a
LbOGS01665	single	HE	HE	HE	HE	HE	HE	HE	HE	HE	HE	n/a
LbOGS01667	single	x	x	x	x	x	x	x	x	x	x	n/a
LbOGS01699	single	x	x	x	x	x	x	x	x	x	x	n/a
LbOGS01703	single	x	x	x	x	x	x	x	x	x	x	n/a
LbOGS01717	single	x	x	x	x	x	x	x	x	x	x	n/a
LbOGS01728	single	x	x	x	x	x	x	x	x	x	x	n/a
LbOGS01740	single	x	x	x	x	x	x	x	x	x	x	n/a
LbOGS01757	single	x	x	x	x	x	x	x	x	x	x	n/a
LbOGS01786	single	E	E	E	E	E	E	E	E	E	x	n/a
LbOGS01787	single	x	x	x	x	x	x	x	x	x	x	n/a
LbOGS01805	single	x	E	x	x	x	E	E	x	x	x	uncharacterized protein LOC105252728 isoform X5
LbOGS01812	single	E	E	E	x	E	E	E	E	E	E	n/a
LbOGS01816	single	x	x	x	x	x	x	x	x	x	x	n/a
LbOGS01833	single	x	x	x	x	x	x	x	x	x	x	n/a
LbOGS01851	single	E	E	E	E	E	E	E	E	E	E	n/a
LbOGS01854	single	x	x	x	x	x	x	x	x	x	x	n/a
LbOGS01855	single	x	x	x	x	x	x	x	x	x	x	n/a
LbOGS01856	single	x	x	x	x	x	x	x	x	x	x	n/a
LbOGS01867	single	x	x	x	x	x	x	x	x	x	x	n/a
LbOGS01870	single	x	x	x	x	x	x	x	x	x	x	n/a
LbOGS01916	single	x	x	x	x	x	x	x	x	x	x	n/a
LbOGS01929	single	E	E	E	E	x	E	x	E	x	E	uncharacterized protein LOC100648948
LbOGS01937	single	x	x	x	x	x	x	x	x	x	x	n/a
LbOGS01938	single	x	x	x	x	x	x	x	x	x	x	n/a
LbOGS01950	single	x	x	x	x	x	x	x	x	x	x	n/a
LbOGS01957	single	x	x	E	E	x	x	x	x	x	x	uncharacterized protein LOC105695694
LbOGS01962	single	E	E	E	E	E	E	E	E	E	E	uncharacterized protein LOC103575338
LbOGS02020	single	E	E	x	x	E	x	x	E	E	E	n/a
LbOGS02021	single	E	E	x	x	x	x	x	E	E	E	n/a
LbOGS02056	single	x	x	x	x	E	E	E	E	E	x	potassium voltage-gated channel protein Shal isoform X1
LbOGS02060	single	E	E	E	E	E	E	E	E	E	E	n/a
LbOGS02077	single	x	x	x	x	x	x	x	x	x	x	n/a
LbOGS02089	single	E	E	x	x	E	E	E	E	E	x	n/a
LbOGS02093	single	x	x	x	x	x	x	x	x	x	x	n/a
LbOGS02097	single	E	E	x	x	x	x	x	x	x	E	n/a
LbOGS02101	single	x	x	x	x	x	E	x	x	x	x	n/a
LbOGS02127	single	x	x	x	x	x	x	x	x	x	x	n/a
LbOGS02131	single	x	x	x	x	x	x	x	x	x	x	mucin-4-like
LbOGS02133	single	x	x	x	x	x	x	x	x	x	x	n/a
LbOGS02159	single	x	x	x	x	E	E	E	x	x	x	n/a
LbOGS02167	single	x	x	x	x	x	x	x	x	x	x	n/a
LbOGS02172	single	x	x	x	x	x	x	x	x	E	x	uncharacterized protein K02A2.6-like
LbOGS02221	single	x	x	x	x	E	E	E	x	x	x	n/a
LbOGS02222	single	x	x	x	x	x	x	x	x	x	x	n/a
LbOGS02230	single	x	x	x	x	x	x	x	x	x	x	uncharacterized protein LOC110119817
LbOGS02231	single	x	x	x	x	x	x	x	x	x	x	n/a
LbOGS02241	single	x	x	x	x	x	x	x	x	x	E	n/a
LbOGS02264	single	x	E	E	x	x	x	x	x	x	x	n/a
LbOGS02278	single	x	x	x	x	x	x	x	x	x	E	n/a
LbOGS02286	single	E	E	x	x	x	x	x	E	E	x	n/a
LbOGS02288	single	x	E	E	x	x	x	x	x	x	x	n/a
LbOGS02289	single	x	E	x	x	x	x	x	x	x	E	n/a
LbOGS02298	single	x	x	x	x	E	E	x	x	x	x	putative leucine-rich repeat-containing protein DDB_G0290503-like
LbOGS02313	single	x	x	x	x	E	E	E	x	E	x	n/a
LbOGS02314	single	x	x	x	x	x	x	x	x	x	x	n/a
LbOGS02329	single	E	E	E	E	E	E	E	E	E	E	coiled-coil-helix-coiled-coil-helix domain-containing protein 7
LbOGS02340	single	x	x	x	x	x	x	x	x	x	x	ras-related protein Rab-32 isoform X3
LbOGS02360	single	x	x	x	x	E	E	E	x	x	x	uncharacterized protein LOC105558746
LbOGS02371	single	x	x	x	x	x	x	x	x	E	x	ADP-ribosylation factor-like protein 6 isoform X2
LbOGS02378	single	x	x	x	x	x	x	x	x	x	x	n/a
LbOGS02384	single	x	x	x	x	x	x	x	x	x	x	n/a
LbOGS02385	single	x	x	x	x	x	x	x	x	x	x	n/a
LbOGS02409	single	x	x	x	x	x	E	x	x	E	x	uncharacterized protein LOC107224021
LbOGS02414	single	x	x	x	x	x	x	x	x	x	x	n/a
LbOGS02429	single	x	x	x	x	x	x	x	x	x	x	n/a
LbOGS02438	single	x	x	x	x	x	x	x	x	x	x	n/a
LbOGS02466	single	E	E	E	E	E	E	E	E	E	E	neuronal membrane glycoprotein M6-a isoform X2
LbOGS02470	single	x	x	x	x	x	x	x	x	x	x	n/a
LbOGS02479	single	x	E	x	x	x	x	x	x	E	x	n/a
LbOGS02492	single	x	x	x	x	x	E	x	x	x	x	n/a
LbOGS02497	single	x	E	E	E	E	E	E	x	E	E	CUE domain-containing protein 1
LbOGS02525	single	E	E	x	x	E	E	x	x	x	E	n/a
LbOGS02526	single	x	x	x	x	x	x	x	x	x	x	n/a
LbOGS02552	single	x	x	x	x	x	x	x	x	x	x	n/a
LbOGS02553	single	x	x	x	x	x	x	x	E	x	HE	n/a
LbOGS02556	single	x	x	x	x	x	x	x	x	E	x	n/a
LbOGS02588	single	x	x	x	x	x	x	x	x	x	x	n/a
LbOGS02590	single	x	x	x	x	x	x	x	x	x	x	n/a
LbOGS02595	single	E	E	x	x	E	E	E	x	x	x	uncharacterized protein LOC107273936
LbOGS02602	single	E	x	x	x	x	x	x	E	x	x	n/a
LbOGS02642	single	x	x	x	x	E	E	E	x	E	E	n/a
LbOGS02648	single	x	E	E	E	x	x	x	x	x	x	n/a
LbOGS02661	single	x	E	x	x	E	E	x	x	x	x	n/a
LbOGS02694	single	x	x	x	x	x	x	x	x	x	x	n/a
LbOGS02698	single	x	x	x	x	x	x	x	x	x	x	n/a
LbOGS02729	single	x	x	x	x	x	x	x	x	x	x	n/a
LbOGS02754	single	x	x	x	x	E	E	E	x	E	x	uncharacterized protein LOC112494080
LbOGS02772	single	x	x	x	x	x	x	x	x	x	x	uncharacterized protein LOC105272533
LbOGS02774	single	x	x	x	x	x	x	x	x	x	x	n/a
LbOGS02783	single	x	x	x	x	x	x	x	x	x	x	n/a
LbOGS02794	single	x	x	x	x	x	x	x	x	x	E	n/a
LbOGS02819	single	x	E	E	E	E	E	E	x	E	x	uncharacterized protein LOC100742710 isoform X2
LbOGS02832	single	x	E	E	x	E	x	x	x	E	E	uncharacterized protein LOC105662916
LbOGS02837	single	E	x	x	x	x	x	x	E	x	x	uncharacterized protein LOC107266653 isoform X1
LbOGS02840	single	E	E	x	E	E	E	E	E	E	E	n/a
LbOGS02858	single	x	x	x	x	x	x	x	x	x	x	n/a
LbOGS02886	single	x	x	x	x	E	E	E	E	E	x	n/a
LbOGS02911	single	x	x	x	x	x	x	x	x	x	x	n/a
LbOGS02937	single	x	x	x	x	E	E	E	x	x	x	n/a
LbOGS02938	single	x	x	x	x	E	E	x	x	x	x	n/a
LbOGS02940	single	x	x	x	x	x	x	x	x	x	x	n/a
LbOGS02952	single	x	x	x	x	x	x	x	x	x	x	n/a
LbOGS02957	single	E	E	E	E	E	E	E	E	E	E	n/a
LbOGS02973	single	E	E	x	x	x	E	x	x	E	x	n/a
LbOGS02991	single	x	x	x	x	x	x	x	x	x	x	n/a
LbOGS03003	single	x	x	E	E	E	E	E	x	x	x	uncharacterized protein LOC107265275
LbOGS03005	single	x	x	x	x	x	x	x	x	x	x	n/a
LbOGS03038	single	x	x	x	x	x	x	E	x	x	x	n/a
LbOGS03040	single	x	x	x	x	E	E	E	x	E	x	fas apoptotic inhibitory molecule 1
LbOGS03059	single	x	x	x	x	x	E	x	x	x	x	n/a
LbOGS03077	single	E	E	E	E	E	E	E	E	E	E	n/a
LbOGS03097	single	x	E	x	x	E	E	E	x	E	x	n/a
LbOGS03122	single	E	x	x	x	E	E	x	E	E	E	protein chibby homolog 1
LbOGS03145	single	x	x	x	x	x	x	x	x	x	x	n/a
LbOGS03159	single	x	x	x	x	x	x	x	x	x	x	protein ANTAGONIST OF LIKE HETEROCHROMATIN PROTEIN 1-like, partial
LbOGS03170	single	x	x	x	x	x	x	x	x	x	x	n/a
LbOGS03172	single	x	x	x	x	x	x	x	x	x	x	n/a
LbOGS03215	single	x	E	E	E	E	E	E	E	E	E	n/a
LbOGS03219	single	E	E	E	E	E	E	E	E	E	x	n/a
LbOGS03235	single	x	x	x	x	x	x	x	x	x	x	n/a
LbOGS03249	single	x	x	E	E	E	E	E	E	E	x	LOW QUALITY PROTEIN: uncharacterized protein LOC105834290
LbOGS03272	single	x	x	x	x	x	x	E	E	E	x	n/a
LbOGS03273	single	x	E	E	x	E	E	E	x	E	x	n/a
LbOGS03287	single	x	x	x	x	x	x	x	x	x	x	n/a
LbOGS03293	single	x	x	x	x	x	x	x	x	x	x	n/a
LbOGS03294	single	x	x	x	x	x	x	x	x	x	x	n/a
LbOGS03299	single	x	x	x	x	x	x	x	x	x	x	n/a
LbOGS03300	single	x	x	x	x	x	x	x	x	x	x	n/a
LbOGS03361	single	x	x	x	x	E	E	E	x	x	x	n/a
LbOGS03363	single	x	x	x	x	x	x	x	x	x	x	uncharacterized protein LOC105364453
LbOGS03367	single	E	E	E	E	E	E	E	E	E	x	uncharacterized protein LOC105830500
LbOGS03369	single	x	x	x	x	x	x	x	E	x	x	phosphatidylinositol N-acetylglucosaminyltransferase subunit H-like
LbOGS03376	single	x	x	x	x	x	x	x	x	x	x	n/a
LbOGS03442	single	x	x	x	x	x	E	E	x	x	x	n/a
LbOGS03463	single	x	x	x	x	x	x	x	x	x	E	small conductance calcium-activated potassium channel protein isoform X2
LbOGS03515	single	x	x	E	E	E	E	E	x	E	x	n/a
LbOGS03532	single	x	E	x	x	E	E	E	x	x	x	n/a
LbOGS03549	single	E	E	x	x	x	x	x	E	E	x	n/a
LbOGS03558	single	E	E	x	x	x	E	E	x	x	x	n/a
LbOGS03569	single	x	x	E	E	E	E	E	x	x	x	n/a
LbOGS03591	single	x	x	E	E	E	E	E	x	E	x	uncharacterized protein LOC100646463
LbOGS03598	single	x	x	x	x	x	x	x	x	x	x	n/a
LbOGS03605	single	x	x	x	x	x	x	x	x	x	x	n/a
LbOGS03613	single	x	x	x	x	x	x	x	x	x	x	n/a
LbOGS03615	single	x	x	x	x	E	E	E	x	x	x	uncharacterized protein LOC112454463 isoform X3
LbOGS03627	single	x	x	x	x	x	x	x	x	x	x	uncharacterized protein LOC108776250
LbOGS03628	single	x	x	x	x	E	E	E	x	E	x	n/a
LbOGS03641	single	x	x	x	x	x	x	x	x	x	x	n/a
LbOGS03642	single	x	E	x	x	E	E	x	x	E	x	n/a
LbOGS03651	single	x	x	x	x	x	x	x	x	x	x	n/a
LbOGS03667	single	x	E	E	E	E	E	E	E	E	HE	n/a
LbOGS03702	single	E	E	x	x	E	E	E	E	E	x	n/a
LbOGS03727	single	x	x	x	x	x	E	E	x	x	x	keratin, type II cytoskeletal 2 epidermal
LbOGS03763	single	x	x	x	x	x	x	x	x	x	x	n/a
LbOGS03767	single	E	E	x	x	x	x	E	E	x	x	cat eye syndrome critical region protein 5 homolog
LbOGS03768	single	E	E	E	E	E	E	E	E	E	E	serine/threonine-protein phosphatase 4 regulatory subunit 2-A
LbOGS03784	single	x	x	x	x	x	x	x	x	x	x	n/a
LbOGS03800	single	x	E	E	E	E	x	x	x	x	E	prion-like-(Q/N-rich) domain-bearing protein 25
LbOGS03806	single	x	x	x	x	E	E	E	E	E	x	n/a
LbOGS03839	single	x	x	x	x	E	E	E	x	x	x	uncharacterized protein LOC105837442 isoform X4
LbOGS03859	single	x	x	x	x	x	x	x	x	x	x	LOW QUALITY PROTEIN: uncharacterized protein LOC100866969
LbOGS03860	single	x	E	x	x	x	x	x	x	x	x	n/a
LbOGS03868	single	x	x	x	x	x	x	x	x	x	x	n/a
LbOGS03912	single	x	x	x	x	E	E	E	x	x	x	n/a
LbOGS03952	single	x	x	x	x	x	x	x	x	x	x	n/a
LbOGS03958	single	x	x	x	x	x	x	x	x	x	x	uncharacterized protein LOC107217996
LbOGS03961	single	x	E	E	E	E	E	E	E	E	x	LYR motif-containing protein 5-like
LbOGS04001	single	E	E	E	x	x	x	x	E	E	x	uncharacterized protein LOC100679700
LbOGS04025	single	x	x	x	x	x	x	x	x	x	x	TRAF3-interacting protein 1
LbOGS04030	single	x	x	x	x	x	E	x	x	x	x	n/a
LbOGS04036	single	x	E	E	E	E	E	E	x	x	x	n/a
LbOGS04041	single	x	E	x	x	E	E	E	x	x	x	n/a
LbOGS04047	single	E	E	x	x	x	x	x	E	E	x	n/a
LbOGS04048	single	x	x	x	x	x	x	x	x	x	x	n/a
LbOGS04051	single	x	x	x	x	x	E	x	x	x	E	n/a
LbOGS04052	single	x	x	x	x	E	E	E	x	x	E	n/a
LbOGS04058	single	x	x	x	x	x	x	x	x	x	x	microtubule-associated protein futsch-like
LbOGS04122	single	x	x	x	x	E	E	E	x	x	x	n/a
LbOGS04144	single	x	x	x	x	x	E	E	x	x	x	n/a
LbOGS04154	single	x	x	x	x	E	E	E	x	E	x	uncharacterized protein LOC106786285
LbOGS04166	single	x	x	x	x	E	E	E	x	E	x	n/a
LbOGS04167	single	E	E	E	x	E	E	E	E	E	x	n/a
LbOGS04186	single	x	x	x	x	x	E	x	x	x	x	n/a
LbOGS04191	single	x	x	x	x	x	x	x	x	x	x	IQ domain-containing protein G-like
LbOGS04197	single	x	E	x	x	E	E	x	x	x	x	n/a
LbOGS04201	single	x	x	x	x	x	E	x	E	E	x	n/a
LbOGS04234	single	x	x	x	x	x	E	E	x	x	x	n/a
LbOGS04237	single	E	E	E	E	E	E	E	E	E	E	n/a
LbOGS04269	single	x	E	E	E	E	E	E	x	x	x	n/a
LbOGS04297	single	E	E	E	E	E	E	E	E	E	E	n/a
LbOGS04301	single	x	x	x	x	x	x	x	x	x	x	uncharacterized protein LOC105843508, partial
LbOGS04328	single	E	E	E	E	E	E	E	E	E	x	LYR motif-containing protein 9 isoform X2
LbOGS04333	single	x	x	x	x	x	x	x	x	x	x	n/a
LbOGS04348	single	E	x	x	x	x	x	x	E	E	x	uncharacterized protein LOC100876946
LbOGS04365	single	x	x	x	x	x	x	x	x	x	x	n/a
LbOGS04399	single	x	x	x	x	E	E	E	E	E	E	n/a
LbOGS04424	single	E	E	x	x	E	E	E	E	E	E	n/a
LbOGS04444	single	E	E	x	x	x	x	x	x	x	x	uncharacterized protein LOC107189283
LbOGS04468	single	x	x	x	x	x	x	x	x	x	x	n/a
LbOGS04476	single	x	x	x	x	x	x	x	x	x	x	n/a
LbOGS04482	single	x	x	x	x	x	x	x	x	x	x	n/a
LbOGS04486	single	x	x	x	x	x	x	x	x	x	x	n/a
LbOGS04514	single	E	E	x	x	E	E	x	E	E	E	proline-rich nuclear receptor coactivator 2
LbOGS04515	single	E	E	x	x	E	x	x	x	E	E	n/a
LbOGS04516	single	E	E	E	E	E	E	E	x	E	E	n/a
LbOGS04529	single	x	x	x	x	x	x	x	x	x	x	uncharacterized protein LOC108550152
LbOGS04544	single	x	x	x	x	x	x	E	x	E	x	n/a
LbOGS04553	single	x	x	x	x	x	x	x	x	x	x	n/a
LbOGS04556	single	x	x	x	x	x	x	x	x	x	x	n/a
LbOGS04587	single	E	E	E	E	E	E	E	E	E	E	uncharacterized protein LOC106748999 isoform X1
LbOGS04626	single	x	x	x	x	x	x	x	x	x	x	n/a
LbOGS04629	single	E	E	E	E	E	E	E	E	E	E	protein shisa-4-like isoform X1
LbOGS04650	single	x	E	E	E	x	x	x	x	x	x	n/a
LbOGS04657	single	x	x	x	x	E	E	E	x	x	x	n/a
LbOGS04674	single	x	x	x	x	x	x	x	x	x	x	n/a
LbOGS04677	single	E	x	x	x	x	x	x	x	x	x	flocculation protein FLO11
LbOGS04681	single	E	E	E	E	E	E	E	E	E	E	uncharacterized protein LOC105699731 isoform X1
LbOGS04686	single	x	E	E	x	E	E	E	x	x	x	n/a
LbOGS04700	single	x	x	x	x	x	x	x	x	x	x	n/a
LbOGS04726	single	x	x	x	x	x	x	x	x	x	x	n/a
LbOGS04730	single	x	x	x	x	x	x	x	x	x	x	n/a
LbOGS04741	single	E	x	x	x	x	x	x	E	x	x	uncharacterized protein LOC108571724
LbOGS04784	single	E	E	x	x	x	x	x	E	E	x	centromere protein I
LbOGS04792	single	x	x	x	x	E	E	E	x	x	E	n/a
LbOGS04793	single	x	x	x	x	x	E	x	x	x	x	n/a
LbOGS04848	single	E	E	x	x	E	E	E	x	E	x	n/a
LbOGS04855	single	E	E	x	x	E	E	E	x	x	x	n/a
LbOGS04918	single	x	x	x	x	x	x	x	x	x	x	n/a
LbOGS04922	single	x	x	E	E	E	E	E	x	E	x	n/a
LbOGS04924	single	x	x	x	x	x	x	x	x	x	x	n/a
LbOGS04931	single	E	E	E	E	E	E	E	E	E	E	protein SREK1IP1
LbOGS04932	single	x	x	x	x	x	x	x	x	x	x	n/a
LbOGS04933	single	x	x	x	x	x	x	x	x	x	x	n/a
LbOGS04936	single	x	x	E	E	E	E	E	x	x	x	protein stunted-like isoform X1
LbOGS04946	single	x	E	E	E	x	x	x	x	x	x	n/a
LbOGS04966	single	x	x	x	x	x	x	x	x	x	x	n/a
LbOGS04978	single	x	x	x	x	x	x	x	x	x	x	n/a
LbOGS05013	single	x	x	x	x	x	x	x	x	x	x	n/a
LbOGS05041	single	x	x	x	x	x	x	x	x	x	x	uncharacterized protein LOC107266857
LbOGS05044	single	x	x	x	x	E	E	x	x	x	x	uncharacterized protein LOC107266813 isoform X2
LbOGS05073	single	x	x	x	x	E	E	E	x	x	x	n/a
LbOGS05074	single	x	x	x	x	E	E	E	x	x	x	n/a
LbOGS05077	single	E	E	E	x	E	E	E	E	E	E	n/a
LbOGS05105	single	E	E	E	E	E	E	E	E	E	x	transmembrane protein 68
LbOGS05173	single	E	E	x	x	E	x	x	x	E	x	n/a
LbOGS05177	single	x	x	x	x	E	E	E	x	x	x	n/a
LbOGS05204	single	x	x	x	x	x	x	x	x	x	x	n/a
LbOGS05279	single	x	x	x	x	x	x	x	x	x	x	n/a
LbOGS05284	single	x	E	x	x	E	E	E	E	E	x	n/a
LbOGS05314	single	x	E	E	x	x	x	x	x	x	x	n/a
LbOGS05326	single	x	x	x	x	x	x	x	x	x	x	n/a
LbOGS05346	single	E	E	x	x	E	E	E	x	E	x	n/a
LbOGS05347	single	x	x	x	x	x	x	x	x	x	x	n/a
LbOGS05363	single	x	x	x	x	x	x	x	x	x	x	n/a
LbOGS05371	single	x	x	x	x	x	x	x	x	x	x	n/a
LbOGS05375	single	x	x	x	x	x	x	x	x	x	x	n/a
LbOGS05417	single	x	x	x	x	x	x	x	x	x	x	apoptosis-resistant E3 ubiquitin protein ligase 1 isoform X2
LbOGS05429	single	x	x	x	x	x	E	x	x	x	x	n/a
LbOGS05431	single	x	E	E	x	x	x	E	E	E	x	n/a
LbOGS05478	single	E	E	E	E	E	E	E	E	E	E	DNA-directed RNA polymerase III subunit RPC4
LbOGS05519	single	E	E	E	x	E	E	E	E	E	x	uncharacterized protein LOC105700589 isoform X2
LbOGS05520	single	E	E	E	E	E	E	x	E	E	x	uncharacterized protein LOC112467775
LbOGS05532	single	E	E	E	E	E	E	E	E	E	E	n/a
LbOGS05533	single	x	x	x	x	x	x	x	x	x	x	n/a
LbOGS05538	single	x	x	x	x	x	x	x	x	x	x	n/a
LbOGS05541	single	E	E	x	x	E	x	E	E	E	x	n/a
LbOGS05549	single	x	x	x	x	x	x	x	x	x	x	n/a
LbOGS05588	single	x	E	x	x	E	x	x	x	x	x	n/a
LbOGS05590	single	x	x	x	x	x	x	x	x	x	x	n/a
LbOGS05642	single	E	E	E	E	E	E	E	E	E	E	n/a
LbOGS05645	single	x	x	x	x	x	x	x	x	x	x	n/a
LbOGS05660	single	x	x	x	x	E	E	E	x	x	x	n/a
LbOGS05664	single	x	x	x	x	x	E	E	x	x	x	uncharacterized protein LOC107266164 isoform X2
LbOGS05692	single	x	x	x	x	E	x	x	x	x	x	n/a
LbOGS05694	single	x	x	x	x	x	x	x	x	x	x	n/a
LbOGS05700	single	x	x	x	x	x	x	x	x	x	x	n/a
LbOGS05708	single	x	x	x	x	x	x	x	x	x	x	n/a
LbOGS05715	single	x	x	x	x	x	x	x	x	x	x	n/a
LbOGS05719	single	E	E	E	E	E	E	E	E	E	x	n/a
LbOGS05752	single	x	E	x	E	E	E	E	x	x	E	bladder cancer-associated protein
LbOGS05763	single	x	E	E	HE	x	x	E	x	x	x	n/a
LbOGS05780	single	x	x	x	x	x	x	x	x	x	x	n/a
LbOGS05816	single	x	E	x	x	x	x	x	x	x	x	n/a
LbOGS05828	single	E	E	E	x	E	E	E	x	x	x	uncharacterized protein LOC105567851
LbOGS05829	single	x	x	x	x	x	x	x	x	x	x	uncharacterized protein LOC105694884
LbOGS05831	single	x	E	E	E	E	E	E	E	E	x	uncharacterized protein LOC105694884
LbOGS05851	single	x	E	x	x	x	x	x	x	x	x	n/a
LbOGS05870	single	x	x	E	E	x	x	x	x	x	x	n/a
LbOGS05894	single	x	x	x	x	x	x	x	x	x	x	n/a
LbOGS05912	single	x	E	x	x	x	E	E	x	E	x	allatostatin A
LbOGS05931	single	x	x	x	x	x	x	x	x	x	x	n/a
LbOGS05942	single	x	E	x	x	x	x	x	x	E	x	dopamine receptor 2
LbOGS05951	single	x	x	x	x	x	x	x	x	x	x	n/a
LbOGS05957	single	x	x	x	x	x	x	x	x	x	x	POU domain, class 6, transcription factor 2 isoform X1
LbOGS05958	single	x	x	x	x	x	x	x	x	x	x	n/a
LbOGS05959	single	x	x	x	x	x	x	x	x	x	x	n/a
LbOGS05962	single	x	x	x	x	x	x	x	x	x	x	n/a
LbOGS06001	single	x	x	x	x	x	x	x	x	x	x	n/a
LbOGS06029	single	E	E	x	x	E	E	E	E	E	x	RNA-binding protein Musashi homolog Rbp6-like
LbOGS06030	single	x	x	x	x	x	x	x	x	x	x	n/a
LbOGS06031	single	x	x	x	x	E	E	E	x	E	x	uncharacterized protein LOC108375989
LbOGS06034	single	E	E	E	E	E	E	E	E	E	E	uncharacterized protein C19orf43-like isoform X3
LbOGS06073	single	x	x	x	x	x	x	x	x	x	x	n/a
LbOGS06081	single	E	E	E	E	E	E	E	E	E	x	phospholipid scramblase 2 isoform X2
LbOGS06082	single	x	x	x	x	x	x	x	x	x	x	n/a
LbOGS06089	single	x	x	x	x	x	x	x	x	x	x	n/a
LbOGS06111	single	E	E	E	x	E	E	E	E	E	E	myb-like protein D isoform X1
LbOGS06117	single	x	x	x	x	x	x	x	x	x	x	n/a
LbOGS06118	single	x	x	x	x	x	E	E	x	x	x	uncharacterized protein LOC107268250 isoform X1
LbOGS06119	single	x	E	E	E	E	x	E	x	E	x	uncharacterized protein LOC107036000 isoform X1
LbOGS06133	single	x	x	x	x	x	x	x	x	x	x	n/a
LbOGS06140	single	x	x	x	x	x	x	x	x	x	x	n/a
LbOGS06188	single	x	x	x	x	x	x	x	x	x	x	n/a
LbOGS06189	single	x	x	x	x	x	x	x	x	x	x	n/a
LbOGS06190	single	x	x	x	x	x	x	x	x	x	x	n/a
LbOGS06192	single	x	E	x	x	x	x	x	x	x	x	protein kinase C delta type-like
LbOGS06195	single	x	x	x	x	x	E	E	x	x	x	uncharacterized protein LOC105695126
LbOGS06197	single	x	x	x	x	x	x	x	E	x	x	uncharacterized protein LOC107265575 isoform X4
LbOGS06240	single	E	x	x	x	x	x	x	x	x	x	uncharacterized protein LOC105287818 isoform X2
LbOGS06279	single	E	E	E	E	E	E	E	E	E	E	uncharacterized protein LOC107265795
LbOGS06284	single	x	x	x	x	x	x	x	x	x	x	n/a
LbOGS06285	single	x	x	x	x	x	x	x	x	x	x	n/a
LbOGS06344	single	E	E	E	x	E	E	E	E	E	E	n/a
LbOGS06388	single	E	x	x	x	x	x	x	x	x	x	n/a
LbOGS06390	single	x	x	x	x	x	x	x	x	x	x	n/a
LbOGS06428	single	E	E	x	x	x	x	x	E	E	E	uncharacterized protein LOC102675153
LbOGS06434	single	x	x	x	x	E	E	E	x	x	x	n/a
LbOGS06446	single	x	x	x	x	x	x	x	x	x	x	n/a
LbOGS06457	single	E	E	E	E	E	E	E	E	E	E	n/a
LbOGS06458	single	x	x	x	x	x	x	x	x	x	x	n/a
LbOGS06484	single	x	x	x	x	x	x	x	x	x	x	ELMO domain-containing protein C isoform X1
LbOGS06485	single	x	x	x	x	x	x	x	x	x	x	n/a
LbOGS06543	single	x	x	x	E	E	x	x	x	x	E	n/a
LbOGS06544	single	x	x	x	x	x	x	x	x	x	x	uncharacterized protein LOC107220238
LbOGS06575	single	x	E	x	x	x	x	x	x	x	x	n/a
LbOGS06590	single	E	E	x	x	E	E	E	E	E	E	n/a
LbOGS06599	single	x	x	x	x	x	x	x	x	x	x	n/a
LbOGS06620	single	x	x	x	x	x	x	x	x	x	x	uncharacterized protein LOC105698279 isoform X5
LbOGS06621	single	x	x	x	x	x	x	x	x	x	x	uncharacterized protein LOC108626429 isoform X6
LbOGS06640	single	x	x	x	x	x	x	x	E	x	E	n/a
LbOGS06649	single	E	E	E	E	E	E	E	E	E	E	UPF0528 protein CG10038 isoform X3
LbOGS06651	single	E	E	x	x	x	x	x	x	x	x	gem-associated protein 6-like
LbOGS06657	single	x	x	x	x	x	x	E	x	x	x	n/a
LbOGS06666	single	x	x	x	x	E	E	x	x	x	E	n/a
LbOGS06668	single	x	x	x	x	x	x	x	x	x	x	n/a
LbOGS06680	single	x	x	x	x	x	x	x	x	x	x	n/a
LbOGS06691	single	x	x	x	x	x	x	x	x	x	x	n/a
LbOGS06705	single	x	x	E	E	E	E	E	x	x	x	n/a
LbOGS06753	single	x	x	x	x	x	x	x	x	x	x	n/a
LbOGS06759	single	E	E	E	E	E	E	E	E	E	E	n/a
LbOGS06767	single	x	x	x	x	x	x	x	x	x	x	n/a
LbOGS06807	single	x	x	x	x	x	x	x	x	x	x	uncharacterized protein LOC105555801
LbOGS06810	single	x	x	x	x	x	x	x	x	x	x	n/a
LbOGS06831	single	x	x	x	x	x	x	x	x	x	x	n/a
LbOGS06832	single	x	x	x	x	x	x	x	x	x	x	hypothetical protein Phum_PHUM580360
LbOGS06833	single	x	E	x	x	x	x	x	x	x	x	n/a
LbOGS06835	single	E	E	E	E	E	E	E	E	E	x	n/a
LbOGS06838	single	x	x	x	x	x	x	x	x	x	x	n/a
LbOGS06849	single	x	x	x	x	x	x	x	x	x	x	n/a
LbOGS06864	single	x	x	x	x	x	x	x	x	x	x	n/a
LbOGS06881	single	x	x	x	x	x	x	x	x	x	x	n/a
LbOGS06889	single	E	E	x	x	x	x	x	E	E	E	n/a
LbOGS06914	single	x	x	x	x	x	x	x	x	E	x	n/a
LbOGS06920	single	E	E	E	E	E	E	E	E	E	E	n/a
LbOGS06927	single	E	E	x	x	E	E	E	E	E	E	n/a
LbOGS06934	single	E	E	x	x	x	x	x	x	x	x	n/a
LbOGS06935	single	x	x	x	x	x	x	x	x	x	x	n/a
LbOGS06936	single	x	x	x	x	x	x	x	x	x	x	n/a
LbOGS06947	single	x	x	x	x	x	x	x	x	x	x	n/a
LbOGS06954	single	x	x	x	x	E	E	E	x	x	x	uncharacterized protein LOC113465205
LbOGS06955	single	x	x	x	x	x	x	x	x	x	x	uncharacterized protein LOC112493718 isoform X2
LbOGS06956	single	x	x	x	x	x	x	x	x	x	E	n/a
LbOGS06970	single	x	E	E	E	x	x	x	x	x	x	n/a
LbOGS06971	single	x	E	E	x	x	x	x	x	x	E	n/a
LbOGS06986	single	E	E	x	x	x	x	x	x	x	x	uncharacterized protein LOC107265464 isoform X1
LbOGS06987	single	x	E	x	x	x	x	x	x	E	x	n/a
LbOGS06998	single	x	x	x	x	x	E	E	x	x	x	n/a
LbOGS07002	single	x	x	x	x	x	x	x	x	x	x	n/a
LbOGS07008	single	x	x	x	x	x	x	x	x	x	x	uncharacterized protein LOC107048497
LbOGS07016	single	E	E	E	E	E	E	E	E	E	E	uncharacterized protein LOC107067435 isoform X1
LbOGS07076	single	x	E	E	x	x	x	x	x	x	x	n/a
LbOGS07090	single	x	x	E	E	E	E	E	x	E	x	uncharacterized protein LOC113517966, partial
LbOGS07112	single	x	E	E	x	E	E	E	x	E	E	neurofilament heavy polypeptide
LbOGS07126	single	x	x	x	x	x	x	x	x	x	x	n/a
LbOGS07135	single	x	x	x	x	x	x	x	x	x	x	n/a
LbOGS07142	single	E	E	E	E	E	E	E	E	E	E	n/a
LbOGS07147	single	x	x	x	x	x	x	x	x	x	x	n/a
LbOGS07187	single	x	x	x	x	x	x	x	x	x	x	n/a
LbOGS07210	single	E	E	E	E	E	E	E	x	E	E	uncharacterized protein LOC111364751
LbOGS07217	single	x	x	x	x	x	x	x	x	x	x	uncharacterized protein C20orf85 isoform X1
LbOGS07220	single	E	E	x	x	E	E	E	x	x	x	n/a
LbOGS07222	single	x	x	x	x	x	x	x	x	x	x	n/a
LbOGS07231	single	x	x	x	x	x	x	x	x	x	x	n/a
LbOGS07241	single	E	E	E	E	E	E	E	E	E	E	n/a
LbOGS07243	single	x	x	x	x	x	x	x	x	x	x	n/a
LbOGS07244	single	x	x	x	x	x	E	E	x	x	x	uncharacterized protein LOC107268647 isoform X2
LbOGS07251	single	x	x	x	x	x	x	x	x	x	x	n/a
LbOGS07286	single	x	x	x	x	x	x	x	x	x	x	uncharacterized protein LOC112462237, partial
LbOGS07343	single	x	x	x	x	x	x	x	x	x	x	n/a
LbOGS07356	single	E	x	x	x	x	x	x	E	x	x	n/a
LbOGS07364	single	x	x	x	x	x	x	x	x	x	x	n/a
LbOGS07385	single	x	x	x	x	E	E	x	E	x	E	allantoicase-like
LbOGS07390	single	x	x	x	x	E	E	x	x	x	x	n/a
LbOGS07395	single	x	x	x	x	E	E	E	x	E	x	n/a
LbOGS07401	single	x	x	x	x	x	x	x	x	x	x	n/a
LbOGS07403	single	x	x	x	x	x	x	x	x	x	x	n/a
LbOGS07407	single	x	x	x	x	x	E	x	x	x	x	n/a
LbOGS07408	single	E	E	E	E	E	E	E	E	E	E	n/a
LbOGS07417	single	E	E	x	x	x	x	x	x	x	x	n/a
LbOGS07419	single	E	x	x	x	x	x	x	E	E	x	n/a
LbOGS07420	single	E	x	x	x	x	x	x	E	E	x	myb-like protein X isoform X2
LbOGS07439	single	E	E	x	x	x	x	x	x	x	x	n/a
LbOGS07472	single	x	x	E	x	x	x	x	x	x	x	n/a
LbOGS07485	single	x	x	E	x	x	x	x	E	E	x	DNA-directed RNA polymerases I, II, and III subunit RPABC4
LbOGS07490	single	E	E	E	E	E	E	E	E	E	E	immediate early response 3-interacting protein 1
LbOGS07526	single	x	x	x	x	x	x	x	x	x	x	n/a
LbOGS07536	single	x	x	x	x	x	x	x	x	x	x	n/a
LbOGS07538	single	x	x	x	x	x	x	x	x	x	x	n/a
LbOGS07539	single	x	x	x	x	E	E	E	E	E	x	n/a
LbOGS07545	single	x	E	E	E	E	E	E	E	E	x	n/a
LbOGS07552	single	x	x	x	x	x	x	x	x	x	x	n/a
LbOGS07554	single	x	x	x	x	x	x	x	x	x	x	n/a
LbOGS07555	single	x	x	x	x	x	x	x	x	x	x	IQ and ubiquitin-like domain-containing protein
LbOGS07570	single	x	x	x	E	E	E	E	x	x	x	n/a
LbOGS07581	single	x	x	x	x	x	x	x	x	x	x	putative malate dehydrogenase 1B isoform X2
LbOGS07600	single	x	x	x	x	x	x	x	x	x	x	n/a
LbOGS07601	single	x	x	x	x	x	x	x	x	x	x	n/a
LbOGS07603	single	E	E	x	x	x	x	x	x	x	E	n/a
LbOGS07613	single	x	x	x	x	x	x	x	x	x	x	uncharacterized protein LOC106743854
LbOGS07639	single	x	x	x	x	x	x	x	x	x	x	n/a
LbOGS07640	single	x	x	x	x	x	x	x	x	x	x	n/a
LbOGS07641	single	E	E	x	x	x	x	x	x	x	x	n/a
LbOGS07642	single	x	E	x	x	x	E	E	x	x	x	n/a
LbOGS07668	single	x	x	x	x	x	x	x	x	x	x	n/a
LbOGS07684	single	x	x	x	x	x	x	x	x	x	x	n/a
LbOGS07726	single	E	x	x	x	x	x	x	x	x	E	SUN domain-containing ossification factor isoform X2
LbOGS07731	single	E	E	E	E	x	x	x	E	E	x	zinc finger CW-type PWWP domain protein 1-like
LbOGS07751	single	x	x	x	x	x	x	x	x	x	x	uncharacterized protein LOC103574485
LbOGS07754	single	x	x	x	x	x	x	x	x	x	x	n/a
LbOGS07758	single	E	E	x	x	E	E	E	E	E	x	intraflagellar transport protein 74 homolog
LbOGS07771	single	E	E	E	E	E	E	E	E	E	x	uncharacterized protein LOC105699947
LbOGS07783	single	x	x	x	E	E	E	E	x	x	x	uncharacterized protein LOC105562838
LbOGS07797	single	x	x	x	x	x	x	x	x	x	x	n/a
LbOGS07803	single	x	x	x	x	x	x	E	x	x	E	uncharacterized protein LOC105249864
LbOGS07818	single	x	E	x	x	x	x	x	x	x	x	n/a
LbOGS07827	single	x	x	x	x	x	x	x	x	x	x	n/a
LbOGS07837	single	x	x	x	x	x	x	x	x	x	x	transmembrane protein 60
LbOGS07842	single	x	x	x	x	x	x	x	x	x	x	uncharacterized protein LOC100576172 isoform X1
LbOGS07848	single	x	x	x	x	x	x	x	x	x	x	n/a
LbOGS07856	single	E	E	E	E	E	E	E	E	E	E	n/a
LbOGS07865	single	E	E	x	x	E	E	x	x	x	x	n/a
LbOGS07894	single	x	x	x	x	x	x	x	x	x	x	n/a
LbOGS07896	single	x	x	x	x	x	x	x	x	x	x	n/a
LbOGS07907	single	x	x	x	x	x	x	x	x	x	x	n/a
LbOGS07910	single	x	x	x	x	x	x	x	x	x	x	n/a
LbOGS07911	single	x	x	x	x	x	x	x	x	x	x	n/a
LbOGS07914	single	x	x	x	x	x	x	E	x	x	x	uncharacterized protein LOC107267023
LbOGS07935	single	E	E	E	E	E	E	E	E	E	E	n/a
LbOGS07948	single	x	E	x	x	x	x	x	x	x	x	n/a
LbOGS07994	single	x	x	x	x	x	x	x	x	x	x	n/a
LbOGS08030	single	x	x	E	x	E	E	E	x	x	x	14 kDa phosphohistidine phosphatase isoform X2
LbOGS08031	single	E	E	E	E	E	E	E	E	E	E	n/a
LbOGS08032	single	x	E	E	E	E	E	E	E	E	E	uncharacterized protein LOC105675603
LbOGS08036	single	E	E	x	x	x	x	E	E	E	E	uncharacterized protein LOC100679768 isoform X1
LbOGS08047	single	x	x	x	x	x	x	x	x	x	x	n/a
LbOGS08048	single	x	x	x	x	x	x	x	x	x	x	n/a
LbOGS08058	single	x	x	x	x	x	x	x	x	x	x	n/a
LbOGS08074	single	x	x	x	x	x	x	x	x	x	x	n/a
LbOGS08081	single	HE	HE	E	E	HE	HE	HE	E	E	E	activating transcription factor of chaperone isoform X1
LbOGS08084	single	E	E	x	x	E	E	E	x	E	E	n/a
LbOGS08091	single	E	E	E	E	E	E	E	E	E	E	n/a
LbOGS08123	single	x	x	x	x	x	x	x	x	x	x	uncharacterized protein LOC105268055
LbOGS08142	single	x	x	x	x	x	x	x	x	x	x	uncharacterized protein LOC105679242
LbOGS08146	single	E	E	E	E	E	E	E	E	E	E	mitochondrial intermembrane space import and assembly protein 40-B
LbOGS08200	single	x	x	x	x	E	E	E	x	E	E	n/a
LbOGS08206	single	x	x	x	x	x	x	x	x	x	x	n/a
LbOGS08223	single	x	x	x	x	x	x	x	x	x	x	n/a
LbOGS08231	single	E	E	E	E	E	E	E	E	E	E	n/a
LbOGS08239	single	E	E	E	E	E	E	E	E	E	E	uncharacterized protein LOC105456946
LbOGS08252	single	x	x	x	x	x	x	x	x	x	x	uncharacterized protein LOC108552391
LbOGS08270	single	x	x	x	x	x	x	x	x	x	x	n/a
LbOGS08289	single	E	E	x	x	E	E	x	E	E	x	putative uncharacterized protein DDB_G0282499-like
LbOGS08303	single	x	x	x	x	x	x	x	x	x	x	n/a
LbOGS08314	single	x	x	x	x	x	x	x	x	x	x	n/a
LbOGS08315	single	x	x	x	x	x	x	x	x	x	x	n/a
LbOGS08343	single	E	E	x	x	E	E	E	E	E	E	n/a
LbOGS08354	single	x	x	x	x	x	x	x	x	x	x	protein RNA-directed DNA methylation 3-like
LbOGS08361	single	x	x	x	x	x	E	x	x	x	x	uncharacterized protein DDB_G0290685
LbOGS08366	single	x	x	x	x	x	x	x	x	x	x	n/a
LbOGS08379	single	x	E	E	E	E	E	E	E	E	E	n/a
LbOGS08390	single	x	x	x	x	x	x	x	x	E	x	n/a
LbOGS08395	single	x	x	x	x	x	x	x	x	E	x	uncharacterized protein LOC105145906
LbOGS08396	single	x	x	x	x	x	x	x	x	x	x	n/a
LbOGS08399	single	x	x	x	x	x	x	x	x	x	x	urea transporter 2-like
LbOGS08440	single	x	E	x	x	x	x	x	x	x	x	n/a
LbOGS08453	single	x	x	x	x	x	x	E	x	x	x	n/a
LbOGS08454	single	x	x	x	x	E	E	E	x	E	x	n/a
LbOGS08472	single	x	x	x	x	x	x	x	x	x	x	acetylcholine receptor subunit alpha-type acr-16
LbOGS08516	single	x	E	x	x	x	x	x	x	x	x	stress response protein NST1-like isoform X4
LbOGS08526	single	x	x	x	x	x	x	E	x	x	x	n/a
LbOGS08554	single	E	E	x	x	E	E	x	E	E	E	uncharacterized protein LOC107189805
LbOGS08570	single	x	E	x	x	E	E	E	E	E	E	uncharacterized protein LOC725573
LbOGS08584	single	x	x	x	x	E	E	E	x	x	x	n/a
LbOGS08591	single	E	E	x	x	x	x	x	E	E	E	n/a
LbOGS08592	single	x	x	x	x	x	E	E	x	x	x	uncharacterized protein LOC100680253
LbOGS08598	single	x	x	x	x	x	x	x	x	x	x	n/a
LbOGS08616	single	x	x	x	x	x	x	x	x	x	x	n/a
LbOGS08617	single	E	E	E	E	E	E	E	E	E	E	cytochrome c oxidase protein 20 homolog
LbOGS08665	single	E	x	x	x	x	x	x	x	x	x	n/a
LbOGS08682	single	x	x	x	x	E	E	E	x	x	x	n/a
LbOGS08688	single	x	x	x	x	x	x	x	x	x	x	n/a
LbOGS08693	single	x	x	x	x	x	x	x	x	x	x	n/a
LbOGS08706	single	E	E	E	E	E	E	E	x	E	E	uncharacterized protein LOC107264531 isoform X2
LbOGS08708	single	x	x	x	x	x	x	x	x	x	x	n/a
LbOGS08709	single	x	x	x	x	x	x	x	x	x	x	n/a
LbOGS08710	single	x	x	x	x	x	x	x	x	x	x	n/a
LbOGS08720	single	x	x	x	x	x	x	x	x	x	x	n/a
LbOGS08732	single	x	E	E	E	E	E	E	E	E	E	n/a
LbOGS08739	single	E	E	E	E	E	E	E	E	E	x	uncharacterized protein LOC105690794 isoform X2
LbOGS08747	single	x	x	x	x	E	E	E	x	x	x	n/a
LbOGS08791	single	x	x	x	x	E	E	x	x	x	x	uncharacterized protein LOC108546064
LbOGS08800	single	x	x	x	x	x	x	x	x	x	x	n/a
LbOGS08803	single	x	x	x	x	x	x	x	x	x	x	n/a
LbOGS08807	single	E	x	x	x	x	x	x	x	x	x	E3 ubiquitin-protein ligase MYCBP2-like
LbOGS08812	single	E	E	E	E	E	E	E	E	E	E	glycosylphosphatidylinositol anchor attachment 1 protein
LbOGS08850	single	x	x	x	x	E	E	E	x	E	x	alpha-tubulin N-acetyltransferase-like, partial
LbOGS08885	single	x	E	x	x	E	E	x	x	x	x	n/a
LbOGS08886	single	x	x	x	x	x	x	x	x	x	x	n/a
LbOGS08915	single	E	E	E	E	E	E	E	E	E	E	uncharacterized protein LOC107274735 isoform X3
LbOGS08916	single	x	x	x	x	x	x	x	x	E	x	n/a
LbOGS08923	single	x	x	x	x	x	x	x	x	E	x	n/a
LbOGS08939	single	x	x	x	x	x	x	x	x	x	x	n/a
LbOGS08960	single	x	E	x	E	E	E	E	x	E	E	n/a
LbOGS08979	single	x	x	x	x	E	E	E	x	x	x	n/a
LbOGS08995	single	x	E	E	E	x	x	x	x	x	x	n/a
LbOGS09024	single	x	x	x	x	x	x	x	x	x	x	n/a
LbOGS09028	single	x	E	x	x	x	x	x	x	x	x	n/a
LbOGS09059	single	x	x	x	x	x	x	x	x	x	x	n/a
LbOGS09078	single	x	x	x	x	x	x	x	x	x	x	uncharacterized protein LOC102677057
LbOGS09079	single	E	E	x	x	x	x	x	x	x	x	RNA pseudouridylate synthase domain-containing protein 2-like isoform X1
LbOGS09090	single	x	x	x	x	x	x	x	x	x	x	uncharacterized protein LOC105457175
LbOGS09113	single	x	x	x	x	x	x	x	x	x	x	n/a
LbOGS09179	single	x	x	x	x	x	x	x	x	x	x	uncharacterized protein LOC112495116, partial
LbOGS09186	single	x	x	x	x	x	x	x	x	x	x	uncharacterized protein LOC111046728
LbOGS09198	single	x	x	x	x	E	E	E	x	x	x	n/a
LbOGS09220	single	x	x	x	x	x	x	x	x	x	x	n/a
LbOGS09238	single	E	E	E	x	x	x	x	E	E	E	n/a
LbOGS09254	single	x	x	x	x	x	x	x	x	x	x	uncharacterized protein LOC107274803
LbOGS09268	single	x	x	x	x	x	x	x	x	x	x	n/a
LbOGS09332	single	E	E	E	E	E	E	E	E	E	E	n/a
LbOGS09404	single	x	E	E	E	E	E	E	E	x	E	n/a
LbOGS09411	single	x	x	x	x	x	E	E	x	x	x	uncharacterized protein LOC107272180 isoform X3
LbOGS09413	single	x	x	x	x	x	x	x	x	x	x	uncharacterized protein LOC105557068, partial
LbOGS09431	single	x	x	x	x	x	x	x	x	x	x	n/a
LbOGS09462	single	x	x	x	x	x	x	x	x	x	x	n/a
LbOGS09463	single	x	x	x	x	x	x	x	x	x	x	n/a
LbOGS09464	single	x	x	x	x	x	x	x	x	x	x	n/a
LbOGS09481	single	x	x	x	E	E	E	E	E	E	E	n/a
LbOGS09529	single	x	x	x	x	x	x	x	x	x	x	n/a
LbOGS09531	single	x	E	x	x	x	x	x	x	x	x	n/a
LbOGS09540	single	E	E	E	x	E	E	x	E	E	E	mediator of RNA polymerase II transcription subunit 16 isoform X2
LbOGS09546	single	E	E	E	x	x	x	x	E	E	x	protein arginine N-methyltransferase 5
LbOGS09573	single	x	x	x	x	x	x	x	x	x	x	n/a
LbOGS09575	single	x	x	x	x	E	E	E	E	E	x	uncharacterized protein LOC105270115
LbOGS09584	single	E	E	E	E	E	E	E	E	E	x	nucleolar pre-ribosomal-associated protein 1
LbOGS09598	single	E	E	x	x	x	E	E	E	E	x	nucleolar pre-ribosomal-associated protein 1
LbOGS09631	single	x	x	x	x	x	x	x	x	x	x	n/a
LbOGS09640	single	x	x	x	x	x	x	x	x	x	x	uncharacterized protein LOC100644813
LbOGS09647	single	E	E	x	x	x	x	x	x	x	x	n/a
LbOGS09649	single	x	x	x	x	x	x	x	x	x	x	n/a
LbOGS09655	single	x	x	x	x	E	E	E	x	x	x	n/a
LbOGS09658	single	x	x	x	x	x	x	x	x	x	x	n/a
LbOGS09663	single	x	E	E	E	E	E	E	E	E	x	n/a
LbOGS09667	single	x	x	x	x	x	E	x	x	x	x	n/a
LbOGS09671	single	x	x	x	x	x	x	x	x	x	x	LOW QUALITY PROTEIN: hydrocephalus-inducing protein
LbOGS09672	single	x	x	x	x	x	x	x	x	x	x	hydrocephalus-inducing protein homolog
LbOGS09708	single	x	x	x	x	x	x	x	x	x	x	n/a
LbOGS09739	single	x	x	x	x	x	x	x	E	x	E	n/a
LbOGS09742	single	x	E	x	x	E	E	E	x	x	x	n/a
LbOGS09750	single	x	x	x	E	E	E	E	x	E	x	n/a
LbOGS09761	single	x	x	x	x	x	x	x	x	x	x	n/a
LbOGS09778	single	x	x	x	x	E	x	x	x	x	x	n/a
LbOGS09779	single	x	E	x	x	E	E	E	x	x	E	n/a
LbOGS09782	single	x	E	x	x	E	E	x	x	x	E	n/a
LbOGS09785	single	x	E	E	E	E	E	E	E	E	x	n/a
LbOGS09786	single	x	E	x	x	x	x	E	x	x	E	n/a
LbOGS09802	single	x	x	x	x	x	x	E	x	x	x	LOW QUALITY PROTEIN: cytochrome c oxidase assembly protein COX16 homolog, mitochondrial
LbOGS09809	single	x	x	E	E	E	E	E	x	x	x	uncharacterized protein LOC107267160
LbOGS09812	single	E	E	x	x	x	x	x	E	E	x	H/ACA ribonucleoprotein complex non-core subunit NAF1
LbOGS09823	single	x	x	x	x	x	x	x	x	x	x	n/a
LbOGS09841	single	E	x	x	x	x	x	x	E	E	x	uncharacterized protein LOC107271364
LbOGS09844	single	x	x	x	x	x	E	E	x	x	x	n/a
LbOGS09850	single	E	E	E	E	E	E	E	E	E	E	uncharacterized protein LOC107222121, partial
LbOGS09854	single	x	x	x	x	x	E	x	x	x	x	n/a
LbOGS09869	single	E	E	E	E	E	E	E	E	E	E	cysteine-rich PDZ-binding protein
LbOGS09874	single	x	x	x	x	x	x	x	x	x	x	peripheral plasma membrane protein CASK isoform X12
LbOGS09875	single	x	x	x	x	x	x	x	x	x	x	n/a
LbOGS09893	single	x	x	x	x	x	x	x	x	x	x	n/a
LbOGS09909	single	x	x	x	x	x	x	x	x	x	x	uncharacterized protein LOC107185557
LbOGS09922	single	E	E	E	E	E	E	x	E	E	x	n/a
LbOGS09934	single	x	x	x	x	x	x	x	x	x	x	n/a
LbOGS09943	single	x	x	x	x	x	x	x	x	x	x	n/a
LbOGS09944	single	x	E	x	x	x	x	x	x	x	x	n/a
LbOGS09954	single	x	x	x	x	x	x	x	x	x	x	uncharacterized protein LOC105180994
LbOGS09962	single	x	x	x	x	x	x	x	x	x	x	n/a
LbOGS09970	single	E	E	E	E	E	E	E	E	E	x	biogenesis of lysosome-related organelles complex 1 subunit 4
LbOGS09988	single	E	x	x	x	x	x	x	E	E	x	trichohyalin
LbOGS10000	single	x	x	E	E	x	E	E	x	x	x	uncharacterized protein LOC105830533
LbOGS10037	single	HE	HE	E	E	HE	HE	E	HE	E	E	n/a
LbOGS10040	single	x	x	x	x	x	x	x	x	x	x	n/a
LbOGS10053	single	x	x	x	x	E	E	E	x	E	x	n/a
LbOGS10091	single	E	E	E	E	E	E	E	E	E	x	rhotekin isoform X2
LbOGS10094	single	x	x	x	x	x	x	x	x	x	x	n/a
LbOGS10116	single	E	E	E	E	E	E	E	x	E	E	uncharacterized protein LOC107066485, partial
LbOGS10133	single	x	x	x	x	x	x	x	x	x	x	n/a
LbOGS10149	single	x	E	E	x	x	x	x	x	x	x	n/a
LbOGS10172	single	E	E	E	E	E	E	E	E	E	x	n/a
LbOGS10173	single	E	E	E	E	E	E	E	E	x	E	LOW QUALITY PROTEIN: COP9 signalosome complex subunit 9
LbOGS10183	single	x	x	x	x	x	x	x	x	x	x	sterile alpha motif domain-containing protein 5-like
LbOGS10188	single	x	E	x	x	x	x	x	x	x	x	n/a
LbOGS10190	single	x	E	E	x	x	x	x	x	E	x	uncharacterized protein LOC103317710 isoform X1
LbOGS10193	single	x	x	x	x	x	x	E	x	x	x	n/a
LbOGS10196	single	x	x	x	x	x	x	E	x	x	x	n/a
LbOGS10221	single	x	x	x	x	E	E	E	x	x	x	uncharacterized protein LOC112639542
LbOGS10229	single	x	E	x	x	E	E	x	x	x	x	n/a
LbOGS10239	single	E	E	E	E	E	E	E	x	x	x	n/a
LbOGS10252	single	x	E	E	E	x	x	x	x	x	x	n/a
LbOGS10262	single	x	x	x	x	x	x	x	x	x	x	n/a
LbOGS10264	single	x	x	x	x	x	x	x	x	x	x	n/a
LbOGS10279	single	x	x	x	x	x	x	x	x	x	x	n/a
LbOGS10287	single	x	x	x	x	E	E	E	x	x	x	n/a
LbOGS10306	single	x	x	x	x	x	x	x	x	x	x	n/a
LbOGS10311	single	x	x	x	x	x	x	x	x	x	E	ras-associated and pleckstrin homology domains-containing protein 1 isoform X1
LbOGS10317	single	x	x	x	x	x	x	x	x	x	x	n/a
LbOGS10339	single	x	x	x	x	E	E	x	x	x	x	non-homologous end-joining factor 1-like isoform X1
LbOGS10381	single	E	E	x	x	E	E	x	E	x	x	n/a
LbOGS10382	single	x	E	x	x	E	E	E	x	x	x	n/a
LbOGS10415	single	x	x	x	x	x	x	x	x	x	x	n/a
LbOGS10437	single	x	x	x	x	x	x	x	x	x	x	n/a
LbOGS10439	single	x	x	x	x	x	x	x	x	x	x	n/a
LbOGS10451	single	x	x	x	x	x	x	x	x	x	x	n/a
LbOGS10462	single	x	x	x	E	E	E	E	x	x	x	methyltransferase-like protein 7A
LbOGS10469	single	x	x	x	x	E	E	x	x	x	x	n/a
LbOGS10489	single	x	x	x	x	x	x	x	x	x	x	n/a
LbOGS10491	single	x	E	x	x	x	x	x	x	x	x	n/a
LbOGS10492	single	x	x	x	x	x	x	x	x	x	x	n/a
LbOGS10493	single	x	E	x	x	x	x	x	x	x	x	n/a
LbOGS10494	single	x	x	x	x	x	x	x	x	x	x	n/a
LbOGS10495	single	x	x	x	x	x	x	x	x	x	x	n/a
LbOGS10511	single	x	x	x	x	x	x	x	x	x	x	n/a
LbOGS10519	single	x	x	x	x	E	E	x	x	x	x	n/a
LbOGS10522	single	x	x	x	x	x	x	x	x	x	x	probable Ras GTPase-activating protein isoform X8
LbOGS10524	single	x	x	x	x	x	x	x	x	x	x	n/a
LbOGS10526	single	x	x	x	x	x	x	x	x	x	x	n/a
LbOGS10533	single	x	E	x	x	x	x	x	x	x	x	n/a
LbOGS10542	single	x	x	x	x	x	x	x	x	x	E	rap1 GTPase-activating protein 1-like
LbOGS10545	single	x	x	E	x	E	x	x	x	E	x	mediator of RNA polymerase II transcription subunit 20 isoform X1
LbOGS10554	single	x	x	x	x	x	x	x	x	x	x	n/a
LbOGS10559	single	x	x	x	x	E	E	E	x	E	x	n/a
LbOGS10561	single	x	x	x	x	x	x	x	x	x	x	n/a
LbOGS10562	single	x	E	E	E	E	E	E	x	x	x	n/a
LbOGS10579	single	x	x	x	x	x	x	x	x	x	x	n/a
LbOGS10605	single	x	E	E	E	x	x	x	x	x	x	n/a
LbOGS10608	single	x	E	E	E	x	x	x	x	x	x	n/a
LbOGS10636	single	x	x	x	E	x	E	E	x	x	x	n/a
LbOGS10638	single	x	E	E	E	E	E	E	E	E	E	uncharacterized protein LOC105273395
LbOGS10652	single	x	x	x	x	x	x	x	x	x	x	IQ domain-containing protein H-like isoform X2
LbOGS10664	single	x	x	x	x	x	x	x	E	x	E	Hypothetical protein CBG25038, partial
LbOGS10701	single	x	x	x	x	E	E	E	x	x	x	protein kinase C-binding protein NELL1-like
LbOGS10708	single	E	E	x	x	E	E	E	x	x	x	n/a
LbOGS10712	single	x	x	x	x	x	x	x	x	x	x	n/a
LbOGS10713	single	x	x	x	x	x	x	x	x	x	x	n/a
LbOGS10721	single	x	x	x	x	x	x	x	x	x	x	n/a
LbOGS10724	single	x	x	x	x	x	x	x	x	x	x	n/a
LbOGS10736	single	E	E	E	E	E	E	E	E	E	E	ATP synthase subunit e, mitochondrial
LbOGS10740	single	x	x	x	x	x	x	x	x	x	x	n/a
LbOGS10741	single	x	x	x	x	x	x	x	x	x	x	n/a
LbOGS10743	single	x	x	x	x	x	x	x	x	x	x	n/a
LbOGS10764	single	E	E	x	x	E	x	x	E	E	x	probable serine/threonine-protein kinase DDB_G0282963 isoform X1
LbOGS10790	single	x	E	x	x	E	E	E	x	x	x	n/a
LbOGS10791	single	x	x	x	E	E	E	E	x	x	x	n/a
LbOGS10799	single	x	x	x	x	x	E	x	x	x	E	n/a
LbOGS10828	single	x	E	E	E	E	x	E	E	E	x	n/a
LbOGS10846	single	E	x	x	x	x	x	E	E	E	x	probable serine/threonine-protein kinase DDB_G0282963
LbOGS10847	single	x	x	x	x	x	x	x	x	x	x	lymphoid-restricted membrane protein isoform X3
LbOGS10848	single	E	E	E	E	E	E	E	E	E	E	X-ray repair cross-complementing protein 6-like
LbOGS10859	single	E	x	x	x	E	E	E	E	E	x	n/a
LbOGS10877	single	x	E	E	x	x	x	x	E	E	x	n/a
LbOGS10902	single	E	E	E	E	E	E	E	E	E	E	THAP domain-containing protein 1 A-like isoform X1
LbOGS10912	single	E	E	E	E	E	E	E	E	E	E	n/a
LbOGS10914	single	x	x	x	x	x	x	x	x	E	x	n/a
LbOGS10915	single	x	x	x	x	x	x	x	E	x	x	n/a
LbOGS10918	single	x	x	x	x	x	x	x	x	x	x	n/a
LbOGS10942	single	E	E	E	x	E	E	x	x	E	x	n/a
LbOGS10954	single	x	x	x	x	x	x	x	x	x	x	uncharacterized protein LOC108686344
LbOGS10955	single	x	x	x	x	x	x	x	x	x	x	n/a
LbOGS10971	single	x	E	E	E	x	x	x	x	E	x	n/a
LbOGS10972	single	x	x	x	x	x	x	x	x	x	x	uncharacterized protein LOC102802731
LbOGS10998	single	x	E	x	x	x	x	x	x	x	x	n/a
LbOGS11004	single	x	x	x	x	x	x	x	x	x	x	n/a
LbOGS20004	single	E	x	x	x	x	x	x	E	x	x	uncharacterized protein LOC100678824
LbOGS20016	single	E	E	x	x	x	x	x	E	E	x	uncharacterized protein LOC108576867
LbOGS20026	single	x	x	x	x	x	x	x	x	x	x	serine/arginine repetitive matrix protein 2 isoform X2
LbOGS20031	single	x	E	E	E	x	x	x	x	x	x	n/a
LbOGS20038	single	x	x	x	x	x	x	x	x	x	x	n/a
LbOGS20047	single	x	x	x	x	x	x	x	x	x	x	n/a
LbOGS20050	single	x	E	E	x	E	E	E	x	E	E	uncharacterized protein LOC113380417, partial
LbOGS20055	single	x	x	x	x	E	E	E	x	E	x	uncharacterized protein LOC111028945
LbOGS20066	single	E	x	x	x	x	x	x	x	x	x	uncharacterized protein LOC108626108 isoform X2
LbOGS20068	single	x	E	E	E	E	E	E	x	E	x	uncharacterized protein LOC107269499 isoform X1
LbOGS20073	single	x	x	x	x	x	x	x	x	x	x	n/a
LbOGS20078	single	x	x	x	x	x	x	x	x	x	x	n/a
LbOGS20081	single	x	x	x	x	x	E	E	x	x	x	putative uncharacterized protein DDB_G0271606
LbOGS20089	single	E	E	E	E	E	E	E	E	E	E	n/a
LbOGS20090	single	E	E	E	E	E	E	E	x	x	x	n/a
LbOGS20099	single	x	HE	HE	E	E	E	E	x	E	x	n/a
LbOGS20111	single	E	E	E	E	E	E	E	x	E	x	n/a
LbOGS20113	single	E	E	E	E	E	E	E	E	E	E	n/a
LbOGS20122	single	x	x	x	x	x	x	x	x	x	x	protein couch potato-like
LbOGS20125	single	E	E	E	E	E	E	E	x	E	E	n/a
LbOGS20144	single	x	x	x	x	x	x	x	x	x	x	n/a
LbOGS20162	single	x	x	x	x	x	x	x	x	x	x	n/a
LbOGS20163	single	x	x	x	x	x	x	E	x	x	x	n/a
LbOGS20168	single	E	E	E	E	E	x	x	E	E	E	n/a
LbOGS20171	single	x	E	x	x	E	E	E	x	E	x	n/a
LbOGS20172	single	E	E	x	E	E	E	E	E	E	E	n/a
LbOGS20173	single	E	HE	E	E	HE	HE	HE	HE	HE	E	n/a
LbOGS20193	single	x	x	x	x	x	x	x	x	E	x	n/a
LbOGS20196	single	x	E	E	E	E	E	E	x	E	E	n/a
LbOGS20204	single	x	x	x	x	x	x	x	x	x	x	n/a
LbOGS20228	single	x	x	x	x	x	x	x	x	x	x	n/a
LbOGS20234	single	x	x	E	E	x	x	x	x	x	x	n/a
LbOGS20236	single	x	E	E	x	x	x	x	E	E	HE	n/a
LbOGS20238	single	x	x	x	x	E	E	E	x	x	x	n/a
LbOGS20260	single	x	x	x	x	x	x	x	x	x	x	n/a
LbOGS20267	single	x	x	x	x	x	x	x	x	x	x	n/a
LbOGS20268	single	x	E	x	x	x	x	x	x	x	x	uncharacterized protein LOC107270798
LbOGS20292	single	x	E	E	E	x	E	E	x	E	x	uncharacterized protein LOC107263831 isoform X1
LbOGS20299	single	E	E	x	x	x	x	x	E	E	E	n/a
LbOGS20314	single	x	E	E	E	x	x	x	x	x	x	n/a
LbOGS20320	single	x	x	x	x	x	x	x	x	x	x	uncharacterized protein LOC107454250, partial
LbOGS20335	single	x	x	x	x	x	x	x	x	x	x	n/a
LbOGS20346	single	x	E	E	x	x	x	x	x	x	x	glutamine-rich protein 2-like, partial
LbOGS20347	single	x	x	x	x	x	x	x	x	x	x	n/a
LbOGS20348	single	x	x	x	x	x	x	x	x	x	x	n/a
LbOGS20356	single	x	E	E	E	x	x	x	E	E	x	n/a
LbOGS20366	single	x	E	x	x	x	E	x	x	x	E	n/a
LbOGS20368	single	x	x	x	x	x	x	x	x	x	x	n/a
LbOGS20371	single	E	E	E	E	E	E	E	E	E	E	n/a
LbOGS20378	single	x	x	x	x	x	x	x	x	x	x	n/a
LbOGS09821	MCL15943	x	x	x	x	x	x	x	x	x	x	uncharacterized protein LOC107185918
LbOGS06357	MCL14919	x	E	E	E	x	E	x	x	x	x	n/a
LbOGS06358	MCL14919	x	E	E	x	x	x	x	x	x	x	n/a
LbOGS06335	MCL14914	HE	x	x	x	x	x	x	HE	E	E	n/a
LbOGS06277	MCL14891	x	x	x	x	x	x	x	x	x	x	uncharacterized protein LOC105701428
LbOGS07995	MCL14619	x	x	x	x	x	x	x	x	x	x	uncharacterized protein LOC109861916
LbOGS09162	MCL14571	E	E	x	x	x	E	x	E	E	x	uncharacterized protein LOC107264352 isoform X1
LbOGS09163	MCL14571	E	E	E	x	E	E	E	E	E	x	uncharacterized protein LOC107264352 isoform X1
LbOGS00683	MCL14032	E	E	E	E	E	E	E	E	E	E	n/a
LbOGS04247	MCL14032	x	x	x	x	x	x	x	x	x	x	n/a
LbOGS02368	MCL13074	x	x	x	x	x	x	x	x	x	x	n/a
LbOGS02971	MCL13074	E	E	x	x	E	E	E	x	E	x	uncharacterized protein LOC113557878
LbOGS02225	MCL13011	x	x	x	x	x	x	x	x	x	x	uncharacterized protein LOC111516548
LbOGS09019	MCL13011	x	x	x	x	x	x	x	x	x	x	uncharacterized protein LOC111516548
LbOGS01261	MCL12402	x	x	x	x	x	x	x	x	x	x	uncharacterized protein LOC112463770 isoform X2
LbOGS03268	MCL12402	x	x	x	x	x	x	x	x	x	x	uncharacterized protein LOC112463770 isoform X2
LbOGS03487	MCL12301	E	x	x	x	E	E	x	E	x	x	BEN domain-containing protein 5-like isoform X1
LbOGS20231	MCL12301	x	x	x	x	x	E	x	x	x	x	n/a
LbOGS01305	MCL12254	x	x	x	x	E	E	E	x	x	x	uncharacterized protein LOC106652656
LbOGS20002	MCL12254	x	x	x	x	E	E	E	x	x	x	uncharacterized protein LOC113562825
LbOGS02269	MCL12155	x	E	E	x	x	x	x	x	x	x	n/a
LbOGS10867	MCL12151	x	E	E	E	E	E	E	x	E	E	n/a
LbOGS20195	MCL12151	x	E	E	E	E	E	E	x	x	E	n/a
LbOGS10839	MCL12139	x	E	E	E	x	x	x	x	x	x	n/a
LbOGS06326	MCL12039	x	E	E	E	E	E	E	x	E	x	n/a
LbOGS10694	MCL12039	x	x	x	x	E	E	E	x	E	E	n/a
LbOGS08381	MCL11472	E	E	E	E	E	E	E	E	E	E	prisilkin-39
LbOGS07967	MCL11377	x	E	E	E	E	E	E	E	E	E	PRADC1-like protein
LbOGS04096	MCL11267	x	x	x	x	x	x	x	x	x	x	n/a
LbOGS05151	MCL11267	x	x	x	x	x	x	x	x	x	x	n/a
LbOGS09625	MCL11267	E	E	x	x	x	x	x	E	E	E	n/a
LbOGS03196	MCL11243	x	E	E	E	x	x	x	x	x	x	n/a
LbOGS03197	MCL11243	x	x	E	E	x	x	x	x	x	x	n/a
LbOGS03198	MCL11243	x	E	E	E	x	x	x	x	x	x	n/a
LbOGS03146	MCL11241	x	x	x	x	x	x	x	x	x	x	uncharacterized protein LOC105456446
LbOGS01198	MCL11107	x	E	x	x	x	x	x	x	x	x	n/a
LbOGS01199	MCL11107	x	E	x	x	x	x	x	x	x	x	n/a
LbOGS03012	MCL11107	x	E	x	x	x	x	x	x	x	x	n/a
LbOGS02346	MCL11099	x	x	x	x	x	x	x	x	x	x	uncharacterized protein LOC111693823
LbOGS20022	MCL11099	x	x	x	x	x	x	x	x	x	x	uncharacterized protein LOC111693823
LbOGS20239	MCL11082	x	x	x	E	x	x	x	x	x	x	n/a
LbOGS06853	MCL11079	x	x	x	x	x	x	x	x	x	x	n/a
LbOGS07427	MCL11079	x	x	x	x	x	x	x	x	x	x	uncharacterized protein LOC105694348
LbOGS20216	MCL11079	E	E	E	x	E	E	x	E	E	x	uncharacterized protein LOC107040206
LbOGS02561	MCL11020	x	E	E	E	E	E	x	x	x	x	5-hydroxytryptamine receptor 2A
LbOGS00441	MCL10848	x	x	E	E	x	x	x	x	E	x	n/a
LbOGS02279	MCL10694	x	x	x	x	x	x	x	x	x	E	uncharacterized protein LOC107981582
LbOGS02365	MCL10694	x	x	x	x	x	x	x	x	x	x	n/a
LbOGS20149	MCL10694	x	x	x	x	x	x	x	x	x	x	n/a
LbOGS03723	MCL10681	x	x	x	x	x	x	x	x	x	x	n/a
LbOGS04080	MCL10681	E	E	x	x	x	x	x	E	E	E	n/a
LbOGS04781	MCL10681	x	x	x	x	x	x	x	x	x	x	n/a
LbOGS20127	MCL10681	x	x	x	x	x	x	x	x	x	x	n/a
LbOGS00625	MCL10668	x	x	x	x	E	E	E	x	x	x	n/a
LbOGS00626	MCL10668	x	x	x	x	x	x	x	x	x	x	n/a
LbOGS04165	MCL10668	x	x	x	x	E	E	E	x	E	x	uncharacterized protein LOC105249565
LbOGS20101	MCL10659	E	E	E	E	E	E	E	E	E	E	n/a
LbOGS10999	MCL10606	E	HE	E	E	x	x	x	x	x	x	titin-like
LbOGS03286	MCL10573	x	x	x	x	x	x	x	x	x	x	uncharacterized protein LOC112467615
LbOGS00817	MCL10569	x	x	x	x	x	x	x	x	x	x	uncharacterized protein LOC105686948
LbOGS04782	MCL10508	x	x	x	x	x	x	E	x	x	x	ATP synthase subunit gamma, mitochondrial-like
LbOGS05124	MCL10388	x	x	x	x	x	x	x	x	x	x	n/a
LbOGS00434	MCL10372	x	E	E	x	E	E	E	x	E	x	n/a
LbOGS00718	MCL10312	E	E	x	x	E	E	E	x	E	x	n/a
LbOGS07955	MCL10306	x	x	x	x	x	x	x	x	x	x	uncharacterized protein LOC105565748
LbOGS05202	MCL10303	x	x	x	x	x	x	x	x	x	x	uncharacterized protein LOC105668549 isoform X2
LbOGS07087	MCL10265	x	x	x	x	x	x	x	x	x	x	uncharacterized protein LOC110676754
LbOGS07276	MCL10265	x	x	x	x	x	x	x	x	x	x	uncharacterized protein LOC110676754
LbOGS10568	MCL10265	x	x	x	x	x	x	x	x	x	x	uncharacterized protein LOC105559211, partial
LbOGS20094	MCL10224	E	E	E	E	E	E	E	E	E	x	n/a
LbOGS00358	MCL10183	x	E	x	x	x	x	x	x	x	E	n/a
LbOGS01625	MCL10183	x	x	x	x	x	x	x	x	x	x	n/a
LbOGS02280	MCL10183	x	E	x	x	x	x	x	x	x	x	n/a
LbOGS02281	MCL10183	x	E	x	x	x	x	x	x	x	x	uncharacterized protein LOC107450390
LbOGS04370	MCL10183	x	E	x	x	x	x	x	x	x	E	n/a
LbOGS05722	MCL10183	x	E	E	x	x	x	x	x	x	x	n/a
LbOGS06929	MCL10183	x	E	x	x	x	x	x	x	x	E	uncharacterized protein LOC107450392
LbOGS06930	MCL10183	x	x	x	E	x	x	x	x	x	E	n/a
LbOGS07469	MCL10183	x	x	x	x	x	x	x	x	x	x	n/a
LbOGS08145	MCL10183	x	E	x	x	x	x	x	x	x	x	n/a
LbOGS09927	MCL10183	x	E	x	x	x	x	x	x	x	x	n/a
LbOGS05913	MCL10158	x	E	x	x	E	E	E	E	E	HE	n/a
LbOGS10063	MCL10112	x	x	x	x	x	x	x	x	x	x	uncharacterized protein LOC103574266
LbOGS01139	MCL10108	x	x	x	x	x	x	x	x	x	x	myb-related transcription factor, partner of profilin-like isoform X2
LbOGS10031	MCL10101	x	x	x	x	x	x	x	x	x	x	n/a
LbOGS05394	MCL10082	x	x	x	x	x	x	x	x	x	x	n/a
LbOGS10007	MCL10082	x	x	x	x	x	x	x	x	x	x	odorant receptor 22c-like
LbOGS10010	MCL10082	x	x	x	x	x	x	x	x	x	x	odorant receptor 25
LbOGS10015	MCL10082	x	x	x	x	x	x	x	x	x	x	odorant receptor 9a-like
LbOGS07507	MCL10076	x	x	x	x	x	x	E	x	x	x	n/a
LbOGS03269	MCL10061	x	x	x	x	x	x	x	x	x	x	LOW QUALITY PROTEIN: uncharacterized protein LOC111693310
LbOGS05461	MCL10049	x	x	E	x	x	x	x	x	x	x	n/a
LbOGS07480	MCL10047	x	x	x	x	x	x	x	x	x	x	n/a
LbOGS06494	MCL10033	E	E	x	x	E	x	x	E	x	x	serine/threonine-protein phosphatase 2A 55 kDa regulatory subunit B alpha isoform isoform X6
LbOGS03942	MCL10026	x	x	x	x	x	x	x	x	x	x	replication protein A 70 kDa DNA-binding subunit
LbOGS03474	MCL10017	x	x	x	x	x	x	x	x	x	x	n/a
LbOGS20025	MCL10016	x	x	x	x	x	x	x	x	x	x	n/a
LbOGS20074	MCL10005	x	x	x	x	x	x	x	x	x	x	n/a
LbOGS03161	MCL10002	x	x	x	x	x	x	x	x	x	x	uncharacterized protein LOC110675259

## Sheet: Supplementary Data 4
Gene ID	#SP	TPM in VG
LhOGS00111	12	495.838
LhOGS00133	12	363.257
LhOGS00138	5	182.41
LhOGS00151	11	1530.4
LhOGS00159	6	69.726
LhOGS00160	14	959.191
LhOGS00184	5	20.1
LhOGS00301	6	18.732
LhOGS00334	3	146.426
LhOGS00335	6	204.607
LhOGS00342	21	4299.57
LhOGS00372	3	3276.84
LhOGS00525	11	3847.55
LhOGS00529	3	7.662
LhOGS00546	6	9625.8
LhOGS00708	3	79.706
LhOGS00911	9	503.135
LhOGS00975	4	49.704
LhOGS01180	3	14214.1
LhOGS01195	4	57.841
LhOGS01249	25	115.572
LhOGS01353	7	2074.52
LhOGS01526	4	10.793
LhOGS01637	20	205.903
LhOGS01638	20	26046.2
LhOGS01639	8	18179.8
LhOGS01640	16	3309.46
LhOGS01663	4	9.098
LhOGS01946	14	69.977
LhOGS02019	12	12868.6
LhOGS02127	25	1443.76
LhOGS02171	17	2118.35
LhOGS02267	7	32.106
LhOGS02394	9	392.018
LhOGS02401	3	10.317
LhOGS02417	3	6.389
LhOGS02554	8	99.242
LhOGS02604	4	186.892
LhOGS03020	3	21.912
LhOGS03135	5	346.726
LhOGS03149	8	1396.68
LhOGS03197	7	104.525
LhOGS03310	3	7.422
LhOGS03344	3	12.887
LhOGS03354	3	30.899
LhOGS03523	8	6245.73
LhOGS03764	3	6.609
LhOGS03797	6	322.872
LhOGS03894	3	7.136
LhOGS04147	3	85450
LhOGS04160	7	1251.28
LhOGS04310	3	38.782
LhOGS04365	3	75.029
LhOGS04554	6	1672.44
LhOGS04748	21	999.075
LhOGS04972	4	47.348
LhOGS05333	18	81.454
LhOGS05361	17	365.108
LhOGS05468	3	139.206
LhOGS05501	9	178.201
LhOGS05649	11	389.359
LhOGS05817	3	21.582
LhOGS05890	24	34.782
LhOGS05921	5	126.844
LhOGS05965	3	12.254
LhOGS06038	8	959.727
LhOGS06086	3	6.72
LhOGS06241	11	160.522
LhOGS06257	9	59.803
LhOGS06259	9	138.436
LhOGS06303	6	78.043
LhOGS06352	3	15.302
LhOGS06478	11	674.809
LhOGS06552	3	78.161
LhOGS06572	3	11.09
LhOGS06609	3	36083.7
LhOGS06750	4	7.538
LhOGS06832	22	2714.03
LhOGS06896	4	97.939
LhOGS06899	6	130.385
LhOGS07140	11	989.401
LhOGS07161	14	5909.28
LhOGS07218	7	118.699
LhOGS07284	5	1571.5
LhOGS07595	4	57.241
LhOGS07610	4	9.385
LhOGS07676	3	15.01
LhOGS07741	4	41.697
LhOGS07807	7	103.138
LhOGS08011	23	2175.69
LhOGS08045	7	78.613
LhOGS08181	15	575.217
LhOGS08359	3	7.629
LhOGS08557	31	281.211
LhOGS08618	5	62.888
LhOGS08735	23	2316.37
LhOGS09153	3	38.681
LhOGS09318	11	399.863
LhOGS09377	9	129.721
LhOGS09558	3	12.553
LhOGS09561	3	60.02
LhOGS09632	3	9.318
LhOGS09667	3	14.209
LhOGS09687	13	7822.88
LhOGS09692	3	7.657
LhOGS09953	18	327.744
LhOGS09974	6	65.94
LhOGS10049	28	21.686
LhOGS10051	12	2354.56
LhOGS10118	7	35549.7
LhOGS10132	6	3495.32
LhOGS10214	3	7.598
LhOGS10299	4	129.227
LhOGS10652	10	282.743
LhOGS10715	9	114.263
LhOGS10822	4	305.578
LhOGS10862	9	335.877
LhOGS10864	9	1859.84
LhOGS10884	5	695.697
LhOGS10959	3	174.774
LhOGS11029	3	36.892
LhOGS11120	5	72.62
LhOGS11121	15	3171.08
LhOGS11175	3	6.924
LhOGS11196	7	822.685
LhOGS11197	5	1038.34
LhOGS11563	24	2381.37
LhOGS20013	18	3732.21
LhOGS20039	11	4413.75
LhOGS20047	14	9618.9
LhOGS20077	59	2034.2
LhOGS20123	7	18014.5
LhOGS20221	7	1827.05
LhOGS20231	13	3056.68
LhOGS20301	14	1367.81

## Sheet: Supplementary Data 5
Locus	Scaffold ID	Strand	Exon boundary	VG FPKM	Note
LhG-91	Lhet_63	-	2489647-2489713;2480369-2481524	45302	Larg'
LhG-69	Lhet_350	-	1036898-1036984;1031081-1032255	6088	Larg
LhG-50	Lhet_220	-	1396762-1396963;1389721-1391402	5419	LhOGS20047
LhG-42	Lhet_21	+	851998-853002	3559
LhG-12	Lhet_142	+	2091322-2092326	3380
LhG-53	Lhet_235	-	1945133-1946008	3162
LhG-66	Lhet_31	-	1747894-1748853	2963
LhG-71	Lhet_369	+	500282-501289	2919
LhG-65	Lhet_31	-	1735586-1736548	2666
LhG-101	Lhet_82	-	117280-118167	1993
LhG-47	Lhet_22	+	538723-539658	1523
LhG-52	Lhet_235	-	1934893-1935768	1471
LhG-85	Lhet_562	+	134351-135379	1190
LhG-6	Lhet_113	-	804948-805895	1181
LhG-43	Lhet_21	-	935199-936125	1038
LhG-62	Lhet_31	-	1243845-1244804	973
LhG-86	Lhet_562	+	189735-190760	858
LhG-54	Lhet_263	-	205679-206647	790
LhG-67	Lhet_31	+	1771289-1772308	789
LhG-37	Lhet_21	+	226401-227408	786
LhG-1	Lhet_1	+	1116076-1117068	674
LhG-11	Lhet_142	-	1650928-1651899	663
LhG-56	Lhet_264	+	977537-978511	641
LhG-5	Lhet_113	-	708625-709557	608
LhG-60	Lhet_278	-	1168242-1169186	541
LhG-83	Lhet_562	+	104005-105030	503
LhG-38	Lhet_21	-	246445-247263	492
LhG-7	Lhet_113	-	885623-886456	477
LhG-2	Lhet_1	-	1664666-1665541	399
LhG-102	Lhet_88	+	278678-279703	396
LhG-41	Lhet_21	-	673808-674734	358
LhG-18	Lhet_160	+	692311-693306	354
LhG-63	Lhet_31	+	1272321-1273352	319
LhG-73	Lhet_369	+	508424-509410	310
LhG-22	Lhet_160	-	1285269-1286234	307
LhG-95	Lhet_7	-	729719-730672	279
LhG-4	Lhet_1	-	1677307-1678269	276
LhG-14	Lhet_148	+	820188-821189	263
LhG-70	Lhet_365	+	716806-717807	250
LhG-48	Lhet_220	+	1141189-1142166	234
LhG-19	Lhet_160	+	698036-699052	216
LhG-78	Lhet_44	+	1110596-1111621	213
LhG-74	Lhet_369	+	510948-511940	201
LhG-72	Lhet_369	+	505545-506546	197
LhG-13	Lhet_148	+	814782-815765	194
LhG-98	Lhet_7	+	1401670-1402683	177
LhG-36	Lhet_21	-	195193-196152	168
LhG-61	Lhet_278	-	1280194-1281108	163
LhG-58	Lhet_264	+	985070-986065	157
LhG-103	Lhet_91	-	1155211-1156164	151
LhG-17	Lhet_160	+	684423-685430	146
LhG-94	Lhet_7	-	725311-726258	141
LhG-20	Lhet_160	+	701163-702116	137
LhG-40	Lhet_21	+	449135-450139	125
LhG-57	Lhet_264	+	981429-982436	124
LhG-93	Lhet_65	-	2977523-2978491	122
LhG-59	Lhet_264	+	1024685-1025680	118
LhG-92	Lhet_65	-	2948463-2948649;2947162-2947871	93
LhG-89	Lhet_6	-	5519181-5520014	59
LhG-84	Lhet_562	+	127669-128679	52
LhG-21	Lhet_160	+	706814-707809	47
LhG-96	Lhet_7	+	915003-915851	27
LhG-97	Lhet_7	+	915003-915990	24
LhG-3	Lhet_1	-	1670540-1671214	10
LhG-88	Lhet_6	-	3762266-3763096	9
LhG-39	Lhet_21	+	323719-324717	7
LhG-9	Lhet_123	+	462612-463547	2
LhG-87	Lhet_58	-	3549922-3550874	0
LhG-8	Lhet_123	+	456439-457350	0
LhG-45	Lhet_214	-	913877-914824	0
LbG-5	Lbou_3036	+	275928-276860	0
LhG-32	Lhet_183	+	2647516-2648514	0
LhG-35	Lhet_183	+	2674946-2675944	0
LhG-46	Lhet_214	-	916027-916986	0
LbG-4	Lbou_3036	+	273823-274767	0
LhG-79	Lhet_55	+	1080220-1081224	0
LhG-82	Lhet_55	+	1095570-1096568	0
LhG-80	Lhet_55	+	1085572-1086425	0
LhG-81	Lhet_55	+	1085574-1086425	0
LhG-99	Lhet_80	-	1332206-1333156	0
LbG-6	Lbou_7007	+	204382-205335	0
LhG-100	Lhet_80	-	1335943-1336845	0
LbG-3	Lbou_3036	-	271885-272814	0
LhG-15	Lhet_160	-	49746-50591	0
LhG-44	Lhet_21	+	1523642-1524643	0
LhG-75	Lhet_43	-	117975-118988	0
LhG-77	Lhet_43	-	153030-153965	0
LhG-76	Lhet_43	-	130530-131465	0
LhG-24	Lhet_183	+	2576783-2577754	0
LhG-25	Lhet_183	+	2591863-2592846	0
LhG-29	Lhet_183	+	2626400-2627383	0
LhG-27	Lhet_183	+	2607079-2608062	0
LhG-28	Lhet_183	+	2617715-2618623	0
LhG-30	Lhet_183	+	2632614-2633525	0
LhG-33	Lhet_183	+	2667805-2668717	0
LhG-26	Lhet_183	+	2600771-2601658	0
LbG-1	Lbou_2036	-	130907-131572	0
LbG-2	Lbou_2218	+	54933-55615	0
LhG-31	Lhet_183	+	2640127-2640353;2643650-2644052	0
LhG-34	Lhet_183	+	2667934-2668421;2668591-2668732	0

## Sheet: Supplementary Data 6
IPR ID	Amel	Dmel	Fari	Lbou	Lhet	Nvit	Pdom	Tdro	Tpre	Annotation	(Species IDs correspond to those in Fig.1)
IPR000001	4	2	4	3	3	3	5	3	3	Kringle
IPR000003	1	2	1	1	1	1	2	1	1	Retinoid X receptor/HNF4
IPR000007	2	2	2	2	2	2	2	2	2	Tubby, C-terminal
IPR000008	42	38	39	41	39	41	42	41	43	C2 domain
IPR000009	1	1	1	1	1	1	1	1	1	Protein phosphatase 2A regulatory subunit PR55
IPR000010	1	4	1	1	2	1	1	2	1	Cystatin domain
IPR000011	2	2	2	2	2	2	2	3	2	Ubiquitin/SUMO-activating enzyme E1
IPR000014	15	15	15	11	14	14	15	14	12	PAS domain
IPR000023	1	1	1	1	1	1	1	1	1	Phosphofructokinase domain
IPR000031	1	1	1	1	1	1	1	1	1	PurE domain
IPR000033	8	9	10	8	9	10	8	9	6	LDLR class B repeat
IPR000034	4	4	4	4	5	4	4	3	4	Laminin IV
IPR000040	4	4	4	4	3	4	4	1	4	Acute myeloid leukemia 1 protein (AML1)/Runt
IPR000043	2	3	2	2	2	2	2	1	2	Adenosylhomocysteinase-like
IPR000047	5	5	5	5	4	8	6	6	5	Helix-turn-helix motif
IPR000048	2	3	3	4	1	3	4	1	3	IQ motif, EF-hand binding site
IPR000054	1	1	1	1	1	1	1	1	2	Ribosomal protein L31e
IPR000056	2	1	1	1	1	1	1	2	1	Ribulose-phosphate 3-epimerase-like
IPR000058	3	4	3	3	4	4	3	4	4	Zinc finger, AN1-type
IPR000061	5	4	5	4	5	5	5	7	4	SWAP/Surp
IPR000072	4	3	5	3	2	2	4	0	2	PDGF/VEGF domain
IPR000073	15	21	17	16	12	16	13	17	22	Alpha/beta hydrolase fold-1
IPR000074	2	0	1	1	1	1	1	1	0	Apolipoprotein A/E
IPR000076	1	1	1	1	1	1	1	1	1	K/Cl co-transporter
IPR000077	1	1	0	1	0	1	1	0	2	Ribosomal protein L39e
IPR000082	3	2	3	4	4	3	3	2	3	SEA domain
IPR000086	10	11	8	10	9	9	9	11	11	NUDIX hydrolase domain
IPR000089	8	6	7	7	13	6	7	12	8	Biotin/lipoyl attachment
IPR000091	1	0	1	1	1	1	1	1	1	Huntingtin
IPR000092	12	4	4	5	4	5	4	5	4	Polyprenyl synthetase
IPR000093	0	0	0	0	0	0	0	1	0	DNA recombination protein RecR
IPR000095	6	7	6	6	6	5	6	3	7	CRIB domain
IPR000101	3	4	3	4	5	5	3	2	3	Gamma-glutamyltranspeptidase
IPR000103	0	0	0	0	0	0	0	1	0	Pyridine nucleotide-disulphide oxidoreductase, class-II
IPR000109	1	3	4	1	1	2	1	1	1	Proton-dependent oligopeptide transporter family
IPR000115	1	1	1	1	1	1	1	2	1	Phosphoribosylglycinamide synthetase
IPR000131	1	1	2	2	0	1	1	1	1	ATP synthase, F1 complex, gamma subunit
IPR000133	0	1	1	2	1	9	1	3	5	ER lumen protein retaining receptor
IPR000146	1	1	1	1	1	1	1	1	1	Fructose-1,6-bisphosphatase class 1
IPR000156	4	3	5	4	4	5	3	2	4	Ran binding domain
IPR000157	8	11	8	8	8	8	7	11	8	Toll/interleukin-1 receptor homology (TIR) domain
IPR000159	12	11	11	12	12	12	12	12	10	Ras-associating (RA) domain
IPR000162	3	2	5	5	5	4	4	4	4	GPCR, family 3, metabotropic glutamate receptor
IPR000163	2	2	2	2	2	2	2	2	2	Prohibitin
IPR000164	5	26	8	2	17	19	5	31	13	Histone H3/CENP-A
IPR000172	23	15	21	18	18	41	14	23	26	Glucose-methanol-choline oxidoreductase, N-terminal
IPR000175	16	22	14	16	12	11	15	18	12	Sodium:neurotransmitter symporter
IPR000178	0	0	0	0	0	1	0	0	0	Translation initiation factor aIF-2, bacterial-like
IPR000182	19	20	15	11	14	17	17	15	19	GNAT domain
IPR000183	1	2	2	3	3	4	3	2	2	Ornithine/DAP/Arg decarboxylase
IPR000184	1	1	0	1	1	1	1	1	1	Bacterial surface antigen (D15)
IPR000185	0	0	0	0	0	1	0	0	1	Protein translocase subunit SecA
IPR000187	1	1	1	1	1	1	1	0	1	Corticotropin-releasing factor
IPR000192	5	4	5	5	7	6	5	8	5	Aminotransferase class V domain
IPR000194	4	7	5	5	8	5	4	6	5	ATPase, F1/V1/A1 complex, alpha/beta subunit, nucleotide-binding domain
IPR000195	20	22	21	19	21	22	21	20	20	Rab-GTPase-TBC domain
IPR000196	1	1	1	1	1	1	1	1	2	Ribosomal protein L19/L19e
IPR000197	1	1	1	1	1	5	1	5	3	Zinc finger, TAZ-type
IPR000198	24	22	25	27	28	23	25	23	22	Rho GTPase-activating protein domain
IPR000203	2	1	1	3	3	2	2	1	2	GPS motif
IPR000204	0	0	1	0	0	1	0	0	1	Orexin receptor family
IPR000206	1	1	2	1	1	1	1	1	1	Ribosomal protein L7/L12
IPR000209	5	5	6	7	7	5	6	5	5	Peptidase S8/S53 domain
IPR000210	73	71	80	80	84	160	75	71	170	BTB/POZ domain
IPR000217	15	12	14	12	12	12	13	13	10	Tubulin
IPR000218	2	2	2	2	3	2	2	2	2	Ribosomal protein L14P
IPR000219	26	23	25	23	25	25	24	22	25	Dbl homology (DH) domain
IPR000223	1	2	2	1	1	0	2	0	1	Peptidase S26A, signal peptidase I
IPR000225	8	8	9	7	7	8	6	7	7	Armadillo
IPR000228	2	2	2	1	1	2	2	2	1	RNA 3'-terminal phosphate cyclase
IPR000232	2	2	2	2	2	2	1	2	2	Heat shock factor (HSF)-type, DNA-binding
IPR000233	2	3	2	2	2	2	2	3	2	Cadherin, cytoplasmic domain
IPR000235	1	3	1	2	1	1	3	1	1	Ribosomal protein S5/S7
IPR000237	3	5	6	5	5	4	3	5	4	GRIP domain
IPR000238	0	1	1	1	1	1	1	1	1	Ribosome-binding factor A
IPR000239	2	2	2	2	2	2	2	1	2	GPCR kinase
IPR000241	2	1	2	1	1	1	2	1	1	Putative RNA methylase domain
IPR000242	15	16	15	14	16	13	16	12	13	PTP type protein phosphatase
IPR000243	3	7	3	2	3	3	3	4	3	Peptidase T1A, proteasome beta-subunit
IPR000245	2	7	2	2	2	3	2	3	2	V-ATPase proteolipid subunit
IPR000246	4	5	3	5	7	4	2	2	3	Peptidase T2, asparaginase 2
IPR000253	19	19	21	16	18	18	18	17	17	Forkhead-associated (FHA) domain
IPR000257	1	1	1	1	1	1	1	1	1	Uroporphyrinogen decarboxylase (URO-D)
IPR000260	0	1	0	0	0	0	0	0	0	NADH:ubiquinone oxidoreductase chain 4, N-terminal
IPR000261	4	4	4	4	4	4	4	3	4	EH domain
IPR000262	2	1	1	1	1	4	1	2	1	FMN-dependent dehydrogenase
IPR000266	2	2	1	2	2	2	2	1	3	Ribosomal protein S17/S11
IPR000268	1	1	1	0	1	1	1	0	1	DNA-directed RNA polymerase, subunit N/Rpb10
IPR000270	2	2	2	3	2	3	3	2	2	PB1 domain
IPR000271	1	1	1	1	1	0	1	1	1	Ribosomal protein L34
IPR000276	69	76	61	69	69	64	63	48	58	G protein-coupled receptor, rhodopsin-like
IPR000277	1	1	1	1	1	3	1	1	2	Cys/Met metabolism, pyridoxal phosphate-dependent enzyme
IPR000286	4	5	4	4	5	4	4	4	4	Histone deacetylase superfamily
IPR000289	2	3	1	1	1	1	3	1	3	Ribosomal protein S28e
IPR000297	1	2	1	0	1	1	1	2	1	Peptidyl-prolyl cis-trans isomerase, PpiC-type
IPR000298	1	1	0	2	6	0	0	0	0	Cytochrome c oxidase subunit III-like
IPR000300	5	6	5	5	5	4	5	5	5	Inositol polyphosphate-related phosphatase
IPR000301	17	28	18	13	15	15	19	13	13	Tetraspanin
IPR000304	2	2	2	1	2	2	2	2	2	Pyrroline-5-carboxylate reductase
IPR000305	1	1	1	1	1	1	1	1	1	GIY-YIG endonuclease
IPR000306	16	14	16	15	15	15	16	14	15	FYVE zinc finger
IPR000307	1	1	1	1	1	1	1	1	1	Ribosomal protein S16
IPR000308	2	2	2	2	2	2	2	2	2	14-3-3 protein
IPR000313	10	8	9	10	9	10	9	8	9	PWWP domain
IPR000314	1	1	0	0	0	0	0	0	0	Gastrin receptor
IPR000315	8	6	8	7	9	4	9	3	7	B-box-type zinc finger
IPR000320	1	1	1	1	2	1	1	1	1	Hedgehog, N-terminal signalling domain
IPR000322	4	3	5	4	4	8	4	4	5	Glycoside hydrolase family 31
IPR000323	4	4	4	3	4	4	4	3	4	Copper type II, ascorbate-dependent monooxygenase, N-terminal
IPR000326	7	10	5	5	5	6	6	6	6	Phosphatidic acid phosphatase type 2/haloperoxidase
IPR000327	4	5	4	4	4	4	4	4	4	POU-specific domain
IPR000330	16	17	17	18	16	21	17	19	21	SNF2-related, N-terminal domain
IPR000331	6	4	6	6	6	7	6	5	6	Rap GTPase activating protein domain
IPR000333	1	1	2	1	1	2	1	5	2	Ser/Thr protein kinase, TGFB receptor
IPR000337	6	3	6	7	7	7	4	7	5	GPCR, family 3
IPR000340	15	14	17	13	14	13	16	14	12	Dual specificity phosphatase, catalytic domain
IPR000341	2	2	2	2	2	2	2	2	2	Phosphatidylinositol 3-kinase Ras-binding (PI3K RBD) domain
IPR000346	1	0	0	1	1	1	1	1	0	Hyperglycemic hormone type 1
IPR000352	4	3	2	3	5	3	3	4	3	Peptide chain release factor class I/class II
IPR000358	1	1	1	1	1	1	1	1	1	Ribonucleotide reductase small subunit family
IPR000361	2	2	2	2	2	2	2	3	2	FeS cluster biogenesis
IPR000362	4	6	2	2	5	3	3	3	2	Fumarate lyase family
IPR000367	1	1	1	1	1	1	1	1	1	G-protein alpha subunit, group S
IPR000372	2	2	1	1	1	1	1	2	1	Leucine-rich repeat N-terminal domain
IPR000375	2	2	2	2	2	2	2	2	2	Dynamin central domain
IPR000398	1	1	1	1	1	2	1	1	2	Thymidylate synthase
IPR000402	3	6	4	4	3	4	4	6	4	Sodium/potassium-transporting ATPase subunit beta
IPR000403	12	11	12	14	14	13	12	12	13	Phosphatidylinositol 3-/4-kinase, catalytic domain
IPR000405	1	1	0	1	1	1	1	1	1	Galanin receptor family
IPR000406	1	1	1	1	1	1	1	1	1	Rho protein GDP-dissociation inhibitor
IPR000407	2	1	1	1	2	1	1	0	1	Nucleoside phosphatase GDA1/CD39
IPR000408	13	12	12	11	11	11	12	10	10	Regulator of chromosome condensation, RCC1
IPR000409	5	5	5	5	5	5	5	5	4	BEACH domain
IPR000413	4	5	4	3	3	5	3	4	3	Integrin alpha chain
IPR000415	1	1	1	1	1	1	1	1	1	Nitroreductase-like
IPR000418	10	8	10	7	9	8	9	7	9	Ets domain
IPR000421	10	7	8	7	9	10	10	7	10	Coagulation factor 5/8 C-terminal domain
IPR000422	0	0	0	0	1	0	0	1	0	3,4-dihydroxy-2-butanone 4-phosphate synthase, RibB
IPR000424	2	1	1	1	1	1	1	1	1	Primosome PriB/single-strand DNA-binding
IPR000425	6	7	6	6	6	6	6	6	6	Major intrinsic protein
IPR000426	7	12	7	6	7	7	7	7	7	Proteasome alpha-subunit, N-terminal domain
IPR000432	4	2	4	4	4	4	3	5	5	DNA mismatch repair protein MutS, C-terminal
IPR000433	9	13	11	10	10	10	11	8	10	Zinc finger, ZZ-type
IPR000435	5	6	6	3	4	3	4	3	3	Tektin
IPR000436	9	10	8	16	17	12	12	10	12	Sushi/SCR/CCP domain
IPR000439	1	1	1	1	1	1	1	2	2	Ribosomal protein L15e
IPR000440	0	1	0	0	0	0	0	1	0	NADH:ubiquinone/plastoquinone oxidoreductase, chain 3
IPR000445	1	1	1	1	1	2	1	3	1	Helix-hairpin-helix motif
IPR000447	1	3	1	1	1	1	1	1	1	FAD-dependent glycerol-3-phosphate dehydrogenase
IPR000451	3	3	5	3	3	3	2	4	5	NF-kappa-B/Dorsal
IPR000454	1	1	1	1	1	1	1	2	1	ATP synthase, F0 complex, subunit C
IPR000456	1	1	1	1	1	0	1	1	1	Ribosomal protein L17
IPR000460	1	0	1	1	1	1	1	1	1	Neuroligin
IPR000462	5	5	4	3	4	4	4	4	4	CDP-alcohol phosphatidyltransferase
IPR000463	3	1	2	1	1	2	3	2	2	Cytosolic fatty-acid binding
IPR000465	1	1	1	1	1	1	1	1	1	XPA
IPR000467	15	16	16	15	15	15	16	15	14	G-patch domain
IPR000469	2	1	1	1	1	1	1	1	1	G-protein alpha subunit, group 12/13
IPR000472	4	5	3	5	3	1	4	2	4	Activin types I and II receptor domain
IPR000473	0	1	0	1	1	1	0	1	1	Ribosomal protein L36
IPR000477	1	0	20	12	28	40	16	29	36	Reverse transcriptase domain
IPR000479	1	1	1	1	1	2	1	0	2	Cation-independent mannose-6-phosphate receptor
IPR000483	8	13	10	7	9	10	9	10	11	Cysteine-rich flanking region, C-terminal
IPR000485	1	0	0	0	0	0	0	0	0	AsnC-type HTH domain
IPR000488	9	8	9	7	9	8	8	5	7	Death domain
IPR000493	0	1	1	1	1	2	1	1	1	Inositol 1,4,5-trisphosphate-binding protein receptor
IPR000494	3	4	3	3	3	2	3	2	2	Receptor L-domain
IPR000504	105	121	101	96	104	112	101	107	114	RNA recognition motif domain
IPR000509	1	1	1	1	1	1	1	1	2	Ribosomal protein L36e
IPR000511	1	1	1	1	1	1	1	1	1	Cytochrome c/c1 haem-lyase
IPR000514	0	1	0	0	0	0	0	0	0	Glycoside hydrolase, family 39
IPR000515	1	0	0	0	2	0	0	1	0	ABC transporter type 1, transmembrane domain MetI-like
IPR000519	1	0	1	0	1	1	1	1	1	P-type trefoil domain
IPR000524	2	0	0	0	0	0	0	0	0	Transcription regulator HTH, GntR
IPR000529	1	1	1	1	1	1	1	1	1	Ribosomal protein S6
IPR000530	1	1	1	0	1	1	1	1	3	Ribosomal protein S12e
IPR000531	0	0	0	0	0	1	0	0	0	TonB-dependent receptor-like, beta-barrel
IPR000533	4	2	4	4	4	3	4	5	4	Tropomyosin
IPR000534	0	0	0	0	0	1	0	0	0	Semialdehyde dehydrogenase, NAD-binding
IPR000535	3	5	3	3	3	3	3	3	3	Major sperm protein (MSP) domain
IPR000536	20	17	18	19	19	19	18	18	15	Nuclear hormone receptor, ligand-binding domain
IPR000537	3	3	3	3	3	3	3	4	3	UbiA prenyltransferase family
IPR000539	3	5	6	4	5	4	5	6	4	Frizzled/Smoothened, transmembrane domain
IPR000541	1	1	1	1	1	1	1	0	1	Cytoplasmic tRNA 2-thiolation protein 1
IPR000542	3	7	5	5	4	4	4	3	4	Acyltransferase ChoActase/COT/CPT
IPR000544	2	1	1	1	2	1	1	0	1	Octanoyltransferase
IPR000547	4	3	5	4	4	4	4	5	4	Clathrin, heavy chain/VPS, 7-fold repeat
IPR000551	1	0	0	0	0	0	0	0	0	MerR-type HTH domain
IPR000552	1	1	1	1	1	1	1	1	1	Ribosomal protein L44e
IPR000554	1	1	1	1	1	1	1	1	4	Ribosomal protein S7e
IPR000555	10	10	10	10	10	10	9	9	11	JAB1/MPN/MOV34 metalloenzyme domain
IPR000557	4	3	4	3	4	5	4	4	5	Calponin repeat
IPR000558	5	23	10	0	17	15	3	56	16	Histone H2B
IPR000559	1	1	1	1	1	1	1	1	1	Formate-tetrahydrofolate ligase, FTHFS
IPR000560	16	9	17	17	19	38	12	17	29	Histidine phosphatase superfamily, clade-2
IPR000566	4	3	10	3	4	5	3	4	4	Lipocalin/cytosolic fatty-acid binding domain
IPR000568	0	1	0	0	0	0	0	0	0	ATP synthase, F0 complex, subunit A
IPR000569	13	14	14	15	15	14	14	13	15	HECT domain
IPR000571	11	10	10	10	9	11	11	10	10	Zinc finger, CCCH-type
IPR000572	1	1	1	1	1	2	1	1	1	Oxidoreductase, molybdopterin-binding domain
IPR000573	2	4	2	2	3	3	2	3	2	Aconitase A/isopropylmalate dehydratase small subunit, swivel domain
IPR000577	5	5	5	4	6	5	5	6	4	Carbohydrate kinase, FGGY
IPR000580	1	1	1	1	1	1	1	1	1	TSC-22 / Dip / Bun
IPR000582	4	9	5	3	3	4	5	4	4	Acyl-CoA-binding protein, ACBP
IPR000584	1	1	1	1	1	1	1	3	1	Voltage-dependent calcium channel, L-type, beta subunit
IPR000585	2	2	2	3	2	2	2	2	2	Hemopexin-like domain
IPR000586	1	2	1	1	1	1	1	1	1	Somatostatin receptor family
IPR000587	2	2	2	3	3	2	2	3	1	Creatinase, N-terminal
IPR000589	2	2	2	3	4	2	3	1	3	Ribosomal protein S15
IPR000591	5	6	6	5	5	6	5	5	5	DEP domain
IPR000592	1	1	0	1	1	1	2	1	3	Ribosomal protein S27e
IPR000593	0	0	1	1	1	1	1	1	1	RasGAP protein, C-terminal
IPR000594	7	8	8	8	8	8	8	11	8	THIF-type NAD/FAD binding fold
IPR000595	17	19	18	15	16	18	17	14	14	Cyclic nucleotide-binding domain
IPR000597	2	2	2	2	2	2	2	2	3	Ribosomal protein L3
IPR000602	3	8	4	3	3	3	3	3	3	Glycoside hydrolase family 38, N-terminal domain
IPR000608	24	32	26	25	24	25	26	24	23	Ubiquitin-conjugating enzyme E2
IPR000611	5	6	6	4	5	2	5	2	4	Neuropeptide Y receptor family
IPR000618	39	105	39	31	37	63	37	29	53	Insect cuticle protein
IPR000620	3	2	2	2	2	3	3	4	1	EamA domain
IPR000626	26	26	25	16	22	26	24	22	31	Ubiquitin domain
IPR000630	1	2	1	1	1	1	1	1	3	Ribosomal protein S8
IPR000631	1	1	1	0	1	1	1	1	2	ATP-dependent (S)-NAD(P)H-hydrate dehydratase
IPR000639	2	3	2	2	1	3	2	4	3	Epoxide hydrolase-like
IPR000640	6	6	6	6	9	6	6	7	6	Elongation factor EFG, domain V-like
IPR000642	3	3	3	3	4	3	3	5	3	Peptidase M41
IPR000644	5	4	4	7	8	4	4	5	6	CBS domain
IPR000648	4	4	3	4	4	4	4	3	4	Oxysterol-binding protein
IPR000649	4	4	4	4	4	4	5	4	4	Initiation factor 2B-related
IPR000651	6	7	6	5	6	6	6	4	6	Ras-like guanine nucleotide exchange factor, N-terminal
IPR000652	1	1	1	1	1	1	1	2	1	Triosephosphate isomerase
IPR000654	1	3	1	1	0	1	1	0	1	G-protein alpha subunit, group Q
IPR000659	2	3	2	0	5	1	2	4	2	Pyridoxamine 5'-phosphate oxidase
IPR000664	2	2	2	2	1	2	2	2	2	Lethal(2) giant larvae protein
IPR000668	6	10	7	5	5	8	6	10	8	Peptidase C1A, papain C-terminal
IPR000672	2	2	3	2	4	2	2	2	2	Tetrahydrofolate dehydrogenase/cyclohydrolase
IPR000674	1	5	4	1	1	5	3	5	5	Aldehyde oxidase/xanthine dehydrogenase, a/b hammerhead
IPR000679	6	6	6	5	5	7	7	7	5	Zinc finger, GATA-type
IPR000682	2	1	2	2	1	3	2	2	2	Protein-L-isoaspartate(D-aspartate) O-methyltransferase
IPR000683	3	4	3	2	2	3	2	3	3	Oxidoreductase, N-terminal
IPR000687	2	3	1	2	2	2	2	2	2	RIO kinase
IPR000689	1	1	1	0	0	1	1	1	1	Ubiquinone biosynthesis monooxygenase COQ6
IPR000692	1	2	1	1	1	1	1	1	1	Fibrillarin
IPR000697	5	5	5	5	4	5	5	5	5	WH1/EVH1 domain
IPR000698	4	4	4	1	3	4	4	4	4	Arrestin
IPR000699	1	2	2	2	2	3	2	2	2	RIH domain
IPR000701	1	2	1	1	1	1	1	2	2	Succinate dehydrogenase/fumarate reductase type B, transmembrane subunit
IPR000702	1	1	1	1	0	1	1	0	4	Ribosomal protein L6
IPR000704	1	18	1	1	1	1	1	1	1	Casein kinase II, regulatory subunit
IPR000705	2	1	2	2	2	2	2	0	2	Galactokinase
IPR000711	1	1	1	1	1	1	1	1	1	ATPase, OSCP/delta subunit
IPR000713	0	0	0	0	2	0	0	1	0	Mur ligase, N-terminal catalytic domain
IPR000715	1	1	1	1	3	1	1	1	1	Glycosyl transferase, family 4
IPR000716	3	3	6	3	5	5	3	3	3	Thyroglobulin type-1
IPR000717	15	15	15	14	15	16	15	16	19	Proteasome component (PCI) domain
IPR000718	9	18	18	16	22	19	8	26	11	Peptidase M13
IPR000719	166	175	166	157	168	180	161	172	173	Protein kinase domain
IPR000720	2	2	1	2	2	2	3	4	2	Peptidylglycine alpha-hydroxylating monooxygenase/peptidyl-hydroxyglycine alpha-amidating lyase
IPR000722	3	3	3	3	4	2	3	3	4	RNA polymerase, alpha subunit
IPR000726	0	0	0	0	0	1	3	0	4	Glycoside hydrolase, family 19, catalytic
IPR000727	9	12	9	9	9	11	10	13	11	Target SNARE coiled-coil homology domain
IPR000730	1	2	1	1	1	1	1	1	1	Proliferating cell nuclear antigen, PCNA
IPR000731	5	4	5	6	3	5	5	4	6	Sterol-sensing domain
IPR000734	12	24	13	11	12	31	16	23	28	Triacylglycerol lipase family
IPR000738	3	4	4	3	3	4	4	3	4	WHEP-TRS domain
IPR000740	1	1	1	1	1	1	1	2	1	GrpE nucleotide exchange factor
IPR000741	2	2	1	2	1	1	2	1	1	Fructose-bisphosphate aldolase, class-I
IPR000742	22	21	23	20	19	19	20	16	17	EGF-like domain
IPR000744	1	1	1	1	1	1	1	1	1	NSF attachment protein
IPR000747	2	2	2	2	2	2	2	2	2	Homeobox domain engrailed
IPR000751	1	2	1	1	1	1	1	1	1	M-phase inducer phosphatase
IPR000754	2	2	1	2	3	2	2	2	4	Ribosomal protein S9
IPR000756	5	5	4	5	5	5	4	5	5	Diacylglycerol kinase, accessory domain
IPR000757	1	1	1	1	0	1	1	2	2	Glycoside hydrolase family 16
IPR000760	7	9	8	5	5	3	7	2	3	Inositol monophosphatase-like
IPR000764	2	2	2	1	2	2	2	2	2	Uridine kinase-like
IPR000770	1	1	1	1	1	1	1	1	1	SAND domain
IPR000771	1	0	0	0	0	0	0	0	0	Fructose-bisphosphate aldolase, class-II
IPR000772	7	14	8	8	8	9	7	7	9	Ricin B, lectin domain
IPR000781	1	1	1	1	2	1	1	1	1	Enhancer of rudimentary
IPR000782	3	4	2	1	2	2	2	2	2	FAS1 domain
IPR000783	2	1	1	1	1	1	1	1	1	RNA polymerase, subunit H/Rpb5 C-terminal
IPR000788	1	1	2	1	1	2	2	2	1	Ribonucleotide reductase large subunit, C-terminal
IPR000789	2	2	2	2	2	1	2	1	2	Cyclin-dependent kinase, regulatory subunit
IPR000793	1	1	1	1	3	1	1	2	1	ATP synthase, alpha subunit, C-terminal
IPR000795	16	18	16	17	22	17	17	20	17	Transcription factor, GTP-binding domain
IPR000796	2	2	2	2	2	2	2	2	2	Aspartate/other aminotransferase
IPR000798	6	3	5	4	4	5	6	3	6	Ezrin/radixin/moesin-like
IPR000799	1	0	1	0	0	1	1	0	1	Steroidogenic acute regulatory protein-like
IPR000800	2	2	2	1	2	1	2	2	2	Notch domain
IPR000801	1	1	1	1	1	1	1	1	1	Putative esterase
IPR000806	1	1	1	1	1	2	1	1	1	Rab GDI protein
IPR000811	1	1	1	1	1	1	1	1	1	Glycosyl transferase, family 35
IPR000812	2	2	2	1	2	2	2	4	3	Transcription factor TFIIB
IPR000814	4	5	2	4	3	3	3	4	3	TATA-box binding protein
IPR000816	1	1	1	0	1	1	1	1	1	Peptidase C15, pyroglutamyl peptidase I
IPR000818	1	1	1	1	1	1	1	1	1	TEA/ATTS domain
IPR000819	3	10	2	2	2	1	1	1	1	Peptidase M17, leucyl aminopeptidase, C-terminal
IPR000830	0	0	0	1	0	0	1	0	0	Peripherin/rom-1
IPR000832	13	17	16	10	11	15	15	11	17	GPCR, family 2, secretin-like
IPR000834	10	23	9	10	9	16	9	10	14	Peptidase M14, carboxypeptidase A
IPR000836	7	8	7	4	8	9	7	7	7	Phosphoribosyltransferase domain
IPR000837	2	2	2	2	2	2	2	2	2	AP-1 transcription factor
IPR000843	1	0	0	0	0	0	0	0	0	LacI-type HTH domain
IPR000845	4	7	3	5	5	4	4	5	4	Nucleoside phosphorylase domain
IPR000847	1	0	0	0	0	1	0	0	0	Transcription regulator HTH, LysR
IPR000849	1	0	2	1	2	1	1	1	0	Sugar phosphate transporter
IPR000850	9	5	6	5	4	6	6	7	6	Adenylate kinase/UMP-CMP kinase
IPR000856	2	3	2	2	2	2	2	2	2	Opsin RH3/RH4
IPR000857	6	6	6	7	7	6	5	5	5	MyTH4 domain
IPR000859	19	18	18	21	22	23	17	18	16	CUB domain
IPR000860	1	1	1	1	1	1	1	1	1	Porphobilinogen deaminase
IPR000863	7	9	10	6	7	10	7	14	11	Sulfotransferase domain
IPR000866	4	8	6	5	6	5	5	7	5	Alkyl hydroperoxide reductase subunit C/ Thiol specific antioxidant
IPR000867	1	1	1	1	1	1	1	1	1	Insulin-like growth factor-binding protein, IGFBP
IPR000868	3	3	1	2	3	5	3	2	2	Isochorismatase-like
IPR000872	1	1	1	1	1	1	1	1	1	Tafazzin
IPR000873	19	28	26	22	22	26	20	19	20	AMP-dependent synthetase/ligase
IPR000875	0	5	0	0	0	0	0	0	0	Cecropin
IPR000876	1	1	1	1	1	1	1	1	4	Ribosomal protein S4e
IPR000878	2	1	1	1	1	1	1	1	1	Tetrapyrrole methylase
IPR000883	0	1	0	3	10	0	0	7	0	Cytochrome c oxidase subunit I
IPR000884	19	14	16	15	15	17	18	11	16	Thrombospondin type-1 (TSP1) repeat
IPR000885	2	0	1	1	1	1	2	1	1	Fibrillar collagen, C-terminal
IPR000888	1	0	0	0	0	0	0	0	0	dTDP-4-dehydrorhamnose 3,5-epimerase-related
IPR000889	2	2	3	2	2	3	2	3	2	Glutathione peroxidase
IPR000891	2	2	2	2	2	2	2	2	2	Pyruvate carboxyltransferase
IPR000892	1	1	1	1	1	1	1	1	2	Ribosomal protein S26e
IPR000895	0	1	1	0	0	1	0	0	0	Transthyretin/hydroxyisourate hydrolase
IPR000896	5	8	5	4	5	9	5	8	8	Hemocyanin/hexamerin middle domain
IPR000897	3	2	2	2	2	2	2	2	2	Signal recognition particle, SRP54 subunit, GTPase domain
IPR000900	0	1	1	1	1	1	1	1	1	Nebulin repeat
IPR000903	1	1	1	1	1	1	1	1	1	Myristoyl-CoA:protein N-myristoyltransferase
IPR000904	7	6	6	6	6	6	6	5	6	Sec7 domain
IPR000905	2	2	2	2	2	2	2	3	2	Gcp-like domain
IPR000906	4	4	4	3	4	4	4	2	5	ZU5 domain
IPR000909	4	3	5	5	5	5	5	5	5	Phosphatidylinositol-specific phospholipase C, X domain
IPR000911	2	2	2	2	3	2	2	3	2	Ribosomal protein L11/L12
IPR000915	1	1	1	1	1	1	2	2	3	60S ribosomal protein L6E
IPR000917	9	9	9	9	8	9	8	8	10	Sulfatase, N-terminal
IPR000922	2	2	2	1	1	2	2	1	2	D-galactoside/L-rhamnose binding SUEL lectin domain
IPR000924	3	3	3	3	3	3	3	3	3	Glutamyl/glutaminyl-tRNA synthetase
IPR000928	1	2	1	1	1	1	1	3	1	SNAP-25
IPR000929	1	1	1	1	1	0	1	1	0	Dopamine receptor family
IPR000933	1	1	2	3	2	2	1	1	1	Glycoside hydrolase, family 29
IPR000938	8	7	7	6	7	6	7	6	6	CAP Gly-rich domain
IPR000941	2	1	2	1	3	2	2	4	1	Enolase
IPR000949	5	5	5	3	4	5	5	4	5	ELM2 domain
IPR000953	12	17	10	11	12	14	13	11	12	Chromo/chromo shadow domain
IPR000956	1	2	1	1	1	1	1	1	1	Stathmin family
IPR000959	2	1	2	2	2	2	2	2	2	POLO box domain
IPR000960	3	2	2	4	3	5	3	2	7	Flavin monooxygenase FMO
IPR000961	14	19	18	15	16	16	17	13	17	AGC-kinase, C-terminal
IPR000962	1	0	0	0	1	0	0	0	0	Zinc finger, DksA/TraR C4-type
IPR000965	1	1	1	1	1	1	1	1	1	GPR domain
IPR000966	0	5	0	0	0	0	0	0	0	Metallothionein, family 5, Diptera
IPR000967	1	1	0	0	0	0	1	1	1	Zinc finger, NF-X1-type
IPR000969	1	1	1	1	1	1	1	1	1	Structure-specific recognition protein
IPR000971	1	2	2	1	2	2	2	3	2	Globin
IPR000974	0	9	0	0	0	0	0	0	0	Glycoside hydrolase, family 22, lysozyme
IPR000977	3	3	3	3	2	3	2	3	3	DNA ligase, ATP-dependent
IPR000979	1	1	1	0	1	1	1	1	1	Phosphodiesterase MJ0936/Vps29
IPR000980	31	29	29	29	28	27	29	26	25	SH2 domain
IPR000981	0	0	1	0	0	1	1	1	1	Neurohypophysial hormone
IPR000988	2	2	2	1	2	2	2	2	3	Ribosomal protein L24e-related
IPR000990	6	8	8	8	8	7	8	4	7	Innexin
IPR000994	9	10	9	8	14	10	9	12	6	Peptidase M24
IPR000995	2	1	2	1	1	1	1	0	1	Muscarinic acetylcholine receptor family
IPR000996	1	1	1	1	1	1	1	1	1	Clathrin light chain
IPR000997	2	1	2	2	2	2	2	2	2	Cholinesterase
IPR000998	3	5	2	3	3	3	3	3	3	MAM domain
IPR000999	2	4	3	4	4	3	3	5	3	Ribonuclease III domain
IPR001005	16	15	17	13	15	17	18	18	17	SANT/Myb domain
IPR001007	6	7	6	5	4	6	7	4	4	VWFC domain
IPR001012	7	9	5	6	6	7	6	4	6	UBX domain
IPR001015	1	1	1	1	1	1	1	1	1	Ferrochelatase
IPR001017	6	6	6	4	9	8	6	10	5	Dehydrogenase, E1 component
IPR001019	7	8	5	4	5	6	5	5	6	Guanine nucleotide binding protein (G-protein), alpha subunit
IPR001024	1	4	1	1	1	1	1	1	1	PLAT/LH2 domain
IPR001025	9	6	5	6	6	7	6	5	6	Bromo adjacent homology (BAH) domain
IPR001030	2	4	2	2	3	2	2	3	2	Aconitase/3-isopropylmalate dehydratase large subunit, alpha/beta/alpha domain
IPR001031	2	3	4	2	2	3	2	6	3	Thioesterase
IPR001032	0	0	1	0	0	0	1	0	0	Leghaemoglobin
IPR001033	2	1	2	1	2	2	2	2	2	Alpha-catenin
IPR001036	0	0	0	0	0	1	0	0	0	Acriflavin resistance protein
IPR001040	3	7	2	2	3	2	3	2	3	Translation Initiation factor eIF- 4e
IPR001041	4	4	5	4	7	6	4	7	6	2Fe-2S ferredoxin-type iron-sulfur binding domain
IPR001044	1	1	1	1	1	1	1	1	1	XPG/Rad2 endonuclease, eukaryotes
IPR001045	1	1	1	1	1	1	1	1	1	Spermidine/spermine synthases
IPR001046	1	1	1	1	1	3	1	1	1	NRAMP family
IPR001047	1	1	1	1	1	1	1	1	2	Ribosomal protein S8e
IPR001048	1	1	1	1	1	1	1	1	1	Aspartate/glutamate/uridylate kinase
IPR001054	17	26	16	15	13	16	14	13	15	Adenylyl cyclase class-3/4/guanylyl cyclase
IPR001055	2	2	2	2	2	1	2	2	2	Adrenodoxin
IPR001057	1	1	1	1	1	1	1	1	1	Glutamate/acetylglutamate kinase
IPR001060	7	6	7	5	6	7	7	6	6	FCH domain
IPR001063	2	2	2	2	2	2	2	3	2	Ribosomal protein L22/L17
IPR001067	6	5	5	5	6	5	7	5	5	Nuclear translocator
IPR001071	12	16	12	9	11	18	12	13	15	Cellular retinaldehyde binding/alpha-tocopherol transport
IPR001073	1	0	1	1	1	1	0	0	1	C1q domain
IPR001075	1	3	1	1	3	1	1	2	1	NIF system FeS cluster assembly, NifU, C-terminal
IPR001078	4	3	4	4	10	4	4	7	4	2-oxoacid dehydrogenase acyltransferase, catalytic domain
IPR001079	2	6	3	3	3	3	3	3	3	Galectin, carbohydrate recognition domain
IPR001084	2	1	1	1	1	1	1	1	1	Microtubule associated protein, tubulin-binding repeat
IPR001085	1	1	1	1	2	1	1	3	1	Serine hydroxymethyltransferase
IPR001087	6	2	2	2	2	2	2	0	2	GDSL lipase/esterase
IPR001090	1	1	1	1	1	1	1	1	1	Ephrin receptor ligand binding domain
IPR001093	2	1	2	4	5	2	2	2	4	IMP dehydrogenase/GMP reductase
IPR001094	3	3	3	3	3	3	2	3	4	Flavodoxin-like
IPR001096	1	1	1	1	1	1	1	1	1	Peptidase C13, legumain
IPR001098	2	2	2	1	2	2	2	1	2	DNA-directed DNA polymerase, family A, palm domain
IPR001100	3	3	2	1	2	2	2	2	2	Pyridine nucleotide-disulphide oxidoreductase, class I
IPR001102	1	1	3	2	2	1	2	3	1	Transglutaminase, N-terminal
IPR001104	2	2	2	2	4	2	2	3	2	3-oxo-5-alpha-steroid 4-dehydrogenase, C-terminal
IPR001107	8	11	7	8	8	7	7	10	7	Band 7 domain
IPR001108	1	1	1	1	1	1	1	1	1	Peptidase A22A, presenilin
IPR001111	6	5	8	3	5	7	6	8	8	TGF-beta, propeptide
IPR001114	1	1	1	1	2	2	1	3	1	Adenylosuccinate synthetase
IPR001117	4	4	8	5	4	10	4	3	4	Multicopper oxidase, type 1
IPR001126	3	3	3	3	3	3	2	2	3	UmuC domain
IPR001128	45	88	56	75	65	93	88	66	67	Cytochrome P450
IPR001129	1	3	3	1	2	1	1	2	2	Membrane-associated, eicosanoid/glutathione metabolism (MAPEG) protein
IPR001130	2	2	2	2	2	3	2	2	2	TatD family
IPR001132	5	6	6	5	6	7	5	10	6	SMAD domain, Dwarfin-type
IPR001135	1	2	2	1	3	2	1	4	1	NADH-quinone oxidoreductase, subunit D
IPR001139	2	0	1	2	2	3	1	1	1	Glycoside hydrolase family 30
IPR001141	1	1	1	1	1	1	1	1	2	Ribosomal protein L27e
IPR001147	1	1	1	1	1	1	1	1	1	Ribosomal protein L21e
IPR001148	13	15	11	13	11	10	11	19	12	Alpha carbonic anhydrase
IPR001152	1	1	1	1	1	1	1	1	1	Beta-thymosin
IPR001154	1	1	1	1	1	1	1	0	1	DNA topoisomerase II, eukaryotic-type
IPR001156	3	3	4	2	4	5	4	3	4	Transferrin-like domain
IPR001158	2	2	2	2	2	2	2	2	2	DIX domain
IPR001161	1	1	1	1	1	1	1	1	1	Helicase XPB/Ssl2
IPR001163	17	17	18	14	17	17	16	17	17	LSM domain, eukaryotic/archaea-type
IPR001164	9	8	9	8	8	7	9	8	6	Arf GTPase activating protein
IPR001166	1	1	1	1	1	1	1	1	1	Hyperglycemic hormone
IPR001170	2	2	2	1	0	2	1	0	1	Adenylyl cyclase class-4/guanylyl cyclase
IPR001171	1	1	1	1	1	1	1	1	1	Ergosterol biosynthesis ERG4/ERG24
IPR001173	12	17	11	9	11	13	10	10	13	Glycosyltransferase 2-like
IPR001179	6	8	7	7	10	8	7	7	9	FKBP-type peptidyl-prolyl cis-trans isomerase domain
IPR001180	6	5	6	6	7	7	6	4	6	Citron homology (CNH) domain
IPR001182	0	0	0	0	0	0	0	1	0	Probable peptidoglycan glycosyltransferase FtsW/RodA
IPR001189	2	1	1	1	2	1	1	3	1	Manganese/iron superoxide dismutase
IPR001190	3	4	3	2	2	3	3	3	3	SRCR domain
IPR001192	4	3	5	3	5	5	5	5	5	Phosphoinositide phospholipase C family
IPR001193	1	1	1	0	0	1	1	0	1	Membrane-bound transcription factor site-2 protease
IPR001194	5	5	6	5	5	5	5	5	5	DENN domain
IPR001197	1	1	1	2	2	1	1	1	4	Ribosomal protein L10e
IPR001199	12	15	12	7	11	12	11	11	10	Cytochrome b5-like heme/steroid binding domain
IPR001200	1	1	1	1	1	1	1	1	1	Phosducin
IPR001202	21	20	21	19	21	19	19	19	21	WW domain
IPR001204	1	1	1	1	1	1	1	1	1	Phosphate transporter
IPR001205	0	0	0	0	0	0	0	0	1	RNA-directed RNA polymerase, C-terminal domain
IPR001206	8	9	7	8	8	8	7	8	8	Diacylglycerol kinase, catalytic domain
IPR001208	8	7	8	7	8	8	8	8	8	MCM domain
IPR001209	2	2	2	2	2	2	2	2	3	Ribosomal protein S14
IPR001210	1	1	1	1	1	1	1	2	2	Ribosomal protein S17e
IPR001211	1	1	1	1	3	1	1	1	1	Phospholipase A2
IPR001212	1	3	1	3	2	2	1	2	3	Somatomedin B domain
IPR001214	25	23	26	27	26	45	25	36	55	SET domain
IPR001221	1	0	0	0	0	0	0	0	0	Phenol hydroxylase reductase
IPR001222	4	5	4	3	3	4	4	3	3	Zinc finger, TFIIS-type
IPR001223	13	17	15	11	11	15	10	13	13	Glycoside hydrolase family 18, catalytic domain
IPR001228	0	0	0	0	1	0	0	2	0	2-C-methyl-D-erythritol 4-phosphate cytidylyltransferase
IPR001232	2	8	2	3	2	8	2	8	19	S-phase kinase-associated protein 1-like
IPR001233	2	1	1	1	1	1	1	1	1	tRNA-splicing ligase, RtcB
IPR001236	7	6	6	4	7	7	9	10	5	Lactate/malate dehydrogenase, N-terminal
IPR001241	1	1	1	1	1	1	1	0	1	DNA topoisomerase, type IIA
IPR001245	51	51	49	47	40	53	55	50	51	Serine-threonine/tyrosine-protein kinase, catalytic domain
IPR001247	7	6	7	7	9	7	7	8	7	Exoribonuclease, phosphorolytic domain 1
IPR001250	1	1	2	1	1	1	1	1	1	Mannose-6-phosphate isomerase, type I
IPR001251	22	33	22	21	22	26	23	22	24	CRAL-TRIO lipid binding domain
IPR001253	2	2	2	2	2	1	2	1	1	Translation initiation factor 1A (eIF-1A)
IPR001254	57	257	97	79	89	182	64	84	196	Serine proteases, trypsin domain
IPR001258	2	6	5	5	6	7	7	5	6	NHL repeat
IPR001260	1	1	1	1	3	1	1	3	1	Coproporphyrinogen III oxidase, aerobic
IPR001263	4	4	4	3	4	4	4	4	4	Phosphoinositide 3-kinase, accessory (PIK) domain
IPR001265	0	1	0	1	1	0	1	2	0	Formin homology family, Cappuccino subfamily
IPR001266	2	2	1	1	1	1	1	1	2	Ribosomal protein S19e
IPR001268	1	1	1	1	3	1	1	3	1	NADH:ubiquinone oxidoreductase, 30kDa subunit
IPR001269	4	4	4	5	4	4	3	3	4	tRNA-dihydrouridine synthase
IPR001270	2	0	2	2	2	1	1	2	1	ClpA/B family
IPR001275	4	4	4	3	1	2	4	5	4	DM DNA-binding domain
IPR001278	2	2	2	2	2	2	2	2	2	Arginine-tRNA ligase
IPR001279	10	10	9	6	9	8	9	10	10	Metallo-beta-lactamase
IPR001282	1	2	1	1	1	2	1	1	2	Glucose-6-phosphate dehydrogenase
IPR001283	4	5	7	12	10	11	3	13	16	Cysteine-rich secretory protein, allergen V5/Tpx-1-related
IPR001288	0	0	0	0	0	0	0	1	0	Translation initiation factor 3
IPR001289	1	1	1	1	1	1	1	1	1	Nuclear transcription factor Y subunit A
IPR001293	1	1	1	0	0	1	1	1	1	Zinc finger, TRAF-type
IPR001296	4	4	3	4	4	5	3	3	6	Glycosyl transferase, family 1
IPR001298	4	4	2	2	2	3	2	4	2	Filamin/ABP280 repeat
IPR001300	5	4	4	4	4	4	4	4	4	Peptidase C2, calpain, catalytic domain
IPR001303	3	2	2	2	1	2	2	3	2	Class II aldolase/adducin N-terminal
IPR001304	12	39	17	12	13	34	13	14	17	C-type lectin-like
IPR001305	2	4	2	3	4	2	2	3	2	Heat shock protein DnaJ, cysteine-rich domain
IPR001308	1	1	0	0	0	1	1	1	1	Electron transfer flavoprotein alpha subunit/FixB
IPR001310	2	2	1	2	3	2	2	3	2	Histidine triad (HIT) protein
IPR001313	1	1	1	2	2	1	1	1	1	Pumilio RNA-binding repeat
IPR001314	46	221	67	63	70	161	51	72	167	Peptidase S1A, chymotrypsin family
IPR001315	1	0	2	2	2	3	1	2	1	CARD domain
IPR001320	19	31	31	22	22	37	25	26	32	Ionotropic glutamate receptor
IPR001322	1	2	1	1	1	1	1	0	1	Lamin tail domain
IPR001329	1	0	1	1	1	1	1	0	0	Glycoside hydrolase family 56, bee venom hyaluronidase
IPR001330	3	3	3	3	3	2	3	3	3	PFTB repeat
IPR001339	1	1	1	1	1	1	1	2	1	mRNA capping enzyme, catalytic domain
IPR001347	2	2	1	1	1	1	1	2	1	Sugar isomerase (SIS)
IPR001349	2	3	2	1	1	2	2	1	1	Cytochrome c oxidase, subunit VIa
IPR001351	1	1	1	1	1	1	1	1	2	Ribosomal protein S3, C-terminal
IPR001353	14	26	14	12	14	14	15	18	15	Proteasome, subunit alpha/beta
IPR001356	93	101	89	86	85	88	90	86	88	Homeobox domain
IPR001357	12	13	14	14	12	12	11	10	11	BRCT domain
IPR001359	1	1	1	0	1	1	1	1	1	Synapsin
IPR001360	1	1	6	1	1	5	4	1	3	Glycoside hydrolase family 1
IPR001362	1	0	0	0	0	0	0	0	1	Glycoside hydrolase, family 32
IPR001365	3	8	6	3	3	7	3	6	8	Adenosine/AMP deaminase domain
IPR001368	1	1	1	1	1	1	1	2	1	TNFR/NGFR cysteine-rich region
IPR001370	4	4	4	3	3	6	6	5	4	BIR repeat
IPR001372	3	3	3	2	3	3	3	3	3	Dynein light chain, type 1/2
IPR001373	6	7	6	7	8	6	6	6	6	Cullin, N-terminal
IPR001374	5	6	7	4	5	5	6	5	4	R3H domain
IPR001375	7	8	6	8	12	8	7	7	9	Peptidase S9, prolyl oligopeptidase, catalytic domain
IPR001377	1	1	0	1	1	1	2	1	3	Ribosomal protein S6e
IPR001380	1	1	1	1	1	1	1	2	3	Ribosomal protein L13e
IPR001382	5	5	4	4	4	4	4	4	4	Glycoside hydrolase family 47
IPR001387	3	1	1	1	1	1	1	1	1	Cro/C1-type helix-turn-helix domain
IPR001388	8	5	8	6	6	5	8	5	6	Synaptobrevin
IPR001390	2	1	1	1	2	2	2	2	2	Gamma-aminobutyric-acid A receptor, alpha subunit
IPR001391	1	0	1	1	1	1	1	0	1	Opsin lateral eye type
IPR001392	4	3	4	4	5	3	4	4	4	Clathrin adaptor, mu subunit
IPR001394	23	22	25	20	22	24	24	24	22	Peptidase C19, ubiquitin carboxyl-terminal hydrolase
IPR001401	3	3	3	3	3	3	3	3	3	Dynamin, GTPase domain
IPR001404	4	3	3	3	6	4	4	6	3	Heat shock protein Hsp90 family
IPR001406	3	3	3	1	2	3	3	2	3	Pseudouridine synthase I, TruA
IPR001408	2	2	2	1	2	3	2	1	3	G-protein alpha subunit, group I
IPR001414	1	0	1	1	1	1	1	1	1	G-protein coupled receptor 143
IPR001421	0	1	0	0	0	0	0	0	0	ATP synthase protein 8, metazoa
IPR001424	3	5	5	4	5	5	5	2	4	Superoxide dismutase, copper/zinc binding domain
IPR001433	7	6	6	4	5	6	4	5	6	Oxidoreductase FAD/NAD(P)-binding
IPR001436	9	9	7	6	5	8	7	7	8	Alpha crystallin/Heat shock protein
IPR001437	0	0	0	0	1	0	0	1	0	Transcription elongation factor, GreA/GreB, C-terminal
IPR001440	10	9	11	11	11	10	9	9	13	Tetratricopeptide repeat 1
IPR001441	2	1	1	1	3	2	2	4	1	Decaprenyl diphosphate synthase-like
IPR001442	2	2	2	2	2	2	2	2	2	Collagen IV, non-collagenous
IPR001445	1	1	1	1	1	1	1	1	1	Acetylcholinesterase, insect
IPR001451	3	3	2	2	3	2	2	2	2	Hexapeptide repeat
IPR001452	65	60	67	53	56	65	68	56	63	SH3 domain
IPR001453	3	1	2	3	3	3	3	3	3	MoaB/Mog domain
IPR001457	0	1	0	0	0	0	0	0	0	NADH:ubiquinone/plastoquinone oxidoreductase, chain 6
IPR001461	1	13	2	2	2	2	1	1	2	Aspartic peptidase A1 family
IPR001463	0	0	0	0	0	0	0	1	0	Sodium:alanine symporter
IPR001464	3	3	3	5	4	3	3	3	3	Annexin
IPR001465	0	0	1	0	0	1	0	0	1	Malate synthase
IPR001469	1	1	1	1	2	1	1	1	1	ATP synthase, F1 complex, delta/epsilon subunit
IPR001474	1	1	1	1	1	1	1	1	1	GTP cyclohydrolase I
IPR001478	63	62	59	57	60	61	60	54	57	PDZ domain
IPR001482	1	0	0	0	0	0	0	0	0	Type II/IV secretion system protein
IPR001487	18	18	20	21	19	21	20	19	20	Bromodomain
IPR001494	9	15	12	10	11	10	10	11	8	Importin-beta, N-terminal domain
IPR001496	8	9	9	9	8	8	8	6	6	SOCS box domain
IPR001498	1	0	1	1	1	1	0	1	1	Impact, N-terminal
IPR001503	4	4	5	4	4	3	4	3	3	Glycosyl transferase family 10
IPR001506	3	13	5	2	4	9	4	5	3	Peptidase M12A
IPR001507	11	12	11	11	10	11	12	11	11	Zona pellucida domain
IPR001508	9	13	9	11	9	9	10	10	7	Ionotropic glutamate receptor, metazoa
IPR001509	5	5	5	5	5	4	5	6	4	NAD-dependent epimerase/dehydratase
IPR001510	2	1	2	2	2	3	2	2	2	Zinc finger, PARP-type
IPR001515	1	1	1	1	1	1	1	1	4	Ribosomal protein L32e
IPR001516	0	1	0	0	0	0	0	0	0	NADH-Ubiquinone oxidoreductase (complex I), chain 5 N-terminal
IPR001518	1	1	0	1	1	1	1	0	0	Argininosuccinate synthase
IPR001523	9	10	9	7	9	7	9	7	7	Paired domain
IPR001525	4	1	1	2	2	4	2	2	3	C-5 cytosine methyltransferase
IPR001529	2	2	2	1	1	2	2	2	1	DNA-directed RNA polymerase, M/15kDa subunit
IPR001533	1	1	1	1	1	1	1	1	1	Pterin 4 alpha carbinolamine dehydratase
IPR001537	2	2	2	2	2	2	2	3	2	tRNA/rRNA methyltransferase, SpoU type
IPR001542	2	1	2	0	1	5	2	2	0	Defensin, invertebrate/fungal
IPR001544	2	1	1	1	1	1	1	1	1	Aminotransferase class IV
IPR001545	0	1	0	0	0	0	0	0	0	Gonadotropin, beta subunit
IPR001548	4	6	5	6	6	3	3	3	3	Peptidase M2, peptidyl-dipeptidase A
IPR001556	2	2	0	1	2	2	0	0	2	Bombesin receptor-like
IPR001557	7	6	6	4	4	5	8	7	4	L-lactate/malate dehydrogenase
IPR001559	1	1	1	1	1	1	1	1	1	Phosphotriesterase
IPR001562	2	2	2	1	2	1	2	2	1	Zinc finger, Btk motif
IPR001563	2	5	4	4	4	7	3	5	7	Peptidase S10, serine carboxypeptidase
IPR001564	4	3	4	5	6	4	3	5	3	Nucleoside diphosphate kinase
IPR001565	5	5	6	4	5	6	5	6	4	Synaptotagmin
IPR001567	2	2	2	2	2	2	2	2	2	Peptidase M3A/M3B catalytic domain
IPR001568	1	1	3	4	3	5	1	1	7	Ribonuclease T2-like
IPR001569	1	2	1	0	1	1	1	1	2	Ribosomal protein L37e
IPR001576	1	2	1	1	1	1	1	1	1	Phosphoglycerate kinase
IPR001577	1	1	1	1	1	1	1	1	1	Peptidase M8, leishmanolysin
IPR001578	3	4	3	3	4	3	3	3	3	Peptidase C12, ubiquitin carboxyl-terminal hydrolase
IPR001580	2	4	2	1	1	3	2	2	2	Calreticulin/calnexin
IPR001584	0	0	14	2	9	51	9	2	34	Integrase, catalytic core
IPR001585	1	1	1	1	1	1	1	1	1	Transaldolase/Fructose-6-phosphate aldolase
IPR001590	6	4	9	11	8	14	6	7	13	Peptidase M12B, ADAM/reprolysin
IPR001593	1	1	1	1	1	1	1	1	2	Ribosomal protein S3Ae
IPR001594	13	22	13	12	12	13	11	11	13	Palmitoyltransferase, DHHC domain
IPR001597	2	1	2	1	2	1	1	1	3	Aromatic amino acid beta-eliminating lyase/threonine aldolase
IPR001599	4	6	3	2	2	3	3	3	3	Alpha-2-macroglobulin
IPR001602	1	1	1	1	1	1	2	1	1	Uncharacterised protein family UPF0047
IPR001604	1	13	0	2	3	18	4	7	12	DNA/RNA non-specific endonuclease
IPR001605	4	3	4	3	4	3	3	3	3	Pleckstrin homology domain, spectrin-type
IPR001606	8	6	7	7	7	7	8	7	7	ARID DNA-binding domain
IPR001607	8	6	8	6	8	7	7	6	8	Zinc finger, UBP-type
IPR001608	1	1	1	1	1	1	1	1	1	Alanine racemase, N-terminal
IPR001609	19	14	18	14	15	16	15	14	13	Myosin head, motor domain
IPR001610	3	2	2	0	1	2	1	1	2	PAC motif
IPR001611	72	81	98	77	81	76	98	67	72	Leucine-rich repeat
IPR001612	1	0	1	1	1	1	1	1	1	Caveolin
IPR001613	0	0	1	1	1	0	1	0	1	Flavin amine oxidase
IPR001614	1	1	1	1	0	1	1	1	1	Myelin proteolipid protein PLP
IPR001619	7	5	6	5	5	6	6	6	5	Sec1-like protein
IPR001623	29	41	30	26	39	30	31	30	29	DnaJ domain
IPR001626	0	0	0	0	0	0	0	1	0	ABC transporter, TroCD-like
IPR001627	6	7	6	6	8	7	6	6	6	Sema domain
IPR001628	22	21	21	22	21	18	22	17	16	Zinc finger, nuclear hormone receptor-type
IPR001630	3	1	2	1	2	2	2	1	1	cAMP response element binding (CREB) protein
IPR001631	1	1	1	1	1	1	1	1	1	DNA topoisomerase I
IPR001632	4	4	4	3	4	6	4	4	4	G-protein, beta subunit
IPR001634	1	0	1	1	1	1	0	1	1	Adenosine receptor
IPR001638	1	2	1	4	2	1	1	2	1	Solute-binding protein family 3/N-terminal domain of MltF
IPR001645	1	2	1	1	1	1	1	1	1	Folylpolyglutamate synthetase
IPR001646	2	1	2	3	3	2	2	2	2	Pentapeptide repeat
IPR001648	3	3	3	2	2	3	3	3	3	Ribosomal protein S18
IPR001650	78	74	76	76	80	88	78	87	93	Helicase, C-terminal
IPR001656	1	1	1	2	1	1	1	1	1	Pseudouridine synthase, TruD
IPR001657	1	1	1	1	1	1	1	1	1	Hedgehog protein
IPR001660	23	29	24	26	25	23	24	21	22	Sterile alpha motif domain
IPR001661	2	2	3	2	2	2	2	3	2	Glycoside hydrolase, family 37
IPR001662	1	1	1	1	1	1	1	1	1	Elongation factor 1B gamma, C-terminal
IPR001664	1	2	1	1	1	1	1	1	1	Intermediate filament protein
IPR001666	3	3	3	3	3	2	3	4	2	Phosphatidylinositol transfer protein
IPR001667	0	1	1	0	1	0	0	0	0	DDH domain
IPR001670	2	1	0	1	1	0	1	0	0	Alcohol dehydrogenase, iron-type/glycerol dehydrogenase gldA
IPR001672	1	1	1	1	1	1	1	1	1	Phosphoglucose isomerase (PGI)
IPR001674	1	1	1	0	1	1	1	1	1	GMP synthase, C-terminal
IPR001675	0	1	0	0	0	0	0	0	0	Glycosyl transferase family 29
IPR001678	4	5	5	5	5	6	5	5	7	SAM-dependent methyltransferase RsmB/NOP2-type
IPR001680	106	95	99	92	96	108	102	96	102	WD40 repeat
IPR001681	1	2	2	1	1	1	2	1	1	Neurokinin receptor
IPR001683	21	15	21	19	18	19	20	20	21	Phox homologous domain
IPR001684	1	1	1	1	1	1	1	1	1	Ribosomal protein L27
IPR001694	0	1	0	1	3	0	0	2	0	NADH:ubiquinone oxidoreductase, subunit 1/F420H2 oxidoreductase subunit H
IPR001695	1	2	1	1	1	1	1	1	1	Lysyl oxidase
IPR001696	2	2	2	1	1	2	2	2	2	Voltage gated sodium channel, alpha subunit
IPR001697	2	3	2	0	2	1	2	2	1	Pyruvate kinase
IPR001698	1	1	1	0	1	1	1	1	1	F-actin-capping protein subunit beta
IPR001699	6	8	6	5	6	6	5	6	6	Transcription factor, T-box
IPR001701	1	0	1	1	1	1	1	0	0	Glycoside hydrolase family 9
IPR001708	2	2	2	4	3	3	2	2	2	Membrane insertase OXA1/ALB3/YidC
IPR001709	5	5	4	4	4	4	3	4	4	Flavoprotein pyridine nucleotide cytochrome reductase
IPR001711	4	3	5	3	5	5	5	5	5	Phospholipase C, phosphatidylinositol-specific, Y domain
IPR001714	3	4	3	2	6	3	3	5	3	Peptidase M24, methionine aminopeptidase
IPR001715	26	29	26	24	28	25	26	25	26	Calponin homology domain
IPR001717	1	0	1	1	1	1	1	1	1	Anion exchange protein
IPR001723	18	16	17	17	15	18	18	16	14	Nuclear hormone receptor
IPR001727	1	1	1	1	1	1	1	1	1	Gdt1 family
IPR001728	3	1	3	2	3	3	2	2	3	Thyroid hormone receptor
IPR001731	1	1	1	1	3	1	1	3	1	Delta-aminolevulinic acid dehydratase
IPR001732	1	1	1	0	1	1	1	1	1	UDP-glucose/GDP-mannose dehydrogenase, N-terminal
IPR001733	1	1	1	1	1	1	1	1	1	Peptidase S26B
IPR001734	10	15	11	7	8	17	12	10	15	Sodium/solute symporter
IPR001735	1	3	1	0	0	1	0	0	1	Opsin RH1/RH2
IPR001736	3	3	2	2	2	2	2	2	2	Phospholipase D/Transphosphatidylase
IPR001737	3	3	2	2	3	3	2	2	5	Ribosomal RNA adenine methyltransferase KsgA/Erm
IPR001738	1	1	1	1	1	1	1	1	1	Rab protein geranylgeranyltransferase component A
IPR001739	5	5	5	5	4	4	5	4	4	Methyl-CpG DNA binding
IPR001747	9	4	9	5	5	11	9	5	7	Lipid transport protein, N-terminal
IPR001748	2	1	1	0	1	1	1	1	1	G10 protein
IPR001750	0	3	0	0	0	1	0	0	0	NADH:quinone oxidoreductase/Mrp antiporter, membrane subunit
IPR001752	24	26	25	22	22	21	25	21	17	Kinesin motor domain
IPR001753	9	12	8	9	9	9	8	9	10	Crotonase superfamily
IPR001754	2	1	1	0	1	2	1	1	1	Orotidine 5'-phosphate decarboxylase domain
IPR001757	15	14	15	13	15	15	14	12	16	P-type ATPase
IPR001759	3	1	1	3	3	2	2	0	0	Pentraxin-related
IPR001760	3	3	3	1	3	2	3	1	3	Opsin
IPR001762	6	5	8	5	3	5	6	6	5	Disintegrin domain
IPR001763	7	8	6	5	6	3	8	6	4	Rhodanese-like domain
IPR001765	1	1	1	1	1	1	1	1	1	Carbonic anhydrase
IPR001766	16	18	16	13	16	17	16	14	15	Fork head domain
IPR001767	1	1	1	1	1	1	1	1	1	Hedgehog protein, Hint domain
IPR001770	0	1	1	1	1	1	1	1	1	G-protein, gamma subunit
IPR001772	3	2	3	2	2	3	3	3	2	Kinase associated domain 1 (KA1)
IPR001774	2	2	2	1	2	2	2	2	2	Delta/Serrate/lag-2 (DSL) protein
IPR001780	1	1	1	1	1	1	1	1	2	Ribosomal protein L35A
IPR001781	30	30	29	27	27	29	30	27	28	Zinc finger, LIM-type
IPR001787	1	1	1	1	1	1	1	1	1	Ribosomal protein L21
IPR001789	1	0	0	0	0	1	0	0	0	Signal transduction response regulator, receiver domain
IPR001790	2	3	2	2	2	2	2	2	2	Ribosomal protein L10P
IPR001791	20	18	20	20	17	19	20	18	17	Laminin G domain
IPR001792	2	7	1	2	2	2	2	1	2	Acylphosphatase-like domain
IPR001796	1	1	1	1	1	1	0	1	1	Dihydrofolate reductase domain
IPR001799	2	1	1	1	1	1	1	0	1	Ephrin receptor-binding domain
IPR001805	1	2	1	1	1	2	1	2	1	Adenosine kinase
IPR001806	66	65	63	54	61	62	65	59	59	Small GTPase superfamily
IPR001807	3	3	3	3	3	3	3	3	3	Chloride channel, voltage gated
IPR001810	29	22	38	22	28	38	27	25	37	F-box domain
IPR001816	1	0	1	0	0	1	1	0	1	Translation elongation factor EFTs/EF1B
IPR001817	2	1	2	2	2	2	4	3	2	Vasopressin receptor
IPR001818	2	2	2	3	2	3	2	5	2	Peptidase M10, metallopeptidase
IPR001820	1	1	1	2	1	1	1	10	1	Protease inhibitor I35 (TIMP)
IPR001828	24	26	22	26	22	22	22	21	19	Receptor, ligand binding region
IPR001830	1	1	1	1	1	1	1	1	1	Glycosyl transferase, family 20
IPR001834	2	3	2	1	1	2	1	2	2	NADH:cytochrome b5 reductase (CBR)
IPR001839	8	7	8	5	9	8	8	8	8	Transforming growth factor-beta, C-terminal
IPR001841	41	50	40	32	33	44	36	27	37	Zinc finger, RING-type
IPR001844	1	4	1	1	2	1	1	3	1	Chaperonin Cpn60
IPR001845	1	0	0	0	0	0	0	0	0	HTH ArsR-type DNA-binding domain
IPR001846	6	5	6	4	4	10	6	5	6	von Willebrand factor, type D domain
IPR001848	1	1	1	1	1	2	1	2	1	Ribosomal protein S10
IPR001849	62	59	66	54	56	61	63	54	57	Pleckstrin homology domain
IPR001854	1	1	1	1	1	1	1	2	3	Ribosomal protein L29/L35
IPR001857	1	1	1	1	1	1	1	1	1	Ribosomal protein L19
IPR001859	1	0	0	1	1	0	1	0	2	Trypanosoma cruzi ribosomal protein P2-like
IPR001863	2	2	2	1	3	2	2	2	2	Glypican
IPR001865	2	2	2	2	2	2	2	3	6	Ribosomal protein S2
IPR001873	8	31	12	2	6	10	11	4	10	Epithelial sodium channel
IPR001876	7	10	7	5	6	8	7	8	6	Zinc finger, RanBP2-type
IPR001878	2	3	4	3	4	4	5	4	8	Zinc finger, CCHC-type
IPR001879	6	6	6	5	5	5	5	6	6	GPCR, family 2, extracellular hormone receptor domain
IPR001881	26	31	25	26	26	24	26	25	22	EGF-like calcium-binding domain
IPR001884	1	1	1	1	1	1	1	1	1	Translation elongation factor IF5A
IPR001888	3	0	0	0	0	0	11	0	2	Transposase, type 1
IPR001891	2	5	2	2	2	2	2	3	2	Malic oxidoreductase
IPR001892	1	1	1	1	1	1	1	1	3	Ribosomal protein S13
IPR001893	1	1	1	1	1	1	1	1	1	Cysteine-rich Golgi apparatus protein 1 repeat
IPR001895	8	10	11	8	9	10	9	7	9	Ras guanine-nucleotide exchange factors catalytic domain
IPR001898	2	4	1	1	1	2	2	2	2	Solute carrier family 13
IPR001901	1	3	1	0	1	1	1	1	2	Protein translocase complex, SecE/Sec61-gamma subunit
IPR001902	3	1	2	2	1	2	2	2	2	SLC26A/SulP transporter
IPR001905	1	1	1	0	1	0	1	0	1	Ammonium transporter
IPR001907	2	1	1	1	3	1	1	3	1	ATP-dependent Clp protease proteolytic subunit
IPR001910	1	3	2	4	4	9	1	4	6	Inosine/uridine-preferring nucleoside hydrolase domain
IPR001911	0	1	0	1	1	1	1	1	1	Ribosomal protein S21
IPR001912	2	2	1	1	2	2	2	2	2	Ribosomal protein S4/S9, N-terminal
IPR001915	2	4	2	2	3	3	1	4	2	Peptidase M48
IPR001916	1	13	1	1	2	1	1	1	2	Glycoside hydrolase, family 22
IPR001921	2	1	1	1	1	1	1	2	2	Ribosomal protein L7A/L8
IPR001925	2	2	1	1	1	1	1	2	1	Porin, eukaryotic type
IPR001926	3	2	1	4	3	1	1	1	1	Pyridoxal-phosphate dependent enzyme
IPR001931	1	1	1	1	1	1	1	1	1	Ribosomal protein S21e
IPR001932	10	13	11	10	11	10	11	11	8	PPM-type phosphatase domain
IPR001936	6	5	6	6	6	5	6	6	5	Ras GTPase-activating protein
IPR001937	1	1	1	1	1	1	1	1	1	Galactose-1-phosphate uridyl transferase, class I
IPR001938	0	0	0	2	4	0	0	2	0	Thaumatin
IPR001940	1	1	1	2	2	1	1	1	1	Peptidase S1C
IPR001944	1	2	1	2	3	2	1	2	2	Glycoside hydrolase, family 35
IPR001945	1	1	1	1	1	1	1	1	1	RAD3/XPD family
IPR001950	3	3	3	2	3	3	3	2	3	SUI1 domain
IPR001951	4	23	9	0	22	19	5	39	10	Histone H4
IPR001952	3	13	4	2	3	2	1	1	2	Alkaline phosphatase
IPR001955	1	0	0	0	0	1	0	0	1	Pancreatic hormone-like
IPR001958	1	4	2	2	1	1	1	1	1	Tetracycline resistance protein TetA/multidrug resistance protein MdtG
IPR001962	2	2	2	2	2	2	2	2	2	Asparagine synthase
IPR001965	30	31	31	27	26	33	31	32	31	Zinc finger, PHD-type
IPR001971	2	3	3	2	2	2	2	2	4	Ribosomal protein S11
IPR001972	3	7	2	3	3	2	2	3	2	Stomatin family
IPR001975	1	1	1	1	0	1	1	0	3	Ribosomal protein L40e
IPR001976	1	1	1	1	1	1	1	1	1	Ribosomal protein S24e
IPR001977	2	2	2	2	2	1	2	1	1	Dephospho-CoA kinase
IPR001978	2	2	3	2	2	2	2	3	3	Troponin
IPR001985	2	1	1	4	1	2	1	1	1	S-adenosylmethionine decarboxylase
IPR001991	5	2	5	4	4	5	5	5	4	Sodium:dicarboxylate symporter
IPR001997	1	1	1	1	1	2	1	2	2	Calponin/LIMCH1
IPR002000	3	2	3	2	2	3	3	2	2	Lysosome-associated membrane glycoprotein
IPR002001	1	2	1	1	1	0	1	0	2	GPCR, family 2, diuretic hormone receptor
IPR002002	1	1	1	0	1	1	1	1	1	Octopamine receptor
IPR002004	2	2	2	2	2	2	2	2	2	Polyadenylate-binding protein/Hyperplastic disc protein
IPR002008	1	0	0	1	1	0	1	1	0	DNA polymerase family X, beta-like
IPR002013	4	4	4	4	4	4	4	4	4	SAC domain
IPR002014	4	4	4	4	4	5	4	7	4	VHS domain
IPR002015	3	2	1	2	1	2	2	3	1	Proteasome/cyclosome repeat
IPR002017	9	7	8	9	10	9	8	10	9	Spectrin repeat
IPR002018	26	35	29	30	29	43	21	38	45	Carboxylesterase, type B
IPR002020	3	3	3	2	2	3	3	2	3	Citrate synthase
IPR002023	1	2	1	1	2	1	1	3	1	NADH-quinone oxidoreductase subunit E-like
IPR002030	1	4	1	1	1	1	1	1	1	Mitochondrial carrier UCP-like
IPR002035	9	8	6	6	7	9	10	7	8	von Willebrand factor, type A
IPR002036	1	0	0	0	0	0	0	0	0	Endoribonuclease YbeY
IPR002041	1	2	1	1	1	1	1	1	1	Ran GTPase
IPR002042	0	1	1	1	1	1	0	0	1	Uricase
IPR002044	1	5	0	0	1	0	1	1	1	Carbohydrate binding module family 20
IPR002048	52	64	50	44	49	49	51	46	48	EF-hand domain
IPR002049	10	9	9	10	11	10	9	10	10	Laminin EGF domain
IPR002051	1	1	1	1	1	1	1	1	1	Haem oxygenase
IPR002054	1	0	0	1	1	0	1	1	0	DNA-directed DNA polymerase X
IPR002056	1	2	1	1	1	1	1	1	1	Protein import receptor MAS20
IPR002058	4	5	5	7	5	8	4	7	13	PAP/25A-associated
IPR002059	2	4	2	2	2	2	2	2	2	Cold-shock protein, DNA-binding
IPR002060	1	1	1	0	1	1	1	1	1	Squalene/phytoene synthase
IPR002067	13	18	10	9	11	13	11	10	12	Mitochondrial carrier protein
IPR002068	9	11	7	6	5	8	7	7	8	Alpha crystallin/Hsp20 domain
IPR002070	1	4	1	1	1	1	1	1	1	Transcription factor, Brachyury
IPR002073	8	6	8	4	6	8	8	8	7	3'5'-cyclic nucleotide phosphodiesterase, catalytic domain
IPR002075	6	5	5	7	8	6	7	8	6	Nuclear transport factor 2
IPR002076	13	20	10	19	15	11	12	15	12	ELO family
IPR002077	2	2	2	2	2	2	2	2	2	Voltage-dependent calcium channel, alpha-1 subunit
IPR002082	1	1	1	1	1	1	1	1	1	Aspartate carbamoyltransferase
IPR002083	5	3	7	4	6	23	5	2	29	MATH/TRAF domain
IPR002087	3	1	2	2	3	3	3	2	3	Anti-proliferative protein
IPR002088	3	3	2	2	2	2	2	2	2	Protein prenyltransferase, alpha subunit
IPR002090	1	1	1	1	1	1	1	1	1	Na+/H+ exchanger, isoform 6 (NHE6)
IPR002092	1	1	1	1	1	2	1	1	1	DNA-directed RNA polymerase, phage-type
IPR002093	1	0	0	0	0	0	1	0	0	BRCA2 repeat
IPR002099	2	2	2	3	3	4	2	2	2	DNA mismatch repair protein family
IPR002100	2	2	2	3	2	1	2	2	2	Transcription factor, MADS-box
IPR002104	0	0	8	2	5	5	2	5	7	Integrase, catalytic domain
IPR002108	3	6	3	4	4	4	3	4	4	Actin-depolymerising factor homology domain
IPR002109	5	7	5	4	5	5	5	5	5	Glutaredoxin
IPR002110	43	25	45	62	125	109	47	108	226	Ankyrin repeat
IPR002112	1	1	1	1	1	1	2	1	1	Transcription factor Jun
IPR002113	3	2	1	2	2	2	2	2	2	Adenine nucleotide translocator 1
IPR002115	1	2	0	1	0	2	1	2	2	Protein-tyrosine phosphatase, low molecular weight, mammalian
IPR002116	1	0	0	0	0	0	0	0	0	Melittin/ Api allergen
IPR002117	1	0	1	1	1	1	1	1	1	p53 tumour suppressor family
IPR002119	6	21	11	0	14	21	5	35	14	Histone H2A
IPR002120	0	1	0	0	0	0	0	0	0	Thyrotropin-releasing hormone receptor
IPR002121	2	2	2	2	2	4	2	2	6	HRDC domain
IPR002123	12	11	10	8	10	12	10	10	13	Phospholipid/glycerol acyltransferase
IPR002124	2	2	1	1	1	1	1	1	1	Cytochrome c oxidase, subunit Vb
IPR002125	3	5	3	2	3	5	4	2	3	Cytidine and deoxycytidylate deaminase domain
IPR002126	16	15	16	17	18	14	14	17	13	Cadherin
IPR002129	11	10	12	8	9	11	11	9	11	Pyridoxal phosphate-dependent decarboxylase
IPR002130	17	18	16	13	13	16	16	14	17	Cyclophilin-type peptidyl-prolyl cis-trans isomerase domain
IPR002131	1	2	1	1	1	1	1	1	1	Glycoprotein hormone receptor family
IPR002132	1	1	1	1	1	1	1	2	2	Ribosomal protein L5
IPR002133	1	1	1	1	2	1	1	3	1	S-adenosylmethionine synthetase
IPR002136	2	2	2	1	2	2	2	2	3	Ribosomal protein L4/L1e
IPR002139	1	2	1	1	1	1	1	1	1	Ribokinase/fructokinase
IPR002140	1	1	1	1	1	1	1	1	1	Ribosome maturation protein Sdo1/SBDS
IPR002143	1	2	2	1	1	1	1	2	1	Ribosomal protein L1
IPR002151	1	1	1	1	1	1	1	2	1	Kinesin light chain
IPR002153	7	4	6	4	4	5	5	4	5	Transient receptor potential channel, canonical
IPR002155	3	5	4	4	4	4	4	4	4	Thiolase
IPR002156	1	1	19	7	8	10	8	10	3	Ribonuclease H domain
IPR002157	1	1	0	0	0	1	1	1	1	Cobalamin (vitamin B12)-binding transporter, eukaryotic
IPR002159	10	14	11	7	8	11	10	9	19	CD36 family
IPR002164	2	4	2	2	2	3	2	2	2	Nucleosome assembly protein (NAP)
IPR002165	4	6	3	5	5	3	4	3	3	Plexin repeat
IPR002167	1	0	1	1	1	1	1	1	1	Graves disease carrier protein
IPR002171	2	2	2	2	2	2	3	2	4	Ribosomal protein L2
IPR002172	33	34	33	26	31	35	33	31	30	Low-density lipoprotein (LDL) receptor class A repeat
IPR002176	0	0	0	0	1	0	0	0	0	Crossover junction endodeoxyribonuclease RuvC
IPR002178	0	0	0	0	0	1	0	0	0	PTS EIIA type-2 domain
IPR002181	2	14	2	1	2	1	2	2	1	Fibrinogen, alpha/beta/gamma chain, C-terminal globular domain
IPR002182	1	1	1	1	2	3	1	2	1	NB-ARC
IPR002189	1	1	1	1	1	1	1	1	1	F-actin-capping protein subunit alpha
IPR002190	1	1	2	0	1	1	1	1	1	MAGE homology domain
IPR002192	0	0	0	1	1	1	0	1	5	Pyruvate phosphate dikinase, PEP/pyruvate-binding
IPR002202	2	1	1	1	1	1	1	1	1	Hydroxymethylglutaryl-CoA reductase, class I/II
IPR002205	1	1	1	1	1	1	1	1	1	DNA topoisomerase, type IIA, subunit A/C-terminal
IPR002208	1	1	1	1	1	2	1	1	2	SecY/SEC61-alpha family
IPR002209	3	3	3	1	2	2	3	2	2	Fibroblast growth factor family
IPR002213	12	35	10	13	15	21	9	11	18	UDP-glucuronosyl/UDP-glucosyltransferase
IPR002218	1	1	1	1	3	1	1	3	1	tRNA uridine 5-carboxymethylaminomethyl modification enzyme MnmG-related
IPR002219	22	25	27	25	22	28	27	24	29	Protein kinase C-like, phorbol ester/diacylglycerol-binding domain
IPR002220	1	0	2	2	2	6	0	1	4	DapA-like
IPR002222	1	1	1	1	1	1	1	2	2	Ribosomal protein S19/S15
IPR002223	4	36	6	13	9	5	4	4	5	Pancreatic trypsin inhibitor Kunitz domain
IPR002225	0	1	1	0	0	1	0	1	1	3-beta hydroxysteroid dehydrogenase/isomerase
IPR002229	2	1	1	1	1	1	1	1	1	Blood group Rhesus C/E/D polypeptide
IPR002241	1	2	1	1	1	1	1	1	1	Glycoside hydrolase, family 27
IPR002259	3	3	4	2	3	3	2	3	2	Equilibrative nucleoside transporter
IPR002289	1	2	2	2	2	2	2	2	2	Gamma-aminobutyric-acid A receptor, beta subunit
IPR002291	1	1	1	1	1	1	1	1	1	Phosphorylase kinase, gamma catalytic subunit
IPR002293	11	10	9	8	9	9	9	10	7	Amino acid/polyamine transporter I
IPR002297	1	1	1	0	1	1	1	1	1	DNA-directed DNA-polymerase, family A, mitochondria
IPR002298	1	1	1	1	1	1	1	0	1	DNA polymerase A
IPR002300	6	6	6	6	8	6	6	6	6	Aminoacyl-tRNA synthetase, class Ia
IPR002301	2	2	2	2	3	2	2	2	2	Isoleucine-tRNA ligase
IPR002302	1	1	1	1	1	1	1	1	1	Leucine-tRNA ligase
IPR002303	2	2	2	2	2	2	2	2	2	Valine-tRNA ligase
IPR002305	4	4	4	3	5	5	4	6	4	Aminoacyl-tRNA synthetase, class Ic
IPR002306	2	2	2	2	3	2	2	4	2	Tryptophan-tRNA ligase
IPR002307	2	2	2	1	2	3	2	2	2	Tyrosine-tRNA ligase
IPR002312	4	4	4	3	4	4	4	4	4	Aspartyl/Asparaginyl-tRNA synthetase, class IIb
IPR002313	1	1	1	1	1	1	1	1	1	Lysine-tRNA ligase, class II
IPR002314	6	6	7	7	6	7	7	7	7	Aminoacyl-tRNA synthetase, class II (G/ P/ S/T)
IPR002315	1	1	1	1	1	1	1	1	1	Glycyl-tRNA synthetase
IPR002316	1	1	1	1	1	1	1	1	1	Proline-tRNA ligase, class IIa
IPR002317	3	3	3	2	1	3	3	2	3	Serine-tRNA ligase, type1
IPR002318	1	2	2	2	3	2	2	3	2	Alanine-tRNA ligase, class IIc
IPR002319	2	2	2	2	2	2	2	2	2	Phenylalanyl-tRNA synthetase
IPR002320	1	1	1	1	1	1	1	2	1	Threonine-tRNA ligase, class IIa
IPR002326	1	2	1	1	3	2	2	2	2	Cytochrome c1
IPR002327	2	2	2	1	2	2	2	4	1	Cytochrome c, class IA/ IB
IPR002331	2	0	2	2	2	2	1	2	2	Pancreatic lipase
IPR002334	0	6	0	1	1	0	5	1	0	Vespid venom allergen phospholipase A1
IPR002336	0	0	0	0	1	1	0	0	1	Erythrocruorin
IPR002343	3	7	1	3	2	3	3	3	3	Paraneoplastic encephalomyelitis antigen
IPR002344	3	2	3	3	3	2	2	2	2	Lupus La protein
IPR002345	0	0	0	0	0	0	0	1	0	Lipocalin
IPR002346	1	5	4	1	1	6	3	5	5	Molybdopterin dehydrogenase, FAD-binding
IPR002347	47	57	38	38	40	71	42	45	48	Short-chain dehydrogenase/reductase SDR
IPR002350	10	24	8	12	9	24	11	15	17	Kazal domain
IPR002369	3	2	3	3	3	3	3	2	2	Integrin beta subunit, VWA domain
IPR002372	1	1	2	1	2	0	1	2	0	Pyrrolo-quinoline quinone repeat
IPR002374	1	2	3	3	2	3	2	2	2	cGMP-dependent kinase
IPR002376	3	3	3	3	4	3	3	4	3	Formyl transferase, N-terminal
IPR002379	3	8	3	3	3	4	3	5	3	V-ATPase proteolipid subunit C-like domain
IPR002391	0	0	1	0	0	0	0	0	0	Annexin A4
IPR002394	10	10	8	7	8	9	9	7	9	Nicotinic acetylcholine receptor
IPR002395	0	0	1	1	2	0	0	0	0	HMW kininogen
IPR002401	41	77	50	64	58	81	64	54	56	Cytochrome P450, E-class, group I
IPR002402	1	1	1	3	2	1	3	4	2	Cytochrome P450, E-class, group II
IPR002403	3	9	4	4	3	11	9	5	7	Cytochrome P450, E-class, group IV
IPR002404	5	4	4	3	4	4	5	5	4	IRS-type PTB domain
IPR002410	1	0	0	0	0	0	0	0	0	Peptidase S33
IPR002413	2	2	5	9	8	9	2	11	15	Ves allergen
IPR002415	1	1	1	1	1	1	1	1	2	H/ACA ribonucleoprotein complex, subunit Nhp2, eukaryote
IPR002418	2	0	2	2	1	1	2	2	1	Transcription regulator Myc
IPR002420	3	3	3	2	3	3	3	3	3	Phosphatidylinositol 3-kinase, C2 domain
IPR002421	1	0	0	0	0	0	0	0	0	5'-3' exonuclease, N-terminal
IPR002423	10	13	10	10	11	10	10	13	10	Chaperonin Cpn60/TCP-1 family
IPR002424	3	6	1	1	1	7	1	3	4	Alcohol dehydrogenase, insect-type
IPR002425	0	2	0	0	0	0	0	0	0	Alcohol dehydrogenase, Drosophila-type
IPR002426	0	2	0	0	0	0	0	0	0	Alcohol dehydrogenase, Ceratitis-type
IPR002427	0	1	0	0	0	0	0	0	0	Alcohol dehydrogenase-related
IPR002429	0	1	0	2	8	0	0	2	0	Cytochrome c oxidase subunit II-like C-terminal
IPR002433	1	2	2	3	3	4	3	2	2	Ornithine decarboxylase
IPR002443	0	1	0	0	0	0	0	0	0	Na/K/Cl co-transporter
IPR002452	7	5	4	5	5	5	6	5	3	Alpha tubulin
IPR002453	4	5	7	4	4	5	5	5	4	Beta tubulin
IPR002454	1	2	1	1	1	1	0	1	1	Gamma tubulin
IPR002456	0	1	1	1	1	1	1	1	1	GPCR family 3, gamma-aminobutyric acid receptor, type B1
IPR002457	1	1	1	0	1	1	1	1	1	GPCR family 3, gamma-aminobutyric acid receptor, type B2
IPR002466	2	2	2	1	1	4	3	2	2	Adenosine deaminase/editase
IPR002467	2	2	2	1	5	2	2	4	2	Peptidase M24A, methionine aminopeptidase, subfamily 1
IPR002468	1	1	1	1	1	1	1	1	1	Peptidase M24A, methionine aminopeptidase, subfamily 2
IPR002469	5	6	4	5	6	6	5	6	5	Dipeptidylpeptidase IV, N-terminal domain
IPR002470	1	2	1	1	5	1	1	1	2	Peptidase S9A, prolyl oligopeptidase
IPR002472	2	2	2	2	2	2	2	1	2	Palmitoyl protein thioesterase
IPR002474	1	1	1	1	1	1	1	1	1	Carbamoyl-phosphate synthase small subunit, N-terminal domain
IPR002477	3	1	2	1	2	4	1	4	2	Peptidoglycan binding-like
IPR002478	2	4	4	3	4	5	4	3	6	PUA domain
IPR002483	3	3	3	1	3	3	3	2	3	PWI domain
IPR002489	1	1	1	1	1	1	1	1	1	Glutamate synthase, alpha subunit, C-terminal
IPR002490	3	5	2	1	2	3	2	3	4	V-type ATPase, V0 complex, 116kDa subunit family
IPR002492	1	1	2	4	0	1	2	2	1	Transposase, Tc1-like
IPR002495	5	3	4	2	4	4	4	4	4	Glycosyl transferase, family 8
IPR002498	3	4	3	3	3	3	3	2	3	Phosphatidylinositol-4-phosphate 5-kinase, core
IPR002500	1	2	2	1	2	1	1	1	1	Phosphoadenosine phosphosulphate reductase
IPR002501	2	2	2	2	2	2	2	3	2	Pseudouridine synthase II, N-terminal
IPR002502	5	13	6	5	4	12	4	8	8	N-acetylmuramoyl-L-alanine amidase domain
IPR002504	3	3	2	1	1	2	3	2	2	NAD kinase
IPR002509	2	3	2	1	3	2	2	2	2	NodB homology domain
IPR002514	0	0	0	0	0	0	0	1	1	Transposase IS3/IS911family
IPR002515	3	2	3	3	3	3	3	3	3	Zinc finger, C2HC-type
IPR002516	1	0	1	1	1	1	1	0	0	Glycosyl transferase, family 11
IPR002523	1	0	0	0	0	0	0	0	0	Mg2+ transporter protein, CorA-like/Zinc transport protein ZntB
IPR002524	7	7	7	5	4	5	5	5	5	Cation efflux protein
IPR002539	2	2	1	1	2	2	2	1	2	MaoC-like domain
IPR002546	1	1	1	1	1	1	1	1	1	Myogenic basic muscle-specific protein
IPR002547	1	2	1	0	1	1	1	1	1	tRNA-binding domain
IPR002549	1	0	0	0	0	0	0	0	0	Transmembrane protein TqsA-like
IPR002550	1	1	1	1	1	1	1	1	1	Domain of unknown function DUF21
IPR002553	7	7	7	7	7	9	7	8	7	Clathrin/coatomer adaptor, adaptin-like, N-terminal
IPR002554	2	3	2	2	2	2	2	2	2	Protein phosphatase 2A, regulatory B subunit, B56
IPR002557	45	80	43	33	38	47	50	35	40	Chitin binding domain
IPR002558	2	2	2	2	2	2	2	2	2	I/LWEQ domain
IPR002559	0	0	0	0	1	0	0	0	0	Transposase, IS4-like
IPR002562	5	5	5	4	4	5	5	5	7	3'-5' exonuclease domain
IPR002563	1	0	0	0	0	0	0	0	0	Flavin reductase like domain
IPR002566	0	0	0	0	0	0	0	2	0	Surface antigen msp4
IPR002569	1	1	2	1	1	1	1	1	1	Peptide methionine sulphoxide reductase MsrA
IPR002575	1	1	1	1	1	1	1	1	1	Aminoglycoside phosphotransferase
IPR002579	1	1	1	1	1	1	1	1	2	Peptide methionine sulphoxide reductase MrsB
IPR002587	1	1	1	1	1	1	1	0	1	Myo-inositol-1-phosphate synthase
IPR002589	2	3	2	2	2	2	2	2	2	Macro domain
IPR002591	3	4	5	1	2	4	4	4	3	Type I phosphodiesterase/nucleotide pyrophosphatase/phosphate transferase
IPR002602	0	1	0	0	0	0	0	0	0	Domain of unknown function DB
IPR002612	0	0	0	0	0	0	0	0	1	Adenovirus large t-antigen, E1B 55kDa protein
IPR002616	2	2	2	2	2	2	2	4	2	tRNA-guanine(15) transglycosylase-like
IPR002618	2	2	2	3	2	2	2	2	2	UDPGP family
IPR002624	1	1	1	1	1	0	1	0	0	Deoxynucleoside kinase
IPR002625	0	1	1	1	1	1	0	1	1	Smr domain
IPR002634	2	2	2	3	4	3	2	3	3	BolA protein
IPR002637	2	1	1	1	1	1	1	1	1	Ham1-like protein
IPR002641	4	4	4	3	4	4	4	3	4	Patatin-like phospholipase domain
IPR002645	5	3	4	4	6	5	6	4	4	STAS domain
IPR002646	2	1	1	1	1	1	1	1	1	Poly A polymerase, head domain
IPR002650	2	1	1	1	2	1	2	2	1	Sulphate adenylyltransferase
IPR002652	3	3	4	3	3	4	3	3	3	Importin-alpha, importin-beta-binding domain
IPR002653	2	2	2	3	3	3	2	2	3	Zinc finger, A20-type
IPR002654	1	1	1	1	1	1	2	1	1	Glycosyl transferase, family 25
IPR002655	2	6	3	2	4	3	2	3	2	Acyl-CoA oxidase, C-terminal
IPR002656	5	19	8	10	11	12	12	10	11	Acyltransferase 3
IPR002657	0	2	1	1	1	1	1	2	1	Bile acid:sodium symporter/arsenical resistance protein Acr3
IPR002659	6	9	5	8	6	6	5	4	6	Glycosyl transferase, family 31
IPR002661	0	1	0	0	0	0	0	0	0	Ribosome recycling factor
IPR002666	1	3	1	1	1	1	1	1	1	Reduced folate carrier
IPR002668	1	2	1	1	1	2	1	0	2	Concentrative nucleoside transporter N-terminal domain
IPR002671	1	2	1	1	1	1	1	1	2	Ribosomal protein L22e
IPR002673	1	1	1	1	1	1	0	1	1	Ribosomal protein L29e
IPR002674	1	1	1	1	1	1	1	1	3	Ribosomal protein L37ae
IPR002675	1	1	1	0	1	0	1	1	1	Ribosomal protein L38e
IPR002677	0	0	1	0	1	0	0	0	0	Ribosomal protein L32p
IPR002678	0	1	1	1	1	0	0	1	0	GTP cyclohydrolase 1 type 2/Nif3
IPR002687	3	3	3	4	4	3	3	3	5	Nop domain
IPR002695	1	1	1	1	2	1	1	2	1	AICARFT/IMPCHase bienzyme
IPR002698	2	2	2	2	2	2	1	2	2	5-formyltetrahydrofolate cyclo-ligase
IPR002699	1	3	1	1	1	1	2	2	1	ATPase, V1 complex, subunit D
IPR002706	1	1	1	1	1	1	1	1	1	DNA-repair protein Xrcc1, N-terminal
IPR002710	2	2	2	2	2	3	2	2	2	Dilute domain
IPR002713	3	3	2	2	2	2	2	2	2	FF domain
IPR002715	2	9	2	2	2	2	2	2	2	Nascent polypeptide-associated complex NAC domain
IPR002716	4	5	5	5	5	4	4	4	5	PIN domain
IPR002717	4	5	4	4	4	4	5	4	4	Histone acetyltransferase domain, MYST-type
IPR002719	1	2	1	2	1	1	1	1	1	Retinoblastoma-associated protein, B-box
IPR002720	1	2	1	2	1	1	1	1	1	Retinoblastoma-associated protein, A-box
IPR002730	1	1	1	1	1	1	1	1	1	Ribonuclease P/MRP, subunit p29
IPR002731	1	1	1	1	1	1	1	1	1	ATPase, BadF/BadG/BcrA/BcrD type
IPR002733	1	1	1	1	1	0	1	2	1	AMMECR1 domain
IPR002735	2	2	2	2	2	2	2	2	2	Translation initiation factor IF2/IF5
IPR002737	1	1	1	1	1	1	1	1	1	MEMO1 family
IPR002738	0	1	1	1	1	1	1	1	1	RNase P subunit p30
IPR002744	2	2	2	1	3	1	2	3	2	MIP18 family-like
IPR002745	1	1	1	0	0	1	0	1	0	Phosphotransferase KptA/Tpt1
IPR002750	1	0	0	0	0	0	0	0	0	CobE/GbiG C-terminal domain
IPR002755	1	1	2	2	2	2	2	1	3	DNA primase, small subunit
IPR002759	1	2	2	1	1	1	2	2	1	Ribonuclease P/MRP protein subunit
IPR002761	1	1	1	1	1	1	1	0	1	Diphthamide synthase domain
IPR002769	1	1	1	1	1	1	1	1	2	Translation initiation factor IF6
IPR002773	1	1	1	1	1	1	1	1	1	Deoxyhypusine synthase
IPR002775	2	2	1	1	1	1	1	1	2	DNA/RNA-binding protein Alba-like
IPR002777	4	4	4	2	4	4	4	4	4	Prefoldin beta-like
IPR002778	1	1	1	0	1	1	1	1	1	Signal recognition particle, SRP19 subunit
IPR002782	1	0	1	1	1	1	1	0	1	Mut7-C RNAse domain
IPR002784	1	1	1	1	1	1	1	1	3	Ribosomal protein L14e domain
IPR002791	2	5	2	2	2	2	2	2	2	Domain of unknown function DUF89
IPR002792	1	1	1	2	2	2	2	1	1	TRAM domain
IPR002794	1	1	1	1	1	1	1	1	1	Protein of unknown function DUF92, TMEM19
IPR002809	2	2	2	2	2	2	2	2	2	Integral membrane protein EMC3/TMCO1-like
IPR002813	1	0	0	0	0	0	0	0	0	Arginine biosynthesis protein ArgJ
IPR002815	1	1	1	0	0	1	0	1	1	Spo11/DNA topoisomerase VI subunit A
IPR002816	1	1	1	1	1	1	1	1	1	Pheromone shutdown, TraB
IPR002818	1	2	1	1	1	1	1	1	1	DJ-1/PfpI
IPR002820	2	1	1	0	1	1	1	0	0	Molybdopterin cofactor biosynthesis C (MoaC) domain
IPR002821	1	1	1	1	1	1	1	1	1	Hydantoinase A/oxoprolinase
IPR002833	3	3	3	3	2	3	3	3	3	Peptidyl-tRNA hydrolase, PTH2
IPR002836	1	1	1	1	1	1	1	1	1	PDCD5-like
IPR002842	1	1	1	1	1	1	1	1	1	ATPase, V1/A1 complex, subunit E
IPR002843	1	2	1	1	1	1	1	1	1	ATPase, V0 complex, c/d subunit
IPR002848	2	2	2	2	2	2	2	2	0	Translin family
IPR002853	1	1	1	0	1	1	1	1	1	Transcription initiation factor IIE subunit alpha, N-terminal
IPR002857	4	1	3	2	3	4	3	3	4	Zinc finger, CXXC-type
IPR002859	0	3	0	0	0	0	0	0	0	PKD/REJ-like domain
IPR002861	4	7	4	4	4	5	4	3	5	Reeler domain
IPR002867	7	6	8	8	8	9	8	7	8	IBR domain
IPR002870	12	7	11	7	8	8	8	7	8	Peptidase M12B, propeptide
IPR002871	1	1	1	1	1	1	1	2	1	NIF system FeS cluster assembly, NifU, N-terminal
IPR002872	1	1	1	1	1	1	1	1	1	Proline dehydrogenase domain
IPR002876	1	2	1	1	1	1	1	1	1	Transcriptional regulator TACO1-like
IPR002877	5	6	5	4	7	5	5	6	5	Ribosomal RNA methyltransferase FtsJ domain
IPR002884	3	3	4	3	5	3	4	3	3	Proprotein convertase, P
IPR002885	2	2	2	2	2	1	2	3	1	Pentatricopeptide repeat
IPR002888	1	5	4	1	1	6	3	6	5	[2Fe-2S]-binding
IPR002889	2	2	2	2	2	2	2	2	2	Carbohydrate-binding WSC
IPR002890	3	5	3	2	2	3	3	3	3	Alpha-2-macroglobulin, N-terminal
IPR002891	2	1	1	0	2	1	2	2	1	Adenylyl-sulfate kinase
IPR002893	13	16	16	26	28	16	8	17	16	Zinc finger, MYND-type
IPR002898	0	0	0	0	0	1	0	0	0	MotA/TolQ/ExbB proton channel
IPR002903	1	1	1	1	4	1	1	2	1	Ribosomal RNA small subunit methyltransferase H
IPR002905	0	1	1	1	1	1	1	1	1	tRNA methyltransferase, Trm1
IPR002906	1	1	0	0	0	1	3	1	2	Ribosomal protein S27a
IPR002908	1	1	1	0	1	1	1	1	1	Frataxin/CyaY
IPR002909	7	7	7	8	8	6	7	8	7	IPT domain
IPR002912	2	0	2	1	1	2	1	0	1	ACT domain
IPR002913	5	4	5	5	5	5	5	4	5	START domain
IPR002915	1	1	1	0	1	1	1	1	1	DeoC/FbaB/ lacD aldolase
IPR002919	11	7	17	4	5	11	7	6	4	Trypsin Inhibitor-like, cysteine rich domain
IPR002921	2	1	2	1	2	2	2	2	2	Fungal lipase-like domain
IPR002928	4	5	3	5	4	5	5	3	4	Myosin tail
IPR002931	3	3	3	4	4	3	4	5	3	Transglutaminase-like
IPR002932	1	1	1	1	1	1	1	1	1	Glutamate synthase domain
IPR002933	2	7	2	12	9	4	2	5	4	Peptidase M20
IPR002934	2	4	2	4	4	4	2	2	3	Polymerase, nucleotidyl transferase domain
IPR002935	1	0	0	0	0	0	0	0	0	O-methyltransferase, family 3
IPR002937	5	8	10	11	12	13	8	6	8	Amine oxidase
IPR002938	2	2	2	1	2	2	2	2	2	FAD-binding domain
IPR002939	5	9	5	6	8	5	5	6	5	Chaperone DnaJ, C-terminal
IPR002941	1	0	0	0	0	0	0	0	0	DNA methylase N-4/N-6
IPR002942	3	3	2	3	3	3	3	3	6	RNA-binding S4 domain
IPR002944	0	1	0	0	0	0	0	0	0	Sodium:neurotransmitter symporter, inebriated
IPR002951	1	1	1	0	1	1	1	1	1	Atrophin-like
IPR002956	1	1	0	1	1	1	1	1	1	Bride of sevenless protein
IPR002967	2	0	1	1	1	1	1	1	1	Delta tubulin
IPR002969	0	0	3	0	0	1	1	0	0	Apolipoprotein D
IPR002989	1	1	0	0	0	0	0	0	0	Mycobacterial pentapeptide repeat
IPR002993	1	1	1	1	1	1	1	1	1	Ornithine decarboxylase antizyme
IPR002994	1	1	1	1	1	1	1	1	1	Surfeit locus 1/Shy1
IPR002995	1	3	1	1	1	1	1	2	1	Surfeit locus 4
IPR002999	13	18	13	13	13	15	11	12	15	Tudor domain
IPR003000	6	5	6	6	6	6	5	5	6	Sirtuin family
IPR003005	1	1	1	1	1	1	1	1	1	Amphiphysin
IPR003008	15	12	14	12	12	12	13	13	10	Tubulin/FtsZ, GTPase domain
IPR003010	7	8	6	3	6	12	5	11	10	Carbon-nitrogen hydrolase
IPR003011	1	1	1	1	1	1	0	1	1	Cell cycle checkpoint protein, Rad1
IPR003018	3	2	3	2	2	2	3	3	2	GAF domain
IPR003020	2	2	2	1	2	2	2	2	2	Bicarbonate transporter, eukaryotic
IPR003021	1	1	1	1	1	1	1	1	1	Rad1/Rec1/Rad17
IPR003024	0	1	0	1	0	0	0	1	0	Sodium bicarbonate cotransporter
IPR003029	6	5	6	7	9	7	6	10	4	S1 domain
IPR003032	1	1	1	1	1	1	1	1	1	Ryanodine receptor Ryr
IPR003033	3	4	2	3	3	3	3	3	3	SCP2 sterol-binding domain
IPR003034	5	5	7	10	9	6	10	6	7	SAP domain
IPR003038	1	1	1	1	1	1	1	1	1	DAD/Ost2
IPR003057	3	1	2	2	1	2	1	1	2	Invertebrate colouration protein
IPR003068	1	2	1	1	3	2	1	1	0	Transcription factor COUP
IPR003069	1	1	1	1	0	1	1	1	1	Ecdysteroid receptor
IPR003070	2	0	1	1	1	0	1	0	0	Orphan nuclear receptor
IPR003073	0	0	1	1	0	0	1	0	0	Orphan nuclear receptor, NURR type
IPR003084	2	2	2	2	3	2	2	2	2	Histone deacetylase
IPR003092	2	2	2	2	2	2	2	2	2	Two pore domain potassium channel, TASK family
IPR003094	2	1	2	2	1	2	1	1	2	Fructose-2,6-bisphosphatase
IPR003096	5	3	4	3	4	6	4	4	5	Smooth muscle protein/calponin
IPR003097	3	4	3	3	3	3	2	3	4	FAD-binding, type 1
IPR003100	4	7	10	8	9	9	6	6	8	PAZ domain
IPR003101	0	1	1	1	1	4	1	1	2	Coactivator CBP, KIX domain
IPR003102	1	1	1	1	1	1	1	1	1	Coactivator CBP, pKID
IPR003103	1	1	1	1	1	1	1	1	1	BAG domain
IPR003105	1	0	1	2	1	3	1	3	5	SRA-YDG
IPR003107	1	2	2	2	2	2	1	3	1	HAT (Half-A-TPR) repeat
IPR003108	3	2	3	3	3	2	3	1	2	GAR domain
IPR003109	2	2	2	1	2	2	2	1	2	GoLoco motif
IPR003111	5	2	3	3	5	3	3	4	3	Lon, substrate-binding domain
IPR003112	1	1	1	1	1	1	1	1	1	Olfactomedin-like domain
IPR003113	1	1	1	1	1	1	1	1	1	Phosphatidylinositol 3-kinase adaptor-binding (PI3K ABD) domain
IPR003114	4	1	4	3	3	3	3	3	3	Phox-associated domain
IPR003115	1	1	1	0	1	1	1	0	1	ParB/Sulfiredoxin
IPR003116	3	3	3	3	3	3	3	3	3	Raf-like Ras-binding
IPR003117	2	1	2	1	2	2	2	2	2	cAMP-dependent protein kinase regulatory subunit, dimerization-anchoring domain
IPR003118	6	7	7	5	5	5	6	5	5	Pointed domain
IPR003119	1	1	1	1	1	2	1	2	1	Saposin A-type domain
IPR003121	2	2	2	1	2	2	2	2	2	SWIB/MDM2 domain
IPR003123	4	4	5	5	5	6	5	6	6	VPS9 domain
IPR003124	0	4	1	1	1	0	2	1	1	WH2 domain
IPR003126	6	6	6	6	6	6	6	5	6	Zinc finger, UBR-type
IPR003127	1	1	1	1	1	1	1	0	1	SoHo domain
IPR003128	3	3	3	2	2	2	3	3	2	Villin headpiece
IPR003130	2	2	2	2	2	2	2	2	2	Dynamin GTPase effector
IPR003131	11	11	10	10	10	11	11	10	10	Potassium channel tetramerisation-type BTB domain
IPR003134	0	1	0	0	0	0	0	0	0	Hs1/Cortactin
IPR003137	3	4	2	3	1	2	2	2	2	PA domain
IPR003140	2	2	1	1	1	2	2	3	2	Phospholipase/carboxylesterase/thioesterase
IPR003142	1	1	0	1	1	1	0	1	0	Biotin protein ligase, C-terminal
IPR003146	4	15	4	4	4	11	4	6	10	Carboxypeptidase, activation peptide
IPR003149	1	1	1	1	1	1	1	0	1	Iron hydrogenase, small subunit
IPR003150	3	3	3	3	3	3	3	3	2	DNA-binding RFX-type winged-helix domain
IPR003151	5	3	4	5	5	4	4	4	4	PIK-related kinase, FAT
IPR003152	5	5	5	5	5	6	5	4	6	FATC domain
IPR003153	1	1	1	1	1	1	1	1	1	Adaptor protein Cbl, N-terminal helical
IPR003156	1	1	1	1	1	1	1	1	1	DHHA1 domain
IPR003162	1	1	1	1	1	2	1	4	2	Transcription initiation factor TAFII31
IPR003164	1	1	1	1	1	1	1	1	1	Clathrin adaptor, alpha-adaptin, appendage, C-terminal subdomain
IPR003165	4	5	8	5	6	7	4	4	6	Piwi domain
IPR003166	0	1	1	1	1	1	1	1	1	Transcription factor TFIIE beta subunit, DNA-binding domain
IPR003169	2	2	2	2	2	2	2	1	2	GYF domain
IPR003171	1	1	1	0	0	1	1	1	1	Methylenetetrahydrofolate reductase
IPR003172	4	8	4	4	3	7	4	4	6	MD-2-related lipid-recognition domain
IPR003173	1	1	1	0	0	1	1	1	1	Transcriptional coactivator p15 (PC4)
IPR003175	2	1	2	2	2	2	1	1	1	Cyclin-dependent kinase inhibitor
IPR003177	0	3	0	0	0	0	0	0	0	Cytochrome c oxidase, subunit VIIa
IPR003180	1	0	1	2	2	2	1	2	1	Methylpurine-DNA glycosylase
IPR003185	1	1	1	1	1	1	1	1	1	Proteasome activator PA28, N-terminal domain
IPR003186	1	1	1	1	1	1	1	1	1	Proteasome activator PA28, C-terminal domain
IPR003191	1	0	0	0	0	1	0	0	1	Guanylate-binding protein, C-terminal
IPR003194	1	2	1	1	1	2	1	8	1	Transcription initiation factor IIA, gamma subunit
IPR003195	2	2	2	2	2	2	2	2	2	Transcription initiation factor IID, subunit 13
IPR003196	1	1	1	1	1	1	1	1	2	Transcription initiation factor IIF, beta subunit
IPR003197	2	2	1	1	1	1	1	1	1	Cytochrome b-c1 complex subunit 7
IPR003201	0	0	0	0	0	0	0	1	0	Transposase Tn5, dimerisation
IPR003204	1	1	1	1	1	1	1	1	1	Cytochrome c oxidase, subunit Va/VI
IPR003205	0	1	0	0	0	0	0	0	0	Cytochrome c oxidase, subunit 8
IPR003210	1	1	1	0	1	1	1	1	1	Signal recognition particle, SRP14 subunit
IPR003213	2	2	3	2	3	2	2	3	2	Cytochrome c oxidase, subunit VIb
IPR003226	1	1	1	1	1	1	1	3	1	Metal-dependent protein hydrolase
IPR003228	1	2	1	1	1	1	1	1	1	Transcription initiation factor TFIID, subunit 12
IPR003231	1	1	1	1	1	1	1	1	1	Acyl carrier protein (ACP)
IPR003256	1	1	1	1	2	1	1	0	1	Ribosomal protein L24
IPR003265	2	2	2	2	2	2	2	5	2	HhH-GPD domain
IPR003280	9	11	11	8	9	7	11	5	7	Two pore domain potassium channel
IPR003287	0	2	0	0	1	0	0	0	0	GPCR, family 2, calcitonin receptor family
IPR003293	1	1	1	1	1	0	1	1	1	Nudix hydrolase 6-like
IPR003306	3	4	3	2	2	3	3	3	3	WIF domain
IPR003307	5	5	5	5	5	5	5	5	5	W2 domain
IPR003316	3	3	3	2	3	4	3	4	4	E2F/DP family, winged-helix DNA-binding domain
IPR003323	6	4	5	6	7	7	7	8	6	OTU domain
IPR003329	0	1	0	0	0	0	0	0	0	Acylneuraminate cytidylyltransferase
IPR003337	1	3	1	1	1	1	1	1	1	Trehalose-phosphatase
IPR003338	2	3	2	3	3	3	2	2	2	CDC48, N-terminal subdomain
IPR003342	2	2	2	2	2	2	2	2	2	Glycosyl transferase family 39/83
IPR003343	0	0	0	1	1	0	0	1	0	Bacterial Ig-like, group 2
IPR003346	0	0	0	0	0	0	0	1	0	Transposase, IS116/IS110/IS902
IPR003347	11	13	13	11	11	14	13	12	13	JmjC domain
IPR003349	3	4	3	3	3	3	3	4	3	JmjN domain
IPR003350	2	2	2	2	2	2	2	2	2	CUT domain
IPR003351	1	1	1	1	1	1	1	1	1	Dishevelled protein domain
IPR003358	1	1	1	1	1	1	1	1	1	tRNA (guanine-N-7) methyltransferase, Trmb type
IPR003367	1	1	1	1	2	1	1	1	1	Thrombospondin, type 3-like repeat
IPR003377	1	2	2	2	2	2	2	2	1	Cornichon
IPR003378	3	12	3	3	6	3	3	4	4	Fringe-like
IPR003379	1	1	1	1	1	1	1	1	1	Carboxylase, conserved domain
IPR003380	3	3	3	3	3	2	3	3	3	SKI/SNO/DAC domain
IPR003382	1	1	1	1	2	1	1	1	1	Flavoprotein
IPR003386	1	2	1	1	1	1	1	2	2	Lecithin:cholesterol/phospholipid:diacylglycerol acyltransferase
IPR003388	1	3	1	1	1	1	1	1	1	Reticulon
IPR003392	6	5	6	4	5	6	7	6	5	Protein patched/dispatched
IPR003395	7	6	8	6	5	6	6	5	8	RecF/RecN/SMC, N-terminal
IPR003397	5	9	4	4	4	4	3	5	6	Mitochondrial inner membrane translocase subunit Tim17/Tim22/Tim23/peroxisomal protein PMP24
IPR003406	1	1	1	1	1	1	1	1	1	Glycosyl transferase, family 14
IPR003409	3	4	1	1	2	3	3	1	4	MORN motif
IPR003410	3	2	2	3	4	4	3	3	3	HYR domain
IPR003417	1	2	1	1	1	1	1	2	1	Core-binding factor, beta subunit
IPR003422	1	2	1	1	1	1	1	1	1	Cytochrome b-c1 complex, subunit 6
IPR003428	1	1	1	1	1	1	1	1	1	Mitochondrial glycoprotein
IPR003437	1	1	1	1	1	1	1	1	1	Glycine dehydrogenase (decarboxylating)
IPR003439	48	56	44	44	54	55	39	44	50	ABC transporter-like
IPR003448	1	1	1	1	1	1	1	1	1	Molybdopterin biosynthesis MoaE
IPR003462	0	1	0	0	0	0	0	0	0	Ornithine cyclodeaminase/mu-crystallin
IPR003475	0	11	0	0	0	0	0	0	0	Insect protein of unknown function
IPR003492	1	1	1	1	1	1	1	0	1	Batten's disease protein Cln3
IPR003495	1	0	0	0	0	0	0	0	0	CobW/HypB/UreG, nucleotide-binding domain
IPR003497	0	0	0	0	0	2	0	0	0	BRO N-terminal domain
IPR003500	0	0	0	0	1	0	0	2	0	Sugar-phosphate isomerase, RpiB/LacA/LacB family
IPR003507	0	0	0	0	1	0	0	0	0	Peptidase family S66
IPR003508	3	4	4	4	4	4	3	4	2	CIDE-N domain
IPR003511	2	2	1	1	2	3	2	2	2	HORMA domain
IPR003521	1	0	1	1	1	1	1	1	1	ICln
IPR003524	0	0	0	0	2	0	0	0	0	Phospho-N-acetylmuramoyl-pentapeptide transferase
IPR003526	1	0	0	0	2	0	0	2	0	2-C-methyl-D-erythritol 2,4-cyclodiphosphate synthase
IPR003533	2	3	2	2	2	2	2	2	1	Doublecortin domain
IPR003545	0	0	1	0	0	0	0	0	0	Telomerase reverse transcriptase
IPR003563	1	0	0	2	2	1	0	1	1	7,8-dihydro-8-oxoguanine triphosphatase
IPR003565	1	1	1	1	1	1	1	1	1	Bis(5'-nucleosyl)-tetraphosphatase
IPR003571	0	0	0	1	1	0	0	0	0	Snake three-finger toxin
IPR003586	0	1	1	1	0	1	1	0	1	Hint domain C-terminal
IPR003587	1	1	1	1	1	1	1	1	1	Hint domain N-terminal
IPR003591	1	0	2	1	1	1	2	1	1	Leucine-rich repeat, typical subtype
IPR003593	90	101	86	81	99	95	84	92	91	AAA+ ATPase domain
IPR003594	9	7	6	7	10	9	8	10	8	Histidine kinase/HSP90-like ATPase
IPR003595	15	16	16	14	12	14	15	12	13	Protein-tyrosine phosphatase, catalytic
IPR003598	75	86	65	59	67	72	77	55	72	Immunoglobulin subtype 2
IPR003599	90	98	76	71	81	85	86	76	85	Immunoglobulin subtype
IPR003601	2	2	2	2	2	2	2	2	2	DNA topoisomerase, type IA, domain 2
IPR003602	3	2	2	2	2	2	2	2	2	DNA topoisomerase, type IA, DNA-binding domain
IPR003604	5	9	6	6	8	7	6	8	6	Matrin/U1-C-like, C2H2-type zinc finger
IPR003605	3	3	3	4	3	3	3	3	4	GS domain
IPR003607	9	6	8	4	7	7	10	8	8	HD/PDEase domain
IPR003609	6	7	6	5	3	4	6	4	5	PAN/Apple domain
IPR003613	6	5	5	5	5	7	6	5	7	U box domain
IPR003614	1	2	1	0	0	0	0	0	0	Knottin, scorpion toxin-like
IPR003617	3	2	2	2	1	3	2	3	1	Transcription elongation factor, TFIIS/CRSP70, N-terminal, sub-type
IPR003618	2	3	2	2	2	2	2	2	2	Transcription elongation factor S-II, central domain
IPR003619	5	5	6	5	6	6	5	9	6	MAD homology 1, Dwarfin-type
IPR003644	1	1	1	1	1	1	1	1	1	Na-Ca exchanger/integrin-beta4
IPR003646	1	0	1	1	1	1	1	1	1	SH3-like domain, bacterial-type
IPR003649	6	3	6	3	4	5	6	2	3	B-box, C-terminal
IPR003650	6	12	7	7	8	5	7	5	5	Orange domain
IPR003651	0	1	0	0	0	0	0	0	0	Endonuclease III-like, iron-sulphur cluster loop motif
IPR003652	0	1	0	0	0	0	0	0	0	Ataxin, AXH domain
IPR003653	4	8	6	2	3	4	3	7	8	Ulp1 protease family, C-terminal catalytic domain
IPR003654	4	6	4	4	4	3	4	3	4	OAR domain
IPR003656	3	7	1	1	6	7	2	10	2	Zinc finger, BED-type
IPR003660	0	0	0	0	0	1	0	0	0	HAMP domain
IPR003661	0	0	0	0	0	1	0	0	0	Signal transduction histidine kinase, dimerisation/phosphoacceptor domain
IPR003663	21	13	26	15	19	23	18	17	20	Sugar/inositol transporter
IPR003673	2	2	2	2	2	2	2	2	1	CoA-transferase family III
IPR003674	2	2	2	1	2	2	2	2	2	Oligosaccharyl transferase, STT3 subunit
IPR003675	1	1	1	1	1	1	1	1	1	CAAX amino terminal protease
IPR003680	1	0	0	0	0	0	0	0	0	Flavodoxin-like fold
IPR003689	8	10	7	4	7	6	7	7	6	Zinc/iron permease
IPR003690	1	3	1	1	1	1	1	1	1	Transcription termination factor, mitochondrial/chloroplastic
IPR003692	1	1	1	1	1	1	1	1	1	Hydantoinase B/oxoprolinase
IPR003694	1	1	1	0	1	1	1	1	1	NAD(+) synthetase
IPR003697	1	1	1	1	1	1	1	1	1	Maf-like protein
IPR003698	1	1	1	1	3	1	1	3	1	Lipoyl synthase
IPR003699	1	0	0	0	0	0	0	0	0	S-adenosylmethionine:tRNA ribosyltransferase-isomerase, QueA
IPR003701	1	1	1	0	1	2	1	1	1	DNA double-strand break repair protein Mre11
IPR003702	2	1	2	0	2	2	2	0	1	Acetyl-CoA hydrolase/transferase
IPR003721	1	0	0	0	0	0	0	0	0	Pantoate-beta-alanine ligase
IPR003726	2	2	2	2	1	1	1	3	3	Homocysteine-binding domain
IPR003732	1	1	1	0	1	0	1	1	0	D-aminoacyl-tRNA deacylase DTD
IPR003734	1	1	1	1	1	1	1	1	1	Domain of unknown function DUF155
IPR003736	1	2	1	1	1	1	1	1	1	Phenylacetic acid degradation-related domain
IPR003737	1	1	1	1	1	1	1	1	1	N-acetylglucosaminyl phosphatidylinositol deacetylase-related
IPR003738	1	1	0	1	1	1	1	0	1	SOS response associated peptidase (SRAP)
IPR003746	1	1	0	1	1	1	1	0	1	Protein of unknown function DUF167
IPR003749	0	1	1	0	1	0	0	0	0	ThiamineS/Molybdopterin converting factor subunit 1
IPR003750	1	1	1	1	1	1	1	1	1	Putative RNA methyltransferase
IPR003752	0	0	0	0	2	0	0	0	0	Disulphide bond formation protein DsbB/BdbC
IPR003754	1	2	1	1	1	1	2	1	1	Tetrapyrrole biosynthesis, uroporphyrinogen III synthase
IPR003764	1	1	1	0	0	0	1	1	1	N-acetylglucosamine-6-phosphate deacetylase
IPR003767	1	3	1	1	1	1	1	1	1	Malate/L-lactate dehydrogenase-like
IPR003769	1	1	1	1	1	1	1	1	1	Adaptor protein ClpS, core
IPR003780	1	1	1	1	1	1	1	1	1	COX15/CtaA family
IPR003781	2	3	2	1	4	2	2	3	2	CoA-binding
IPR003782	1	1	1	0	0	1	1	1	1	Copper chaperone SCO1/SenC
IPR003788	1	1	1	1	1	1	1	2	1	Protein arginine methyltransferase NDUFAF7
IPR003789	1	1	1	1	1	1	1	2	1	Aspartyl/glutamyl-tRNA amidotransferase subunit B-like
IPR003812	1	1	1	0	1	0	1	0	0	Fido domain
IPR003817	1	1	1	1	1	1	1	2	1	Phosphatidylserine decarboxylase-related
IPR003819	0	4	0	0	0	0	0	0	0	TauD/TfdA-like domain
IPR003822	1	1	1	1	1	1	1	0	2	Paired amphipathic helix
IPR003837	0	1	1	1	1	1	1	1	1	Glu-tRNAGln amidotransferase C subunit
IPR003840	0	0	0	0	0	1	0	0	0	DNA helicase
IPR003859	3	3	3	3	3	3	3	3	4	Beta-1,4-galactosyltransferase
IPR003864	1	1	1	1	1	1	1	1	1	Calcium-dependent channel, 7TM region, putative phosphate
IPR003874	1	1	1	1	1	1	1	1	1	CDC45 family
IPR003877	12	12	12	12	12	13	12	11	12	SPRY domain
IPR003886	3	2	2	2	2	2	2	2	1	NIDO domain
IPR003887	2	5	2	2	2	2	2	2	2	LEM domain
IPR003888	3	3	3	3	3	2	3	3	2	FY-rich, N-terminal
IPR003889	3	3	3	3	3	2	3	3	2	FY-rich, C-terminal
IPR003890	7	10	9	6	7	9	8	9	8	MIF4G-like, type 3
IPR003891	4	6	3	2	4	3	4	4	5	Initiation factor eIF-4 gamma, MA3
IPR003892	3	2	4	3	3	3	3	5	3	Ubiquitin system component Cue
IPR003893	0	2	0	0	0	0	0	0	0	Iroquois-class homeodomain protein
IPR003894	2	2	2	1	2	2	2	3	2	TAFH/NHR1
IPR003902	1	2	1	1	1	1	1	1	1	Transcription regulator GCM domain
IPR003913	1	1	1	1	1	1	1	1	1	Tuberin
IPR003915	0	3	0	0	0	0	0	0	0	Polycystic kidney disease type 2 protein
IPR003917	0	1	0	0	0	0	0	0	0	NADH:ubiquinone oxidoreductase, chain 2
IPR003918	0	1	0	0	0	1	0	0	0	NADH:ubiquinone oxidoreductase
IPR003923	1	2	1	1	1	1	2	1	1	Transcription initiation factor TFIID, 23-30kDa subunit
IPR003929	2	2	2	1	2	2	2	2	2	Potassium channel, BK, alpha subunit
IPR003937	1	1	2	2	2	2	1	2	2	Potassium channel, voltage dependent, KCNQ
IPR003938	5	4	4	0	4	4	5	4	4	Potassium channel, voltage-dependent, EAG/ELK/ERG
IPR003949	1	1	1	2	1	0	1	1	1	Potassium channel, voltage-dependent, EAG
IPR003950	1	1	1	0	0	1	1	1	1	Potassium channel, voltage-dependent, ELK
IPR003953	4	2	2	1	2	2	2	4	2	FAD-dependent oxidoreductase 2, FAD binding domain
IPR003954	5	5	5	6	6	5	6	7	5	RNA recognition motif domain, eukaryote
IPR003958	7	7	7	6	8	7	7	7	7	Transcription factor CBF/NF-Y/archaeal histone domain
IPR003959	38	42	39	39	48	40	41	41	41	ATPase, AAA-type, core
IPR003961	46	50	44	47	49	44	48	42	46	Fibronectin type III
IPR003967	1	1	1	0	2	1	1	1	1	Potassium channel, voltage-dependent, ERG
IPR003968	5	5	4	4	4	5	5	4	4	Potassium channel, voltage dependent, Kv
IPR003971	1	1	1	1	0	1	1	1	1	Potassium channel, voltage dependent, Kv9
IPR003972	1	1	1	1	1	1	1	1	1	Potassium channel, voltage dependent, Kv1
IPR003973	0	0	0	1	1	0	0	0	0	Potassium channel, voltage dependent, Kv2
IPR003974	2	2	1	1	1	2	2	1	1	Potassium channel, voltage dependent, Kv3
IPR003975	1	1	1	1	1	1	1	1	1	Potassium channel, voltage dependent, Kv4
IPR003977	1	1	2	1	1	1	1	1	1	E3 ubiquitin-protein ligase parkin
IPR003979	0	0	0	0	0	0	1	0	0	Tropoelastin
IPR003994	1	0	0	0	0	1	1	0	0	Ubiquitously expressed transcript protein UXT
IPR004000	19	15	12	11	11	14	13	13	12	Actin family
IPR004006	2	0	1	1	1	2	2	2	2	DhaK domain
IPR004007	3	0	1	1	1	1	2	2	1	DhaL domain
IPR004009	2	3	2	2	2	2	2	2	2	Myosin, N-terminal, SH3-like
IPR004011	0	9	0	0	0	0	0	0	0	GYR motif
IPR004012	9	8	8	7	7	8	8	8	9	RUN domain
IPR004014	7	6	6	5	6	5	6	4	5	Cation-transporting P-type ATPase, N-terminal
IPR004015	1	1	1	1	1	1	1	3	1	SKI-interacting protein SKIP, SNW domain
IPR004018	2	2	2	1	3	2	2	3	2	RPEL repeat
IPR004023	1	1	1	1	1	1	1	1	1	Mago nashi protein
IPR004030	1	1	1	1	1	1	1	1	1	Nitric oxide synthase, N-terminal
IPR004031	8	7	8	7	6	8	9	5	7	PMP-22/EMP/MP20/Claudin superfamily
IPR004033	1	1	1	1	3	1	1	2	1	UbiE/COQ5 methyltransferase
IPR004038	6	7	6	5	5	7	7	7	10	Ribosomal protein L7Ae/L30e/S12e/Gadd45
IPR004044	1	1	1	1	1	1	1	1	2	K Homology domain, type 2
IPR004045	11	38	12	10	12	18	13	9	17	Glutathione S-transferase, N-terminal
IPR004046	10	34	13	13	14	19	12	8	18	Glutathione S-transferase, C-terminal
IPR004057	1	0	1	1	1	1	1	1	1	Epsilon tubulin
IPR004085	0	1	0	0	0	1	0	0	0	DNA topoisomerase VI, subunit A
IPR004087	17	20	16	14	15	17	17	19	17	K Homology domain
IPR004088	19	26	22	19	20	19	21	24	22	K Homology domain, type 1
IPR004092	4	3	4	4	4	4	4	4	4	Mbt repeat
IPR004094	2	1	2	1	2	1	2	2	2	Antistasin-like domain
IPR004095	3	3	3	4	3	4	4	4	3	TGS
IPR004097	1	1	1	0	1	1	1	0	1	DHHA2 domain
IPR004098	1	1	1	1	1	1	1	1	1	Prp18
IPR004099	4	3	2	2	3	2	2	4	2	Pyridine nucleotide-disulphide oxidoreductase, dimerisation domain
IPR004100	4	7	5	5	8	5	4	5	5	ATPase, F1/V1/A1 complex, alpha/beta subunit, N-terminal domain
IPR004101	0	0	1	0	2	0	0	2	0	Mur ligase, C-terminal
IPR004102	1	1	1	1	1	2	1	1	1	Poly(ADP-ribose) polymerase, regulatory domain
IPR004104	1	1	1	0	0	0	0	1	0	Oxidoreductase, C-terminal
IPR004107	0	0	0	0	1	0	0	0	0	Integrase, SAM-like, N-terminal
IPR004108	1	1	1	1	1	1	1	1	1	Iron hydrogenase, large subunit, C-terminal
IPR004113	2	2	2	2	2	2	2	1	2	FAD-linked oxidase, C-terminal
IPR004114	2	1	2	1	1	1	1	1	1	THUMP domain
IPR004115	0	1	0	1	1	0	1	1	0	GAD-like domain superfamily
IPR004117	152	59	182	89	65	225	96	70	129	Olfactory receptor, insect
IPR004119	13	51	17	19	17	48	16	19	33	Protein of unknown function DUF227
IPR004122	1	1	1	1	1	2	1	1	1	Barrier- to-autointegration factor, BAF
IPR004123	1	1	1	1	1	2	1	2	2	Dim1 family
IPR004125	1	1	1	1	1	1	1	1	1	Signal recognition particle, SRP54 subunit, M-domain
IPR004127	4	5	4	4	4	4	4	3	4	Prefoldin alpha-like
IPR004130	2	3	3	4	2	3	3	3	3	GPN-loop GTPase
IPR004133	2	1	2	2	1	1	2	0	1	DAN
IPR004134	1	2	1	1	1	1	1	1	1	Peptidase C1B, bleomycin hydrolase
IPR004139	1	1	1	1	1	1	1	1	1	Glycosyl transferase, family 13
IPR004140	1	1	1	1	1	1	1	1	1	Exocyst complex component Exo70
IPR004142	1	2	1	1	1	1	1	1	1	NDRG
IPR004143	2	2	3	2	2	2	2	1	2	Biotinyl protein ligase (BPL) and lipoyl protein ligase (LPL), catalytic domain
IPR004145	2	26	2	2	2	2	1	2	3	Domain of unknown function DUF243
IPR004147	3	3	1	2	2	3	4	3	2	UbiB domain
IPR004148	6	4	6	5	6	6	6	6	6	BAR domain
IPR004152	2	2	2	2	2	3	2	2	1	GAT domain
IPR004154	6	6	5	5	6	5	5	7	5	Anticodon-binding
IPR004155	1	1	1	1	1	0	1	1	1	PBS lyase HEAT-like repeat
IPR004156	6	8	4	6	4	6	6	6	5	Organic anion transporter polypeptide OATP
IPR004160	5	6	6	6	8	6	6	6	6	Translation elongation factor EFTu/EF1A, C-terminal
IPR004161	10	12	11	13	17	12	13	15	10	Translation elongation factor EFTu-like, domain 2
IPR004165	1	1	1	1	1	1	1	1	1	Coenzyme A transferase family I
IPR004167	2	1	2	2	6	1	3	5	2	E3-binding domain
IPR004169	1	0	1	0	0	1	1	1	1	Spider toxin
IPR004170	3	4	4	4	3	4	4	3	4	WWE domain
IPR004171	1	0	1	1	1	1	1	1	1	cAMP-dependent protein kinase inhibitor
IPR004172	3	5	2	2	3	3	2	2	2	L27 domain
IPR004177	3	2	3	3	3	3	3	3	3	DDHD domain
IPR004178	1	1	1	1	0	1	1	1	1	Calmodulin-binding domain
IPR004179	3	3	3	3	3	3	3	3	3	Sec63 domain
IPR004181	3	6	3	2	3	3	3	3	3	Zinc finger, MIZ-type
IPR004182	6	5	6	6	5	5	6	5	5	GRAM domain
IPR004192	2	1	2	1	1	2	1	1	2	Cytochrome b-c1 complex subunit Rieske, transmembrane domain
IPR004193	0	1	1	1	1	1	1	1	1	Glycoside hydrolase, family 13, N-terminal
IPR004198	2	2	2	2	2	2	2	1	2	Zinc finger, C5HC2-type
IPR004201	2	3	2	3	2	2	2	2	2	CDC48, domain 2
IPR004202	1	2	0	0	1	0	0	1	0	Cytochrome c oxidase subunit VIIc
IPR004203	1	2	2	2	2	2	1	2	2	Cytochrome c oxidase subunit IV family
IPR004204	0	2	1	0	0	1	0	0	1	Cytochrome c oxidase subunit 6C
IPR004205	1	1	1	0	1	1	1	0	1	Cytochrome b-c1 complex subunit 8
IPR004210	5	19	4	6	4	4	4	4	1	BESS motif
IPR004211	0	0	0	0	0	5	0	0	0	Recombination endonuclease VII
IPR004217	5	7	3	4	4	5	5	5	5	Tim10-like
IPR004226	0	2	1	0	0	0	1	1	0	Tubulin binding cofactor A
IPR004240	3	3	3	3	3	3	3	5	7	Nonaspanin (TM9SF)
IPR004241	2	2	2	2	2	1	2	2	2	Autophagy protein Atg8 ubiquitin-like
IPR004242	0	0	1	5	5	3	0	23	3	Transposon, En/Spm-like
IPR004245	3	16	3	4	5	3	3	3	3	Protein of unknown function DUF229
IPR004254	4	4	5	4	4	5	4	6	5	AdipoR/Haemolysin-III-related
IPR004263	3	3	3	3	3	2	3	3	2	Exostosin-like
IPR004273	15	13	13	13	12	14	15	18	12	Dynein heavy chain domain
IPR004274	6	9	8	8	6	6	6	4	6	FCP1 homology domain
IPR004276	1	0	0	0	0	0	0	0	0	Glycosyltransferase family 28, N-terminal domain
IPR004277	1	1	1	1	1	1	1	1	1	Phosphatidyl serine synthase
IPR004279	2	2	4	2	3	1	4	3	2	Perilipin
IPR004291	0	0	0	0	1	0	0	0	0	Transposase, IS66
IPR004294	1	1	1	1	1	1	1	1	1	Carotenoid oxygenase
IPR004299	7	7	8	8	8	7	6	7	7	Membrane bound O-acyl transferase, MBOAT
IPR004302	4	5	3	4	5	7	4	3	6	Cellulose/chitin-binding protein, N-terminal
IPR004305	0	0	0	0	1	0	0	0	0	Thiaminase-2/PQQC
IPR004307	1	1	1	1	1	1	1	1	1	TspO/MBR-related protein
IPR004308	1	1	1	1	1	1	1	1	1	Glutamate-cysteine ligase catalytic subunit
IPR004313	1	1	1	1	1	1	1	1	1	Acireductone dioxygenase ARD family
IPR004315	0	1	0	0	0	0	0	0	0	Male Drosophila accessory gland secretory protein
IPR004316	2	2	2	2	2	2	2	6	2	SWEET sugar transporter
IPR004323	1	1	1	0	1	1	1	1	1	Divalent ion tolerance protein, CutA
IPR004327	1	3	1	1	1	1	1	1	1	Phosphotyrosyl phosphatase activator, PTPA
IPR004328	4	3	3	3	3	4	4	4	3	BRO1 domain
IPR004330	2	0	1	1	1	0	1	0	0	FAR1 DNA binding domain
IPR004331	3	4	1	0	1	1	1	1	1	SPX domain
IPR004342	2	4	1	1	1	1	1	1	1	EXS, C-terminal
IPR004343	1	4	1	1	1	1	1	1	1	Plus-3 domain
IPR004344	12	11	9	9	10	7	9	6	7	Tubulin-tyrosine ligase/Tubulin polyglutamylase
IPR004345	2	6	2	2	2	2	2	2	2	TB2/DP1/HVA22-related protein
IPR004353	1	1	1	1	1	1	1	1	1	Vacuolar fusion protein Mon1
IPR004358	1	0	0	0	0	0	0	0	0	Signal transduction histidine kinase-related protein, C-terminal
IPR004360	2	2	2	2	2	1	2	1	1	Glyoxalase/fosfomycin resistance/dioxygenase domain
IPR004361	1	1	1	1	1	0	1	0	0	Glyoxalase I
IPR004364	5	5	5	5	5	5	5	5	5	Aminoacyl-tRNA synthetase, class II (D/K/N)
IPR004365	5	6	5	4	6	7	4	6	6	OB-fold nucleic acid binding domain, AA-tRNA synthetase-type
IPR004367	5	7	5	5	5	5	5	5	6	Cyclin, C-terminal domain
IPR004373	0	0	0	0	2	0	0	1	0	Peptide chain release factor 1
IPR004374	0	0	0	0	0	0	0	1	0	Peptide chain release factor 2
IPR004385	0	2	0	0	1	0	1	0	0	Nucleoside diphosphate pyrophosphatase
IPR004394	1	1	1	1	1	1	1	1	1	Protein Iojap/ribosomal silencing factor RsfS
IPR004396	1	1	1	0	2	1	1	2	1	Ribosome-binding ATPase YchF/Obg-like ATPase 1
IPR004398	1	0	0	0	0	0	0	0	0	RNA methyltransferase, RsmD
IPR004401	0	0	0	0	0	0	0	1	0	Nucleoid-associated protein YbaB/EbfC family
IPR004403	1	1	1	1	1	1	1	1	1	Peptide chain release factor eRF1/aRF1
IPR004405	1	1	1	1	1	1	1	1	1	Translation release factor pelota
IPR004408	1	1	0	1	1	1	1	1	1	Biotin--acetyl-CoA-carboxylase ligase
IPR004412	0	0	0	0	2	0	0	2	0	Glutamyl-tRNA(Gln) amidotransferase A subunit
IPR004413	1	1	1	1	1	1	1	1	1	Aspartyl/glutamyl-tRNA(Asn/Gln) amidotransferase, B subunit
IPR004416	1	1	1	1	3	1	1	3	1	tRNA uridine 5-carboxymethylaminomethyl modification enzyme MnmG
IPR004434	3	3	3	3	3	4	3	2	4	Isocitrate dehydrogenase NAD-dependent
IPR004443	2	1	2	2	2	2	2	2	2	YjeF N-terminal domain
IPR004457	1	1	1	1	1	1	1	1	1	Zinc finger, ZPR1-type
IPR004467	1	1	1	0	2	2	1	1	1	Orotate phosphoribosyl transferase domain
IPR004468	1	1	1	1	2	1	1	4	2	CTP synthase
IPR004477	0	0	0	0	2	0	0	0	0	ComEC/Rec2-related protein
IPR004480	2	1	1	2	3	2	2	2	2	Monothiol glutaredoxin-related
IPR004481	5	5	5	5	5	4	5	4	4	Sodium/potassium/calcium exchanger
IPR004483	0	0	0	0	0	1	0	0	0	Helicase SMUBP-2/Hcs1-like
IPR004487	0	1	0	0	2	1	0	2	0	Clp protease, ATP-binding subunit ClpX
IPR004488	1	0	0	0	0	0	0	0	0	Magnesium/cobalt transport protein CorA
IPR004489	3	2	2	2	3	2	2	2	1	Succinate dehydrogenase/fumarate reductase iron-sulphur protein
IPR004491	0	0	0	0	1	0	0	1	0	Heat shock protein HslU
IPR004493	1	1	1	1	1	1	1	1	1	Leucyl-tRNA synthetase, class Ia, archaeal/eukaryotic cytosolic
IPR004499	1	1	1	1	1	1	1	1	1	Proline-tRNA ligase, class IIa, archaeal-type
IPR004506	1	1	1	1	1	1	1	1	1	tRNA-specific 2-thiouridylase
IPR004507	0	0	0	0	1	0	0	0	0	Flavin prenyltransferase UbiX/Pad1
IPR004514	1	1	1	1	1	1	1	1	1	Glutamine-tRNA synthetase
IPR004516	0	0	0	0	0	0	0	2	0	Histidine-tRNA ligase/ATP phosphoribosyltransferase regulatory subunit
IPR004519	1	0	1	1	1	1	1	1	0	DNA-directed RNA polymerase, subunit E/RPC8
IPR004520	1	1	1	0	2	1	1	3	1	tRNA modification GTPase MnmE
IPR004521	3	2	3	3	3	3	3	2	3	Uncharacterised domain CHP00451
IPR004522	2	2	2	1	2	2	2	2	2	Asparagine-tRNA ligase
IPR004523	1	1	1	1	1	1	1	1	1	Aspartate-tRNA synthetase, type 2
IPR004524	1	1	1	1	1	1	1	1	1	Aspartate-tRNA ligase, type 1
IPR004526	1	1	1	1	1	1	1	1	1	Glutamyl-tRNA synthetase, archaeal/eukaryotic cytosolic
IPR004527	1	1	1	1	1	1	1	1	1	Glutamate-tRNA ligase, bacterial/mitochondrial
IPR004529	1	1	1	1	1	1	1	1	1	Phenylalanyl-tRNA synthetase, class IIc, alpha subunit
IPR004530	1	1	1	0	1	1	1	1	1	Phenylalanyl-tRNA synthetase, class IIc, mitochondrial
IPR004531	1	1	1	1	1	1	1	1	1	Phenylalanyl-tRNA synthetase, class IIc, beta subunit, archae/euk cytosolic
IPR004536	0	2	0	1	1	1	0	1	0	Selenophosphate synthetase
IPR004539	2	2	2	2	2	2	3	2	2	Translation elongation factor EF1A, eukaryotic/archaeal
IPR004540	1	1	1	1	2	1	1	1	1	Translation elongation factor EFG/EF2
IPR004541	1	1	1	1	3	1	1	2	1	Translation elongation factor EFTu/EF1A, bacterial/organelle
IPR004545	1	1	1	1	1	1	1	1	0	PA2G4 family
IPR004547	1	1	1	1	1	1	1	1	1	Glucosamine-6-phosphate isomerase
IPR004551	1	1	1	1	1	1	1	1	1	Diphthine synthase
IPR004552	3	2	3	2	2	3	2	1	2	1-acyl-sn-glycerol-3-phosphate acyltransferase
IPR004554	1	1	1	1	1	1	1	1	1	Hydroxymethylglutaryl-CoA reductase, eukaryotic/archaeal type
IPR004556	1	1	1	1	1	2	1	1	1	Modification methylase HemK
IPR004557	1	1	1	0	0	1	1	1	1	Eukaryotic/archaeal PrmC-related
IPR004560	1	0	0	0	0	0	0	0	0	L-ribulose-5-phosphate 3-epimerase
IPR004567	2	1	2	2	2	2	2	2	2	Type II pantothenate kinase
IPR004572	1	1	1	1	1	1	1	1	1	Protoporphyrinogen oxidase
IPR004575	1	1	1	1	1	1	1	1	1	Cdk-activating kinase assembly factor MAT1/Tfb3
IPR004579	1	1	1	1	1	1	1	1	1	ERCC1/RAD10/SWI10 family
IPR004584	1	1	1	1	1	1	1	1	1	DNA repair protein Rad50, eukaryotes
IPR004589	5	3	4	3	4	7	4	3	7	DNA helicase, ATP-dependent, RecQ type
IPR004591	1	1	1	1	2	2	1	1	1	Replication factor A protein 1
IPR004595	1	1	1	1	1	1	1	1	1	TFIIH C1-like domain
IPR004598	1	1	1	1	1	1	1	1	1	Transcription factor TFIIH subunit p52/Tfb2
IPR004600	1	1	1	1	1	1	1	1	1	TFIIH subunit Tfb4/p34
IPR004602	0	0	0	0	1	0	0	0	0	UvrABC system subunit A
IPR004607	1	1	1	1	1	1	1	2	1	Phosphoribosylglycinamide formyltransferase
IPR004625	1	1	1	0	1	1	1	1	1	Pyridoxine kinase
IPR004631	1	1	1	0	1	1	1	1	1	4-aminobutyrate aminotransferase, eukaryotic
IPR004640	1	1	1	1	1	1	1	1	1	Co-chaperone Hsc20
IPR004649	1	1	1	1	1	1	1	1	1	Ribonuclease H2, subunit A
IPR004665	0	0	0	0	1	0	0	0	0	Transcription termination factor Rho
IPR004680	1	5	0	1	1	1	1	2	1	Citrate transporter-like domain
IPR004685	1	0	0	0	0	0	0	0	0	Branched-chain amino acid transport system II carrier protein
IPR004686	2	2	2	2	2	2	3	2	2	Tricarboxylate/iron carrier
IPR004709	3	3	3	2	3	3	3	2	3	Na+/H+ exchanger
IPR004728	1	1	1	1	1	1	1	0	1	Translocation protein Sec62
IPR004729	3	3	3	2	1	3	3	2	3	Transient receptor potential channel
IPR004730	1	1	1	1	0	1	1	1	1	Transaldolase type 1
IPR004733	1	1	1	1	1	1	1	1	1	Phosphoribosylformylglycinamidine cyclo-ligase
IPR004734	1	2	1	0	1	0	0	1	0	Multidrug resistance protein
IPR004739	1	1	1	0	1	1	1	1	1	GMP synthase, glutamine amidotransferase
IPR004745	0	2	0	0	0	0	0	0	0	Na-dependent inorganic phosphate cotransporter
IPR004765	2	1	1	1	2	2	2	2	2	Niemann-Pick C type protein
IPR004766	1	1	1	1	1	0	1	1	0	Transmembrane receptor, patched
IPR004768	0	1	0	0	0	0	0	0	0	Oligopeptide transporter
IPR004769	1	1	1	1	1	1	1	1	1	Adenylosuccinate lyase
IPR004776	1	1	1	0	0	1	1	1	1	Membrane transport protein
IPR004785	0	0	0	0	1	0	0	2	0	Ribose 5-phosphate isomerase B
IPR004788	1	1	1	1	1	1	1	1	1	Ribose 5-phosphate isomerase, type A
IPR004790	1	1	1	1	1	1	1	1	1	Isocitrate dehydrogenase NADP-dependent
IPR004800	1	0	0	0	0	0	0	0	0	Phosphosugar isomerase, KdsD/KpsF-type
IPR004802	1	1	1	1	1	1	1	1	1	tRNA pseudouridine synthase B family
IPR004803	1	1	1	1	1	1	1	3	1	tRNA-guanine transglycosylase
IPR004806	1	2	1	1	1	1	1	1	1	UV excision repair protein Rad23
IPR004808	1	1	1	1	1	1	1	1	2	AP endonuclease 1
IPR004812	1	0	0	0	0	0	0	0	0	Drug resistance transporter Bcr/CmlA subfamily
IPR004815	1	1	1	1	3	1	1	2	1	Lon protease, bacterial/eukaryotic-type
IPR004816	1	1	1	1	1	1	1	1	1	Hydroxymethylglutaryl-CoA reductase, metazoan
IPR004821	5	5	4	4	4	4	4	4	5	Cytidyltransferase-like domain
IPR004823	2	1	2	2	2	2	2	1	2	TATA box binding protein associated factor (TAF)
IPR004826	3	3	3	3	3	3	3	4	4	Basic leucine zipper domain, Maf-type
IPR004827	19	16	18	19	19	17	20	22	18	Basic-leucine zipper domain
IPR004828	2	0	0	0	0	0	0	0	0	Apidaecin
IPR004836	1	1	1	1	2	1	1	1	1	Sodium/calcium exchanger protein
IPR004837	8	11	7	7	8	8	7	7	8	Sodium/calcium exchanger membrane region
IPR004839	16	10	12	11	14	20	12	14	15	Aminotransferase, class I/classII
IPR004841	6	5	5	4	5	5	5	4	5	Amino acid permease/ SLC12A domain
IPR004842	2	3	3	1	3	3	3	2	3	SLC12A transporter family
IPR004843	20	33	24	18	20	23	18	17	24	Calcineurin-like phosphoesterase domain, ApaH type
IPR004853	4	4	4	6	5	6	5	5	5	Sugar phosphate transporter domain
IPR004854	1	1	1	1	1	2	1	1	1	Ubiquitin fusion degradation protein Ufd1-like
IPR004855	1	1	1	1	1	1	1	1	1	Transcription factor IIA, alpha/beta subunit
IPR004856	2	2	2	2	2	2	2	2	2	Glycosyl transferase, ALG6/ALG8
IPR004859	2	2	2	2	2	3	2	2	2	Putative 5-3 exonuclease
IPR004868	0	0	2	0	0	14	0	0	4	DNA-directed DNA polymerase, family B, mitochondria/virus
IPR004871	3	3	3	3	3	3	3	4	3	Cleavage/polyadenylation specificity factor, A subunit, C-terminal
IPR004875	1	0	5	49	60	11	4	51	32	DDE superfamily endonuclease domain
IPR004878	4	3	4	4	4	4	4	3	4	Otopetrin
IPR004879	1	1	1	0	0	1	1	1	1	Domain of unknown function DUF255
IPR004882	1	2	2	2	2	2	2	2	2	Luc7-related
IPR004887	2	2	2	0	1	2	2	3	1	Glutathione synthase, substrate-binding domain
IPR004895	2	2	2	2	2	1	2	2	2	Prenylated rab acceptor PRA1
IPR004907	1	1	1	2	1	1	1	1	1	ATPase, V1 complex, subunit C
IPR004908	1	0	1	1	1	1	1	1	1	ATPase, V1 complex, subunit H
IPR004910	3	3	3	3	3	4	3	2	4	Yippee/Mis18/Cereblon
IPR004911	2	5	5	1	2	3	2	1	2	Gamma interferon inducible lysosomal thiol reductase GILT
IPR004932	1	1	1	1	1	1	1	1	1	Retrieval of early ER protein Rer1
IPR004934	1	1	1	1	1	1	1	1	1	Tropomodulin
IPR004937	1	0	1	1	0	1	1	0	1	Urea transporter
IPR004939	3	3	3	4	3	3	3	3	3	APC10/DOC domain
IPR004942	2	9	2	0	2	2	2	2	2	Roadblock/LAMTOR2 domain
IPR004944	1	1	1	1	3	1	1	1	1	Cyclin-dependent kinase 5 activator
IPR004947	1	1	2	1	1	1	1	1	2	Deoxyribonuclease II
IPR004948	1	1	0	1	1	0	0	0	0	Nucleoside-triphosphatase, THEP1 type
IPR004953	1	2	1	0	0	1	1	1	1	EB1, C-terminal
IPR004954	0	0	0	9	0	0	0	0	0	Putative mucin/carbohydrate-binding domain
IPR004963	2	1	0	0	0	0	1	1	0	Pectinacetylesterase/NOTUM
IPR004971	1	1	1	1	1	1	1	1	1	mRNA (guanine-N(7))-methyltransferase domain
IPR004977	1	1	1	1	1	1	2	1	2	Ribosomal protein S25
IPR004981	1	1	1	1	1	1	1	1	1	Tryptophan 2,3-dioxygenase
IPR005002	1	1	1	0	1	1	1	1	1	Phosphomannomutase
IPR005011	1	1	1	1	1	2	1	1	1	SNU66/SART1 family
IPR005013	1	1	1	1	1	1	1	1	1	Dolichyl-diphosphooligosaccharide--protein glycosyltransferase 48kDa subunit
IPR005016	1	1	1	1	1	1	1	0	1	Serine incorporator/TMS membrane protein
IPR005018	8	8	8	6	8	8	8	5	8	DOMON domain
IPR005024	6	8	7	7	7	8	7	7	7	Snf7 family
IPR005026	3	2	2	2	2	2	2	3	2	SAPAP family
IPR005027	2	3	2	2	2	1	2	1	1	Glycosyl transferase, family 43
IPR005031	1	1	1	0	1	1	1	1	1	Coenzyme Q-binding protein COQ10, START domain
IPR005033	3	4	3	3	3	3	3	2	3	YEATS
IPR005034	1	2	2	3	3	2	2	2	2	Dicer dimerisation domain
IPR005036	2	2	1	2	2	1	2	1	1	CBM21 (carbohydrate binding type-21) domain
IPR005037	2	2	2	2	2	1	3	2	3	Pre-mRNA-splicing factor 38
IPR005043	1	1	1	1	1	1	1	1	1	CAS/CSE, C-terminal
IPR005045	1	1	1	1	1	1	1	1	1	CDC50/LEM3 family
IPR005052	2	2	2	2	2	2	2	1	1	Legume-like lectin
IPR005055	6	4	9	4	9	9	9	11	9	Insect odorant-binding protein A10/Ejaculatory bulb-specific protein 3
IPR005061	1	1	1	1	1	1	1	1	1	Vacuolar protein sorting-associated protein Ist1
IPR005062	3	3	3	3	3	2	3	3	2	SAC3/GANP/THP3
IPR005066	0	1	1	1	1	1	1	1	1	Moybdenum cofactor oxidoreductase, dimerisation
IPR005078	2	2	2	3	2	1	2	1	1	Peptidase C54
IPR005079	1	1	1	1	1	1	1	1	1	Peptidase C45
IPR005097	2	3	2	1	2	2	4	2	2	Saccharopine dehydrogenase, NADP binding domain
IPR005100	1	1	2	1	1	3	2	2	3	Transcription elongation factor Spt5, NGN domain
IPR005101	1	2	1	1	1	1	1	1	1	Cryptochrome/DNA photolyase, FAD-binding domain
IPR005107	1	5	4	1	1	6	3	5	5	CO dehydrogenase flavoprotein, C-terminal
IPR005108	2	1	2	2	2	2	2	1	1	HELP
IPR005110	1	1	1	1	1	1	1	1	1	MoeA, N-terminal and linker domain
IPR005111	1	1	1	1	1	1	1	1	1	MoeA, C-terminal, domain IV
IPR005112	5	5	6	5	5	5	5	5	5	dDENN domain
IPR005113	6	5	6	5	5	5	5	4	5	uDENN domain
IPR005119	2	0	0	0	0	1	0	0	0	LysR, substrate-binding
IPR005120	1	1	0	1	1	1	1	1	1	UPF3 domain
IPR005121	1	1	1	1	1	1	1	1	1	Ferrodoxin-fold anticodon-binding domain
IPR005122	3	2	3	3	4	3	3	3	2	Uracil-DNA glycosylase-like
IPR005123	6	26	5	6	9	5	4	5	5	Oxoglutarate/iron-dependent dioxygenase
IPR005124	1	1	1	0	1	1	1	1	1	Vacuolar (H+)-ATPase G subunit
IPR005135	7	11	24	19	51	32	21	47	15	Endonuclease/exonuclease/phosphatase
IPR005137	1	1	0	0	0	0	1	0	0	Membrane complex biogenesis protein, BtpA family
IPR005139	1	1	1	1	3	1	1	3	1	Peptide chain release factor
IPR005140	2	2	2	2	2	2	2	2	2	eRF1 domain 1/Pelota-like
IPR005141	2	2	2	2	2	2	2	2	2	eRF1 domain 2
IPR005142	2	2	2	2	2	2	2	2	2	eRF1 domain 3
IPR005144	1	1	2	1	1	2	2	2	1	ATP-cone domain
IPR005146	2	1	2	2	2	1	1	2	2	B3/B4 tRNA-binding domain
IPR005147	1	1	1	1	1	1	1	1	1	tRNA synthetase, B5-domain
IPR005148	1	1	1	1	1	1	1	1	1	Arginyl tRNA synthetase N-terminal domain
IPR005155	0	1	1	1	1	1	1	0	2	Ribosome biogenesis factor NIP7-like
IPR005160	1	1	0	1	0	1	2	1	1	Ku70/Ku80 C-terminal arm
IPR005161	1	2	1	2	1	1	2	1	3	Ku70/Ku80, N-terminal alpha/beta
IPR005162	0	0	0	0	3	2	0	2	0	Retrotransposon gag domain
IPR005164	0	0	1	1	0	1	0	1	1	Allantoicase
IPR005172	1	2	1	1	1	1	1	1	1	CRC domain
IPR005173	2	2	2	2	2	2	2	2	2	DMRTA motif
IPR005176	3	3	3	2	2	3	3	3	3	Potentiating neddylation domain
IPR005178	3	3	3	3	3	3	3	3	3	Organic solute transporter subunit alpha/Transmembrane protein 184
IPR005189	1	1	1	2	1	1	1	1	1	Focal adhesion kinase, targeting (FAT) domain
IPR005195	0	1	0	0	0	0	0	0	0	Glycoside hydrolase, family 65, central catalytic
IPR005199	1	0	1	1	2	2	1	1	1	Glycoside hydrolase, family 79
IPR005201	1	1	1	1	1	1	1	1	1	Glycoside hydrolase, family 85
IPR005203	5	10	5	4	5	9	5	8	8	Hemocyanin, C-terminal
IPR005204	5	10	5	4	5	9	5	8	8	Hemocyanin, N-terminal
IPR005215	0	0	0	0	2	0	0	0	0	Trigger factor
IPR005225	79	84	84	71	80	79	80	80	78	Small GTP-binding protein domain
IPR005228	1	0	0	0	0	0	1	0	0	Conserved hypothetical protein CHP00251
IPR005240	1	3	1	1	1	1	1	1	0	Protein of unknown function DUF389
IPR005248	1	1	1	1	1	1	1	1	1	Nicotinate/nicotinamide nucleotide adenylyltransferase
IPR005251	1	1	1	1	1	1	1	1	1	Methylthioribose-1-phosphate isomerase
IPR005273	0	0	0	0	1	0	0	0	0	Uracil-DNA glycosylase family 4
IPR005282	1	1	1	1	1	1	1	1	1	Lysosomal cystine transporter
IPR005284	1	3	1	1	1	1	1	1	1	Pigment precursor permease
IPR005290	0	0	0	0	1	0	0	0	0	Ribosomal protein S15, bacterial-type
IPR005292	1	1	1	0	0	1	1	0	1	Multi drug resistance-associated protein
IPR005294	1	1	1	1	3	1	1	2	1	ATP synthase, F1 complex, alpha subunit
IPR005301	4	4	4	4	4	4	4	4	4	MOB kinase activator family
IPR005302	3	2	3	2	2	3	4	2	4	Molybdenum cofactor sulfurase, C-terminal
IPR005303	3	2	3	2	2	3	5	2	4	MOSC, N-terminal beta barrel
IPR005304	1	1	1	1	1	1	1	1	1	Ribosomal biogenesis, methyltransferase, EMG1/NEP1
IPR005312	0	0	19	16	37	15	12	29	27	Protein of unknown function DUF1759
IPR005317	1	1	1	2	1	1	1	1	1	Dipeptidyl-peptidase 3
IPR005320	0	1	0	0	0	0	0	0	0	Peptidase S51
IPR005324	2	2	3	3	3	2	2	2	4	Ribosomal protein S5, C-terminal
IPR005326	1	2	1	1	1	1	1	1	3	Plectin/S10, N-terminal
IPR005331	9	6	8	9	8	7	6	7	7	Sulfotransferase
IPR005334	4	5	3	4	4	4	4	4	3	Tctex-1
IPR005336	4	4	4	3	3	4	3	4	4	Mitochondrial pyruvate carrier
IPR005339	1	1	1	1	1	1	1	1	1	GINS complex, subunit Psf1
IPR005343	1	1	1	1	1	1	1	1	3	Nucleolar complex protein 2
IPR005344	1	1	1	1	1	1	1	1	1	TMEM33/Pom33 family
IPR005345	1	1	1	1	1	1	1	1	1	PHF5-like
IPR005349	1	1	1	1	1	1	1	1	1	TMEM14 family
IPR005351	1	1	1	1	1	1	1	1	1	Uncharacterised protein family UPF0139
IPR005352	0	1	0	0	0	0	0	0	0	Erg28
IPR005365	1	1	1	1	1	1	1	1	1	Nitrogen permease regulator 3
IPR005366	1	1	1	1	1	1	1	1	1	ER membrane protein complex subunit 8/9
IPR005373	1	1	1	1	1	1	1	1	1	Uncharacterised protein family UPF0183
IPR005374	1	1	1	1	1	1	1	1	0	Uncharacterised protein family UPF0184, eukaryota
IPR005375	1	1	0	0	1	1	0	1	1	Ubiquitin-fold modifier 1
IPR005378	1	1	1	1	1	1	1	1	1	Vacuolar protein sorting-associated protein 35
IPR005390	4	1	3	2	2	1	2	2	2	Neuromedin U receptor
IPR005399	2	1	1	1	1	1	1	1	1	Potassium channel, voltage-dependent, beta subunit, KCNAB-related
IPR005410	0	0	1	1	1	1	1	1	1	Two pore domain potassium channel, THIK
IPR005428	0	2	0	0	0	1	0	1	1	CD36/scavenger receptor class B member 1
IPR005429	1	0	0	0	1	0	1	0	0	Lysosome membrane protein II
IPR005442	1	4	1	1	1	2	1	1	2	Glutathione S-transferase, omega-class
IPR005445	0	1	1	1	0	1	1	0	1	Voltage-dependent calcium channel, T-type, alpha-1 subunit
IPR005446	1	1	1	1	1	1	1	0	1	Voltage-dependent calcium channel, L-type, alpha-1 subunit
IPR005455	1	1	1	0	1	1	1	1	1	Profilin
IPR005474	1	2	1	0	1	1	1	1	1	Transketolase, N-terminal
IPR005475	7	7	7	4	8	7	7	11	7	Transketolase-like, pyrimidine-binding domain
IPR005479	4	4	4	4	8	4	4	8	4	Carbamoyl-phosphate synthetase large subunit-like, ATP-binding domain
IPR005480	1	1	1	1	3	1	1	2	1	Carbamoyl-phosphate synthetase, large subunit oligomerisation domain
IPR005481	3	3	3	3	4	3	3	5	3	Biotin carboxylase-like, N-terminal domain
IPR005482	3	3	3	3	4	3	3	5	3	Biotin carboxylase, C-terminal
IPR005483	1	1	1	1	4	1	1	3	1	Carbamoyl-phosphate synthase large subunit, CPSase domain
IPR005484	0	0	0	0	0	1	0	0	1	Ribosomal protein L18
IPR005485	1	1	1	1	1	1	2	1	2	Ribosomal protein L5 eukaryotic/L18 archaeal
IPR005491	1	1	1	1	1	1	1	1	1	ENT domain
IPR005492	0	0	0	0	0	0	1	0	0	Leucine-rich glioma-inactivated , EPTP repeat
IPR005493	0	0	0	0	0	1	0	0	0	Ribonuclease E inhibitor RraA/RraA-like protein
IPR005495	1	0	0	0	0	0	0	0	0	Permease LptG/LptF-related
IPR005502	1	0	1	0	0	1	1	1	1	ADP-ribosylation/Crystallin J1
IPR005511	1	2	2	3	3	2	1	3	2	Senescence marker protein-30 (SMP-30)
IPR005517	4	3	4	3	4	4	3	3	4	Translation elongation factor EFG/EF2, domain IV
IPR005520	0	4	0	0	0	0	0	0	0	Attacin, N-terminal
IPR005521	0	5	0	0	0	0	0	0	0	Attacin, C-terminal
IPR005522	4	4	4	4	4	4	4	3	4	Inositol polyphosphate kinase
IPR005532	1	1	1	1	1	1	1	1	1	Sulfatase-modifying factor enzyme
IPR005533	2	1	1	1	1	1	2	1	1	AMOP domain
IPR005542	1	1	1	1	1	3	2	2	1	PBX
IPR005549	1	0	1	0	1	2	1	1	2	Kinetochore protein Nuf2
IPR005550	1	1	1	1	1	1	1	1	1	Kinetochore protein Ndc80
IPR005552	2	3	1	1	0	2	2	7	2	Scramblase
IPR005559	1	1	1	1	1	1	1	1	1	CG-1 DNA-binding domain
IPR005565	1	0	0	0	0	0	0	0	0	Haemolysin activator HlyB, C-terminal
IPR005567	0	1	0	0	0	0	0	0	0	Fushi tarazu, N-terminal
IPR005568	1	1	1	1	1	1	2	2	3	Ribosomal protein L6, N-terminal
IPR005570	1	1	1	1	1	1	1	1	1	RNA polymerase, Rpb8
IPR005571	2	1	1	1	1	1	1	1	1	RNA polymerase, Rpb5, N-terminal
IPR005574	1	2	1	2	2	2	1	2	1	RNA polymerase II, Rpb4
IPR005576	2	2	2	2	2	2	3	5	2	RNA polymerase Rpb7, N-terminal
IPR005578	1	1	1	0	1	1	1	1	1	Yif1 family
IPR005579	1	1	1	1	1	1	1	1	1	Cgr1-like
IPR005583	1	0	0	0	0	0	0	0	0	Peroxide stress protein YaaA
IPR005584	1	0	0	0	0	0	0	0	0	DNA gyrase inhibitor YacG
IPR005593	1	0	0	0	0	0	0	0	0	Xylulose 5-phosphate/Fructose 6-phosphate phosphoketolase
IPR005595	1	1	1	1	1	1	1	1	1	Translocon-associated protein (TRAP), alpha subunit
IPR005599	4	4	4	4	5	4	4	4	4	GPI mannosyltransferase
IPR005606	1	1	1	1	1	1	1	1	1	Sec20
IPR005607	2	2	2	2	2	2	2	2	2	BSD domain
IPR005612	3	3	3	3	3	3	3	3	2	CCAAT-binding factor
IPR005615	2	2	2	0	1	2	2	3	1	Glutathione synthase
IPR005616	0	0	0	0	0	0	0	2	0	CcmH/CycL/Ccl2/NrfF family
IPR005617	3	1	3	3	3	2	3	3	2	Groucho/TLE, N-terminal Q-rich domain
IPR005631	0	2	1	1	1	2	1	1	2	Flavinator of succinate dehydrogenase
IPR005633	1	1	1	1	1	1	3	1	3	Ribosomal protein L23/L25, N-terminal
IPR005634	0	3	0	0	0	0	0	0	0	Male specific sperm protein
IPR005635	0	0	1	1	0	0	1	0	0	Inner centromere protein, ARK-binding domain
IPR005636	2	2	3	2	2	2	2	1	2	DTW
IPR005637	3	2	2	3	4	3	3	6	3	TAP C-terminal (TAP-C) domain
IPR005643	1	1	1	1	1	1	2	1	1	Jun-like transcription factor
IPR005645	1	1	1	1	1	1	1	0	1	Serine hydrolase FSH
IPR005647	1	0	1	1	1	1	1	1	1	Meiotic nuclear division protein 1
IPR005649	0	2	0	0	0	0	0	0	0	Chorion 2
IPR005651	1	1	1	0	1	1	1	1	1	Uncharacterised protein family UPF0434/Trm112
IPR005654	1	1	1	1	1	1	1	1	1	ATPase, AFG1-like
IPR005662	1	0	1	0	1	1	1	1	0	GTP-binding protein Era
IPR005677	1	4	1	1	3	1	1	3	1	Fumarate hydratase, class II
IPR005679	1	1	1	0	2	1	1	2	1	Ribosomal protein S12, bacterial-type
IPR005680	1	1	1	1	1	1	2	1	2	Ribosomal protein S23, eukaryotic/archaeal
IPR005683	1	1	1	1	1	1	1	0	1	Mitochondrial import receptor subunit Tom22
IPR005703	1	1	1	1	1	1	1	1	2	Ribosomal protein S3, eukaryotic/archaeal
IPR005706	0	0	1	0	0	1	0	1	0	Ribosomal protein S2, bacteria/mitochondria/plastid
IPR005707	1	1	1	1	1	1	1	2	5	Ribosomal protein S2, eukaryotic/archaeal
IPR005708	0	1	1	1	1	1	1	1	1	Homogentisate 1,2-dioxygenase
IPR005710	1	1	0	1	1	1	1	1	1	Ribosomal protein S4/S9, eukaryotic/archaeal
IPR005711	1	1	2	2	2	1	1	1	3	Ribosomal protein S5, eukaryotic/archaeal
IPR005713	1	1	1	1	1	1	1	2	2	Ribosomal protein S19A/S15e
IPR005715	1	1	1	1	1	1	1	1	0	Glutamate 5-kinase/delta-1-pyrroline-5-carboxylate synthase
IPR005716	1	2	1	2	1	1	2	1	1	Ribosomal protein S5/S7, eukaryotic/archaeal
IPR005719	1	1	1	1	2	1	1	3	1	Dihydroorotate dehydrogenase, class 2
IPR005720	2	2	2	2	3	2	2	4	2	Dihydroorotate dehydrogenase domain
IPR005721	1	1	1	1	1	1	1	2	1	Ribosomal protein L22/L17, eukaryotic/archaeal
IPR005722	1	2	1	1	2	1	1	2	1	ATP synthase, F1 complex, beta subunit
IPR005723	1	1	1	1	1	1	1	0	1	ATPase, V1 complex, subunit B
IPR005725	1	3	2	2	1	2	1	1	2	ATPase, V1 complex, subunit A
IPR005729	1	1	1	1	1	2	1	2	1	Ribosomal protein S10, eukaryotic/archaeal
IPR005744	1	1	1	1	0	1	1	1	1	Hly-III
IPR005746	2	6	3	2	2	3	2	3	3	Thioredoxin
IPR005755	1	1	1	1	1	1	1	1	2	Ribosomal protein L13, eukaryotic/archaeal
IPR005756	1	1	1	2	2	1	1	1	3	Ribosomal protein L26/L24, eukaryotic/archaeal
IPR005758	0	0	0	0	2	0	0	0	0	UDP-N-acetylmuramate--L-alanine ligase
IPR005764	1	0	1	0	1	1	1	1	1	Adenine phosphoribosyl transferase
IPR005766	1	1	1	1	1	1	1	1	1	Delta l-pyrroline-5-carboxylate synthetase
IPR005772	1	2	1	1	1	1	1	1	1	ATPase, V1 complex, subunit F, eukaryotic
IPR005775	3	2	3	2	2	2	2	2	2	P-type ATPase subfamily IIC, subunit alpha
IPR005782	1	1	1	1	0	1	1	1	1	P-type ATPase, subfamily IIA, SERCA-type
IPR005786	2	1	1	1	1	1	1	1	1	Branched-chain amino acid aminotransferase II
IPR005788	4	4	3	3	4	3	4	2	3	Disulphide isomerase
IPR005792	2	2	1	2	2	2	2	2	2	Protein disulphide isomerase
IPR005793	1	2	2	2	3	2	2	2	2	Formyl transferase, C-terminal
IPR005794	0	1	1	1	2	1	1	1	1	Methionyl-tRNA formyltransferase
IPR005797	0	1	0	1	0	0	0	1	0	Cytochrome b/b6, N-terminal
IPR005798	0	1	0	0	2	0	0	1	0	Cytochrome b/b6, C-terminal
IPR005804	10	10	8	19	16	14	9	11	13	Fatty acid desaturase domain
IPR005805	2	1	2	1	3	2	2	4	2	Rieske iron-sulphur protein, C-terminal
IPR005809	1	2	3	1	4	2	2	5	2	Succinate--CoA synthetase, beta subunit
IPR005810	1	2	1	1	3	1	1	3	1	Succinyl-CoA ligase, alpha subunit
IPR005811	4	5	5	4	6	4	4	6	4	ATP-citrate lyase/succinyl-CoA ligase
IPR005813	1	1	1	1	1	1	1	1	1	Ribosomal protein L20
IPR005814	6	4	4	5	5	5	5	4	6	Aminotransferase class-III
IPR005817	7	7	6	5	4	7	7	4	7	Wnt
IPR005818	5	24	9	14	17	14	2	17	8	Linker histone H1/H5, domain H15
IPR005819	2	23	5	12	8	12	1	10	5	Histone H5
IPR005821	32	34	33	27	31	36	35	32	34	Ion transport domain
IPR005822	2	2	2	2	2	2	2	2	3	Ribosomal protein L13
IPR005824	3	5	4	3	4	5	3	3	13	KOW
IPR005828	48	59	70	56	55	68	48	48	54	Major facilitator, sugar transporter-like
IPR005835	5	3	3	3	4	3	3	2	3	Nucleotidyl transferase domain
IPR005839	2	2	2	2	4	2	2	3	2	Methylthiotransferase
IPR005841	1	1	1	1	1	1	1	1	1	Alpha-D-phosphohexomutase superfamily
IPR005843	3	3	3	1	2	3	3	2	2	Alpha-D-phosphohexomutase, C-terminal
IPR005844	3	4	3	2	3	3	3	3	3	Alpha-D-phosphohexomutase, alpha/beta/alpha domain I
IPR005845	2	3	2	2	2	2	2	1	2	Alpha-D-phosphohexomutase, alpha/beta/alpha domain II
IPR005846	2	3	2	2	2	2	2	1	2	Alpha-D-phosphohexomutase, alpha/beta/alpha domain III
IPR005849	1	1	1	1	1	1	1	1	1	Galactose-1-phosphate uridyl transferase, N-terminal
IPR005850	1	1	1	1	1	1	1	1	1	Galactose-1-phosphate uridyl transferase, C-terminal
IPR005854	1	2	1	1	1	1	1	1	1	Amidophosphoribosyltransferase
IPR005855	1	2	1	0	1	1	1	2	1	Glucosamine-fructose-6-phosphate aminotransferase, isomerising
IPR005857	1	1	1	3	1	1	1	1	1	Cystathionine beta-synthase
IPR005873	1	1	1	1	1	1	1	1	1	Density-regulated protein DRP1
IPR005874	1	1	1	0	1	1	1	1	1	Eukaryotic translation initiation factor SUI1
IPR005879	0	1	0	0	0	0	0	0	0	Ribosomal protein L1, mitochondrial
IPR005881	1	0	0	0	0	0	0	0	0	Serine O-acetyltransferase
IPR005886	2	1	2	2	2	2	2	2	2	UDP-glucose 4-epimerase
IPR005895	0	0	0	0	1	0	0	0	0	ABC transporter, haem export, CcmA
IPR005900	1	1	1	1	1	1	1	1	1	6-phosphogluconolactonase, DevB-type
IPR005907	1	0	0	0	0	0	0	0	0	Glucose-1-phosphate thymidylyltransferase, short form
IPR005917	1	0	0	0	0	0	0	0	0	Phosphomevalonate kinase, bacteria
IPR005919	1	1	1	1	1	1	1	1	1	Higher eukaryotic phosphomevalonate kinase
IPR005930	1	1	1	1	1	1	1	1	1	Pyruvate carboxylase
IPR005931	1	1	1	0	1	1	1	1	1	Delta-1-pyrroline-5-carboxylate dehydrogenase
IPR005935	1	1	1	1	1	1	1	1	1	Diphosphomevalonate/phosphomevalonate decarboxylase
IPR005936	3	3	3	3	3	3	3	3	3	Peptidase, FtsH
IPR005937	6	9	6	6	6	6	6	7	6	26S proteasome regulatory subunit P45-like
IPR005938	1	1	1	1	1	1	1	1	1	AAA ATPase, CDC48 family
IPR005945	1	0	0	0	0	0	0	0	0	Proline-specific peptidase
IPR005946	2	2	2	1	2	3	2	2	2	Ribose-phosphate diphosphokinase
IPR005950	1	0	0	0	0	0	0	0	0	Molybdate ABC transporter, substrate-binding protein
IPR005952	1	3	1	1	1	1	1	1	1	Phosphoglycerate mutase 1
IPR005955	1	2	1	2	1	1	1	1	2	Glutathione S-transferases, class Zeta
IPR005956	1	1	1	1	1	1	1	1	1	4-hydroxyphenylpyruvate dioxygenase
IPR005957	1	1	1	0	1	1	1	1	1	Tyrosine aminotransferase
IPR005958	1	1	1	0	1	1	1	1	1	Tyrosine/nicotianamine aminotransferase
IPR005959	1	1	1	1	1	1	1	1	1	Fumarylacetoacetase
IPR005961	1	1	1	0	1	1	1	1	1	Phenylalanine-4-hydroxylase, tetrameric form
IPR005962	1	1	1	1	1	1	1	0	1	Tyrosine 3-monooxygenase
IPR005963	1	1	1	1	1	1	1	1	1	Tryptophan 5-monooxygenase
IPR005982	0	0	0	0	0	0	0	1	0	Thioredoxin reductase
IPR005983	1	1	1	1	1	1	1	1	1	Potassium channel, voltage-dependent, beta subunit, KCNAB
IPR005990	1	1	1	1	3	1	1	1	3	Inosine-5'-monophosphate dehydrogenase
IPR005993	1	0	1	1	2	1	1	1	1	GMP reductase
IPR005996	0	0	0	0	0	0	1	0	0	Ribosomal protein L30, bacterial-type
IPR005998	1	2	1	1	1	1	1	2	4	Ribosomal protein L7, eukaryotic
IPR005999	3	2	3	3	3	2	3	3	2	Glycerol kinase
IPR006000	0	0	0	0	0	1	0	0	0	Xylulokinase
IPR006003	1	1	1	1	1	1	1	1	1	FGGY carbohydrate kinase, pentulose kinase
IPR006005	1	1	1	1	1	1	1	1	1	Glutamate synthase, NADH/NADPH, small subunit 1
IPR006009	1	0	0	0	0	0	0	0	0	N-acetylglucosaminyltransferase, MurG
IPR006011	5	4	5	3	4	5	5	5	6	Syntaxin, N-terminal domain
IPR006019	1	1	1	1	1	1	1	1	1	Phosphotyrosine interaction domain, Shc-like
IPR006020	17	13	16	14	17	16	17	13	16	PTB/PI domain
IPR006026	5	15	7	5	6	8	6	8	5	Peptidase, metallopeptidase
IPR006028	9	12	9	7	8	10	9	10	10	Gamma-aminobutyric acid A receptor/Glycine receptor alpha
IPR006029	19	22	18	18	19	20	19	22	20	Neurotransmitter-gated ion-channel transmembrane domain
IPR006032	2	2	2	2	3	2	3	4	3	Ribosomal protein S12/S23
IPR006033	1	2	1	0	1	1	1	1	1	L-asparaginase, type I
IPR006034	1	2	1	0	1	1	1	1	1	Asparaginase/glutaminase-like
IPR006035	1	1	1	0	1	1	1	1	1	Ureohydrolase
IPR006037	1	0	0	0	0	0	0	0	0	Regulator of K+ conductance, C-terminal
IPR006043	2	1	1	1	1	2	1	1	1	Xanthine/uracil/vitamin C permease
IPR006046	1	3	2	2	2	3	1	2	5	Alpha amylase
IPR006047	8	15	14	8	10	13	10	7	17	Glycosyl hydrolase, family 13, catalytic domain
IPR006048	1	4	3	3	3	4	2	3	6	Alpha-amylase/branching enzyme, C-terminal all beta
IPR006050	2	3	2	1	2	2	2	2	2	DNA photolyase, N-terminal
IPR006052	0	1	0	1	1	0	1	0	0	Tumour necrosis factor domain
IPR006056	1	1	0	0	0	0	0	0	0	RidA family
IPR006068	6	6	6	5	5	5	5	5	6	Cation-transporting P-type ATPase, C-terminal
IPR006070	1	1	1	1	1	1	1	1	2	YrdC-like domain
IPR006073	16	15	14	16	18	14	15	23	15	GTP binding domain
IPR006075	1	1	1	1	1	1	1	1	1	Aspartyl/Glutamyl-tRNA(Gln) amidotransferase, subunit B/E, catalytic
IPR006076	5	10	7	6	7	9	8	7	9	FAD dependent oxidoreductase
IPR006077	3	3	4	4	3	4	3	4	4	Vinculin/alpha-catenin
IPR006083	2	2	2	2	2	2	2	2	2	Phosphoribulokinase/uridine kinase
IPR006084	4	4	4	4	4	4	4	4	4	XPG/Rad2 endonuclease
IPR006085	4	4	4	5	4	5	4	3	4	XPG N-terminal
IPR006086	4	4	4	4	4	4	4	4	4	XPG-I domain
IPR006091	9	13	10	7	10	12	9	11	9	Acyl-CoA oxidase/dehydrogenase, central domain
IPR006094	2	2	2	2	3	3	2	1	2	FAD linked oxidase, N-terminal
IPR006095	1	2	1	1	2	1	1	2	1	Glutamate/phenylalanine/leucine/valine dehydrogenase
IPR006096	1	2	1	1	2	1	1	2	1	Glutamate/phenylalanine/leucine/valine dehydrogenase, C-terminal
IPR006097	1	2	1	1	2	1	1	2	1	Glutamate/phenylalanine/leucine/valine dehydrogenase, dimerisation domain
IPR006101	1	2	1	0	1	2	1	1	2	Glycoside hydrolase, family 2
IPR006102	1	2	1	0	0	1	1	0	3	Glycoside hydrolase, family 2, immunoglobulin-like beta-sandwich
IPR006103	2	2	2	0	2	2	2	1	3	Glycoside hydrolase family 2, catalytic domain
IPR006104	2	2	1	0	1	2	2	2	3	Glycosyl hydrolases family 2, sugar binding domain
IPR006108	2	3	2	1	2	2	2	2	2	3-hydroxyacyl-CoA dehydrogenase, C-terminal
IPR006109	2	3	2	2	2	1	2	1	2	Glycerol-3-phosphate dehydrogenase, NAD-dependent, C-terminal
IPR006110	1	1	1	1	1	1	1	1	1	RNA polymerase, subunit omega/K/RPB6
IPR006111	1	1	1	1	1	1	1	1	1	Archaeal RpoK/eukaryotic RPB6 RNA polymerase subunit
IPR006113	1	1	1	1	1	1	1	1	1	6-phosphogluconate dehydrogenase, decarboxylating
IPR006114	1	1	1	1	1	1	1	1	1	6-phosphogluconate dehydrogenase, C-terminal
IPR006115	3	3	3	4	3	3	3	4	3	6-phosphogluconate dehydrogenase, NADP-binding
IPR006119	1	0	0	0	0	0	0	0	0	Resolvase, N-terminal catalytic domain
IPR006121	3	3	3	3	3	3	3	2	3	Heavy metal-associated domain, HMA
IPR006122	1	1	1	1	1	1	1	1	1	Heavy metal-associated domain, copper ion-binding
IPR006130	1	1	1	1	1	1	1	1	1	Aspartate/ornithine carbamoyltransferase
IPR006131	1	1	1	1	1	1	1	1	1	Aspartate/ornithine carbamoyltransferase, Asp/Orn-binding domain
IPR006132	1	1	1	1	1	1	1	1	1	Aspartate/ornithine carbamoyltransferase, carbamoyl-P binding
IPR006133	4	4	5	4	4	6	3	4	4	DNA-directed DNA polymerase, family B, exonuclease domain
IPR006134	4	4	5	4	4	6	5	4	4	DNA-directed DNA polymerase, family B, multifunctional domain
IPR006137	1	2	1	1	2	2	1	3	2	NADH:ubiquinone oxidoreductase-like, 20kDa subunit
IPR006138	1	2	1	1	2	2	1	3	2	NADH-ubiquinone oxidoreductase, 20 Kd subunit
IPR006139	5	6	4	6	5	4	4	2	4	D-isomer specific 2-hydroxyacid dehydrogenase, catalytic domain
IPR006140	6	6	4	7	5	5	5	3	5	D-isomer specific 2-hydroxyacid dehydrogenase, NAD-binding domain
IPR006141	0	0	0	0	0	0	0	1	0	Intein N-terminal splicing region
IPR006143	0	0	0	0	0	1	0	0	0	RND efflux pump, membrane fusion protein
IPR006145	4	2	2	2	5	4	2	4	1	Pseudouridine synthase, RsuA/RluB/C/D/E/F
IPR006148	2	2	2	2	2	2	2	2	2	Glucosamine/galactosamine-6-phosphate isomerase
IPR006149	3	3	3	2	2	3	2	1	3	EB domain
IPR006153	4	5	5	5	5	5	6	4	5	Cation/H+ exchanger
IPR006155	2	1	2	2	2	2	2	2	2	Josephin domain
IPR006164	2	2	2	2	1	2	2	2	3	Ku70/Ku80 beta-barrel domain
IPR006165	1	1	1	1	0	1	1	1	1	Ku70
IPR006166	3	3	2	3	2	3	2	3	3	ERCC4 domain
IPR006167	0	1	0	1	0	1	1	1	1	DNA repair protein XPF
IPR006168	2	3	2	2	3	1	2	1	2	Glycerol-3-phosphate dehydrogenase, NAD-dependent
IPR006169	2	2	1	2	4	2	2	4	2	GTP1/OBG domain
IPR006170	17	37	16	3	5	50	9	24	27	Pheromone/general odorant binding protein
IPR006171	4	3	3	3	3	3	3	3	3	TOPRIM domain
IPR006172	4	4	5	4	4	6	4	4	4	DNA-directed DNA polymerase, family B
IPR006175	2	2	1	1	1	1	1	0	1	YjgF/YER057c/UK114 family
IPR006176	2	3	2	2	2	2	2	2	2	3-hydroxyacyl-CoA dehydrogenase, NAD binding
IPR006179	2	5	2	3	3	5	2	1	4	5'-Nucleotidase/apyrase
IPR006183	1	1	1	1	1	1	1	1	1	6-phosphogluconate dehydrogenase
IPR006186	8	19	7	6	7	8	6	8	10	Serine/threonine-specific protein phosphatase/bis(5-nucleosyl)-tetraphosphatase
IPR006196	2	2	2	2	2	1	2	1	1	RNA-binding domain, S1, IF1 type
IPR006201	18	19	17	14	14	21	17	13	21	Neurotransmitter-gated ion-channel
IPR006202	21	23	24	20	21	24	20	27	24	Neurotransmitter-gated ion-channel ligand-binding domain
IPR006204	4	3	4	3	3	4	4	1	4	GHMP kinase N-terminal domain
IPR006205	0	1	1	0	0	1	1	0	1	Mevalonate kinase
IPR006206	2	1	2	2	2	2	2	0	2	Mevalonate/galactokinase
IPR006207	2	1	2	1	2	2	1	1	1	Cystine knot, C-terminal
IPR006208	0	1	0	0	0	0	0	0	0	Glycoprotein hormone subunit beta
IPR006211	3	4	3	3	3	2	3	2	2	Furin-like cysteine-rich domain
IPR006212	2	3	4	4	4	3	3	4	3	Furin-like repeat
IPR006214	4	8	5	4	4	5	4	4	4	Bax inhibitor 1-related
IPR006222	4	4	4	4	4	5	5	4	5	Aminomethyltransferase, folate-binding domain
IPR006223	1	1	1	1	1	1	1	0	1	Glycine cleavage system T protein
IPR006225	1	2	1	1	2	2	1	3	1	Pseudouridine synthase, RluC/RluD
IPR006231	1	0	0	0	0	0	0	0	0	Malate:quinone-oxidoreductase
IPR006232	1	0	0	0	0	0	0	0	1	Sucrose-6-phosphate hydrolase
IPR006236	0	0	0	1	1	1	1	1	0	D-3-phosphoglycerate dehydrogenase
IPR006248	1	2	1	1	1	1	1	1	1	Aconitase, mitochondrial-like
IPR006249	1	2	1	1	2	1	1	2	1	Aconitase/Iron-responsive element-binding protein 2
IPR006252	0	0	1	0	0	1	0	0	1	Malate synthase A
IPR006255	1	1	1	1	4	1	1	2	1	Dihydrolipoamide succinyltransferase
IPR006257	1	1	1	1	2	0	1	2	1	Dihydrolipoyllysine-residue acetyltransferase component of pyruvate dehydrogenase complex
IPR006258	2	1	1	1	2	1	1	3	1	Dihydrolipoamide dehydrogenase
IPR006259	3	2	2	2	2	2	2	1	3	Adenylate kinase subfamily
IPR006262	1	2	1	1	0	1	1	1	1	Cytidine deaminase, homotetrameric
IPR006266	1	1	1	1	1	1	1	1	1	UMP-CMP kinase
IPR006267	0	1	0	0	0	0	0	0	0	Adenylate kinase, isozyme 1/5
IPR006274	1	1	1	1	1	1	1	1	1	Carbamoyl-phosphate synthase, small subunit
IPR006275	1	1	1	1	0	1	1	1	1	Carbamoyl-phosphate synthase, large subunit
IPR006282	2	1	1	1	1	2	1	1	1	Thiamin pyrophosphokinase
IPR006285	1	1	1	1	1	1	1	1	1	Ubiquitin-like modifier-activating enzyme Atg7
IPR006287	1	2	1	1	1	1	1	1	1	Protein/nucleic acid deglycase DJ-1
IPR006289	1	1	1	1	1	1	1	1	1	Transcription elongation factor, TFIIS
IPR006297	1	1	1	1	2	1	1	3	1	Elongation factor 4
IPR006298	0	0	0	0	1	0	0	0	0	GTP-binding protein TypA
IPR006317	2	1	2	1	3	2	2	4	2	Ubiquinol-cytochrome c reductase, iron-sulphur subunit
IPR006325	1	1	1	1	1	1	1	1	1	Signal recognition particle, SRP54 subunit, eukaryotic
IPR006329	1	1	1	1	1	1	1	1	1	AMP deaminase
IPR006331	1	6	4	2	1	5	1	4	6	Adenosine deaminase-related growth factor
IPR006338	1	2	1	0	1	1	1	1	1	Thioredoxin/glutathione reductase selenoprotein
IPR006342	1	0	1	1	1	0	0	0	0	Methyltransferase FkbM
IPR006345	1	0	0	0	0	0	0	0	0	DNA helicase, RecD-like
IPR006349	1	3	1	1	1	2	1	2	1	2-phosphoglycolate phosphatase, eukaryotic
IPR006353	1	0	1	1	0	0	1	1	0	HAD-superfamily hydrolase, subfamily IIA, CECR5
IPR006355	1	1	1	1	1	1	0	1	1	HAD-superfamily hydrolase, LHPP/HDHD2
IPR006357	4	9	4	3	2	3	3	4	2	HAD-superfamily hydrolase, subfamily IIA
IPR006361	1	1	1	1	1	1	1	1	1	Uroporphyrinogen decarboxylase HemE
[truncated: 5,455 more rows]

## Sheet: Supplementary Data 7
Taxon ID	Sequence ID	Domain region
9ABAC	A0A068LKB3_9ABAC	507-613
9ABAC	B6D5Z6_9ABAC	511-624
9ACTN	A0A1R1IJT0_9ACTN	556-674
9BACI	A0A1T5CRQ6_9BACI	477-591
9BACI	A0A1T5CRQ6_9BACI	611-725
9BASI	A0A0L0UMA3_9BASI	2-115
9BASI	A0A0L0UJK4_9BASI	78-156
9BBAC	A0A162GX58_9BBAC	731-845
9BBAC	A0A1S5YE25_9BBAC	752-866
9BURK	A0A1I1CXC8_9BURK	728-836
9BURK	A0A1I1CXC8_9BURK	534-645
9BURK	A0A1I1CXI1_9BURK	728-845
9BURK	A0A1I1CXC8_9BURK	867-980
9CLOT	A0A0C1U522_9CLOT	749-863
9CLOT	A0A1I0XE29_9CLOT	890-1006
9CLOT	A0A1I0YWN3_9CLOT	470-584
9CLOT	A0A0C1U522_9CLOT	554-665
9CLOT	A0A1S9I3H4_9CLOT	554-665
9CLOT	A0A1I0YTU5_9CLOT	378-492
9CLOT	A0A1I0XCC5_9CLOT	810-926
9CLOT	A0A1I0XE29_9CLOT	554-668
9CLOT	A0A1I0YTU5_9CLOT	516-630
9CLOT	A0A1I0XCL3_9CLOT	1-90
9CLOT	A0A1M5XVY8_9CLOT	931-1033
9CLOT	A0A1M5XVY8_9CLOT	1137-1245
9CLOT	A0A1I0XCC5_9CLOT	534-648
9CLOT	A0A1I0YWN3_9CLOT	608-722
9CLOT	A0A1S9I3H4_9CLOT	749-864
9CLOT	A0A1I2KBT8_9CLOT	228-344
9CLOT	A0A1I0XE29_9CLOT	752-866
9CLOT	A0A1I0YWN3_9CLOT	746-860
9CLOT	A0A1I0XCC5_9CLOT	672-786
9CLOT	A0A0C1U522_9CLOT	887-1001
9CLOT	A0A1M5XVY8_9CLOT	724-832
9CLOT	A0A1I0YTU5_9CLOT	654-768
9CLOT	A0A1I2KBT8_9CLOT	433-540
9ENTE	A0A1E5KWX2_9ENTE	1043-1158
9ENTE	A0A1E5L1U7_9ENTE	563-674
9ENTE	A0A2C9XS05_9ENTE	1405-1535
9ENTE	S0RVQ7_9ENTE	8-81
9ENTE	R2SHE6_9ENTE	110-219
9ENTE	A0A1L8WPD5_9ENTE	1194-1342
9ENTE	A0A242AX56_9ENTE	559-670
9ENTE	A0A1E5L0R2_9ENTE	1026-1140
9ENTE	A0A1E5KWB3_9ENTE	560-671
9ENTE	R2RVX0_9ENTE	559-670
9ENTE	R2Q664_9ENTE	1171-1281
9ENTE	R2QBE5_9ENTE	542-651
9ENTE	R2PWH7_9ENTE	1211-1358
9ENTE	A0A242K8W6_9ENTE	634-748
9ENTE	A0A1E5L0R2_9ENTE	753-867
9ENTE	A0A2C9XS05_9ENTE	736-865
9ENTE	A0A1E5KWB3_9ENTE	752-868
9ENTE	R2PVU9_9ENTE	758-887
9ENTE	R2PVU9_9ENTE	1206-1353
9ENTE	R2SD20_9ENTE	461-589
9ENTE	R2T9B4_9ENTE	1413-1524
9ENTE	A0A2C9XS05_9ENTE	1176-1313
9ENTE	A0A2C9XR49_9ENTE	1184-1321
9ENTE	R2QBE5_9ENTE	722-831
9ENTE	A0A1E5KWX2_9ENTE	2321-2428
9ENTE	R2SD20_9ENTE	223-370
9ENTE	R2Q664_9ENTE	232-343
9ENTE	A0A242K8W6_9ENTE	306-417
9ENTE	S0RLM8_9ENTE	356-485
9ENTE	A0A242CEX1_9ENTE	566-682
9ENTE	A0A1L8WPD5_9ENTE	748-877
9ENTE	R2PWH7_9ENTE	763-892
9ENTE	A0A1E5KWB3_9ENTE	890-1006
9ENTE	A0A1L8WNW4_9ENTE	51-161
9ENTE	S0K3X4_9ENTE	751-831
9ENTE	A0A242K8W6_9ENTE	498-612
9ENTE	A0A1L8WPD5_9ENTE	1433-1561
9ENTE	R2Q664_9ENTE	50-161
9ENTE	R2PVU9_9ENTE	1444-1572
9ENTE	R2SHE6_9ENTE	1201-1310
9ENTE	R2QBE5_9ENTE	364-471
9ENTE	A0A1L8WCY4_9ENTE	627-737
9ENTE	R2PWH7_9ENTE	1449-1577
9ENTE	A0A2C9XR49_9ENTE	744-873
9ENTE	A0A1E5L0R2_9ENTE	889-1004
9ENTE	R2Q664_9ENTE	418-529
9ENTE	A0A1E5L0R2_9ENTE	561-672
9ENTE	A0A2C9XR49_9ENTE	1413-1543
9ENTR	E0WQW4_9ENTR	257-372
9ENTR	G2H085_9ENTR	392-507
9ENTR	G2GXB4_9ENTR	268-381
9ENTR	G2GY67_9ENTR	1-53
9ENTR	G2GXL9_9ENTR	269-384
9ENTR	E0WQW4_9ENTR	382-497
9ENTR	G2GXL9_9ENTR	394-509
9ENTR	G2H085_9ENTR	268-382
9EURO	A0A1F8AGC8_9EURO	539-653
9EURO	A0A1F8AGC8_9EURO	735-852
9FIRM	A0A1D3TPE7_9FIRM	927-1045
9FIRM	R6CFW0_9FIRM	141-261
9GAMM	A0A1J7CXR4_9GAMM	4-120
9GAMM	A0A0J5FNR3_9GAMM	734-851
9GAMM	W0HR54_9GAMM	734-850
9GAMM	W0HR54_9GAMM	537-650
9GAMM	A0A0J5FNR3_9GAMM	538-651
9LACO	A0A0R2DS38_9LACO	566-678
9LACO	V7HSW9_9LACO	333-444
9LACO	A0A0R1US93_9LACO	87-200
9LACO	A0A0R1SA35_9LACO	42-174
9LACO	A0A0R1US93_9LACO	852-965
9LACO	V7HZZ6_9LACO	43-159
9LACT	A0A290Q6R2_9LACT	1114-1246
9LACT	A0A1G6GM39_9LACT	742-852
9LACT	A0A290Q6R2_9LACT	512-644
9LACT	A0A290Q6R2_9LACT	813-945
9LACT	A0A290Q6R2_9LACT	1415-1547
9LIST	W7DHH6_9LIST	320-433
9LIST	A0A099W4B4_9LIST	759-873
9LIST	H7F901_9LIST	1-56
9LIST	W7DHH6_9LIST	40-154
9LIST	A0A099WIB8_9LIST	559-669
9LIST	A0A099WG87_9LIST	755-869
9LIST	A0A099WIB8_9LIST	683-792
9LIST	A0A099WFE2_9LIST	563-674
9LIST	H7F901_9LIST	271-385
9LIST	A0A099VVU4_9LIST	1-69
9LIST	H7F900_9LIST	1-103
9LIST	A0A099VWL8_9LIST	1044-1159
9LIST	A0A099W4B4_9LIST	561-672
9LIST	A0A099W9R3_9LIST	1039-1155
9LIST	A0A099W9R3_9LIST	901-1015
9LIST	A0A099W9R3_9LIST	561-672
9LIST	A0A099WIB8_9LIST	1012-1126
9LIST	A0A099W4B4_9LIST	897-1011
9LIST	H7F901_9LIST	135-249
9LIST	W7D7W3_9LIST	154-268
9LIST	A0A099VWL8_9LIST	560-669
9LIST	A0A099W9R3_9LIST	761-875
9LIST	A0A099W4B4_9LIST	1177-1293
9LIST	A0A099WFE2_9LIST	1181-1294
9LIST	W7CZ39_9LIST	758-872
9LIST	A0A099WBV9_9LIST	760-874
9LIST	A0A099WG87_9LIST	557-668
9LIST	W7CZ39_9LIST	560-671
9LIST	A0A099WBV9_9LIST	559-670
9LIST	A0A099W4B4_9LIST	1035-1150
9LIST	A0A099WFE2_9LIST	901-1015
9LIST	W7DHH6_9LIST	178-293
9LIST	A0A099WIB8_9LIST	871-986
9LIST	A0A099VWL8_9LIST	748-863
9LIST	W7AUU0_9LIST	1-74
9LIST	A0A099WFE2_9LIST	763-877
9LIST	A0A099WQC4_9LIST	557-668
9LIST	A0A099WFE2_9LIST	1039-1154
9MICO	A0A0Q5MJQ7_9MICO	570-687
9MICO	A0A126Z0B3_9MICO	553-674
9MICO	A0A0Q5MNZ8_9MICO	518-628
9MOLU	A0A0C2HP57_9MOLU	113-239
9MOLU	A0A0C2HZW6_9MOLU	71-189
9PSED	V9R0F4_9PSED	543-649
9PSED	K9NHW2_9PSED	756-871
9PSED	V9R0F4_9PSED	734-837
9PSED	K9NHW2_9PSED	561-673
9STAP	A0A0D6XVE5_9STAP	695-813
9STAP	S2XBR2_9STAP	714-832
9STAP	A0A239UJC4_9STAP	704-787
9STAP	K9ASK8_9STAP	771-892
9STAP	H0DF78_9STAP	764-882
ASPFA	A0A0D9MSD8_ASPFA	735-852
ASPFA	A0A0D9MSD8_ASPFA	539-653
ASPFN	B8MWN6_ASPFN	735-852
ASPFN	B8MWN6_ASPFN	539-653
ASPNO	A0A0L1ITS8_ASPNO	735-852
ASPNO	A0A0L1ITS8_ASPNO	539-653
ASPOR	Q2USX2_ASPOR	735-852
ASPOR	Q2USX2_ASPOR	539-653
ASPOZ	A0A1S9DWF1_ASPOZ	735-852
ASPOZ	A0A1S9DWF1_ASPOZ	539-653
ASPPU	A0A0F0I1R5_ASPPU	735-852
ASPPU	A0A0F0I1R5_ASPPU	539-653
ASPWE	A0A1L9RF87_ASPWE	735-852
ASPWE	A0A1L9RF87_ASPWE	539-653
BACAN	Q81MX7_BACAN	561-672
BACCN	A7GU48_BACCN	534-653
BACCR	Q815S7_BACCR	888-1007
BACCR	Q815S7_BACCR	480-600
BACCR	Q815S7_BACCR	682-802
BACCR	Q81B12_BACCR	549-660
BACCR	Q815S7_BACCR	1089-1209
BACTI	Q3F0E9_BACTI	357-471
BACTI	Q3ESH2_BACTI	552-672
BACTI	Q3F045_BACTI	365-479
BACTI	Q3F0E7_BACTI	462-576
BACTI	Q3ESH2_BACTI	959-1079
BACTI	Q3EX91_BACTI	377-491
BACTI	Q3EX89_BACTI	411-525
BACTI	Q3EX91_BACTI	650-769
BACTI	Q3ESH2_BACTI	1166-1282
BACTI	Q3EX88_BACTI	119-238
BACTI	Q3ESH2_BACTI	758-877
BACTI	Q3EX88_BACTI	1-99
BACTI	Q3EX91_BACTI	511-630
BACTI	Q3EX92_BACTI	476-590
BACTI	Q3ESH2_BACTI	1364-1484
CARDV	A0A0R2HWZ1_CARDV	378-515
CLOBH	A5I3M6_CLOBH	380-494
ENTFL	S4DBD2_ENTFL	1027-1156
ENTFL	S4DBD2_ENTFL	744-857
ENTFL	S4DWW4_ENTFL	64-185
ENTFL	S4CZL9_ENTFL	720-870
ENTFL	S4DBD2_ENTFL	427-556
ENTFL	S4D6E7_ENTFL	65-185
ENTHA	I6S384_ENTHA	1064-1218
ENTHA	I6SEU7_ENTHA	1088-1218
ENTHA	I6SAZ2_ENTHA	50-161
ENTHA	I6S384_ENTHA	846-973
ENTHA	I6SEU7_ENTHA	650-779
ENTHA	I6SAZ2_ENTHA	418-529
ENTHA	I6T8M6_ENTHA	4-108
ENTHA	I6SAZ2_ENTHA	234-345
ENTHA	I6T937_ENTHA	557-667
ENTHA	I6S4D1_ENTHA	539-654
ENTHA	I6S384_ENTHA	624-753
ENTHA	I6S2X4_ENTHA	558-670
ENTMU	V5XRY0_ENTMU	1650-1782
ENTMU	V5XNU9_ENTMU	1164-1294
ENTMU	V5XNU9_ENTMU	711-840
ENTMU	V5XNU9_ENTMU	1385-1514
GVAS	Q6QXJ8_GVAS	770-878
GVPU	B6S739_GVPU	739-845
GVPU	B6S728_GVPU	746-863
GVXN	Q9PYP2_GVXN	745-862
GVXN	Q9PYN0_GVXN	731-845
KLEAK	A0A0H3FP13_KLEAK	729-843
KLEAK	A0A0H3FP13_KLEAK	534-646
KLEAK	A0A0H3FP13_KLEAK	874-988
KLEOK	A0A0H3H651_KLEOK	875-989
KLEOK	A0A0H3H651_KLEOK	534-646
KLEOK	A0A0H3H651_KLEOK	729-843
LISGR	D7V0H6_LISGR	591-703
LISGR	D7UXT0_LISGR	329-440
LYSSH	R7ZEW2_LYSSH	476-590
LYSSH	R7ZEW2_LYSSH	610-724
MELPT	F3YCZ9_MELPT	563-676
NPVAS	Q287E4_NPVAS	506-609
NPVAS	Q287J6_NPVAS	513-622
NPVAS	Q287J7_NPVAS	506-610
NPVMB	I3XM97_NPVMB	508-612
PAESO	A0A0M1UWG0_PAESO	926-1043
PAESO	A0A0M1UWG0_PAESO	67-188
PAESO	T2RFC5_PAESO	21-138
STACR	A0A069F115_STACR	733-852
STASA	A0A151A2S8_STASA	765-883
STASI	U7PGT2_STASI	748-868
STRS7	C0MD26_STRS7	114-227
STRS7	C0MD26_STRS7	238-351
STRS7	C0MD26_STRS7	423-536
STRS7	C0MD26_STRS7	547-663
UNCRE	C4JME5_UNCRE	738-855
UNCRE	C4JME5_UNCRE	542-656
YERPE	Q0WAI2_YERPE	180-293
YERPE	Q7CKN3_YERPE	540-652
YERPE	Q0WAI2_YERPE	4-100
YERPE	Q7CKN3_YERPE	735-852

## Sheet: Supplementary Data 8
Accession	Name	Tax ID	Tax Name	Length	Matches
A0A022N4T7	Mucin_bdg domain-containing protein	1450511	Enterococcus mundtii CRL35	997	633..767
A0A022NAQ6	Wall-associated protein	1450511	Enterococcus mundtii CRL35	1708	731..859,1207..1309,1430..1533
A0A022NBU1	Mucin_bdg domain-containing protein	1450511	Enterococcus mundtii CRL35	1996	1645..1772
A0A023MI74	Peptidase M60 domain-containing protein	10464	Agrotis segetum granulosis virus	926	796..861
A0A023P9M1	Peptidase M60 domain-containing protein	1330043	Bacillus bombysepticus str. Wang	742	561..672
A0A023PC73	Peptidase M60 domain-containing protein	1330043	Bacillus bombysepticus str. Wang	1280	559..668,764..872,967..1075,1158..1277
A0A023PGA6	Fibronectin	1330043	Bacillus bombysepticus str. Wang	787	393..506,527..645,666..784
A0A023PGI1	Fibronectin	1330043	Bacillus bombysepticus str. Wang	907	517..630,651..764,785..903
A0A023PGT9	Uncharacterized protein	1330043	Bacillus bombysepticus str. Wang	746	477..590
A0A068LKB3	Peptidase M60 domain-containing protein	1346829	Peridroma alphabaculovirus	874	508..613
A0A068NFT8	Mucin_bdg domain-containing protein	1396	Bacillus cereus	217	67..186
A0A068NJK6	Mucin_bdg domain-containing protein	1396	Bacillus cereus	199	59..177
A0A077CZ43	Peptidase M60 domain-containing protein	78219	Mamestra brassicae nuclear polyhedrosis virus	848	508..611
A0A083USL0	Mucin_bdg domain-containing protein	303	Pseudomonas putida	235	103..200
A0A099VVU4	Mucin_bdg domain-containing protein	1497679	Listeriaceae bacterium FSL A5-0209	493	2..69
A0A099VWL8	Peptidase M60 domain-containing protein	1552123	Listeria booriae	1252	561..669,748..862,1044..1159
A0A099W4B4	Peptidase M60 domain-containing protein	1552123	Listeria booriae	1296	562..672,759..873,898..1011,1035..1150,1178..1293
A0A099W9R3	Peptidase M60 domain-containing protein	1497679	Listeriaceae bacterium FSL A5-0209	1167	561..672,761..875,902..1015,1039..1155
A0A099WBV9	Peptidase M60 domain-containing protein	1497679	Listeriaceae bacterium FSL A5-0209	883	560..670,761..874
A0A099WFE2	Peptidase M60 domain-containing protein	1552123	Listeria booriae	1297	564..674,763..877,901..1015,1039..1154,1181..1294
A0A099WG87	Peptidase M60 domain-containing protein	1497679	Listeriaceae bacterium FSL A5-0209	891	558..668,755..869
A0A099WIB8	Peptidase M60 domain-containing protein	1552123	Listeria booriae	1132	562..669,690..792,872..986,1013..1126
A0A099WQC4	Peptidase M60 domain-containing protein	1497679	Listeriaceae bacterium FSL A5-0209	1169	558..668
A0A099YD64	Mucin_bdg domain-containing protein	97478	Lactobacillus mucosae	433	109..206
A0A0A0WLP6	Chitinase	1405	Bacillus mycoides	767	372..485,506..624,645..763
A0A0A0WMR8	Chitinase	1405	Bacillus mycoides	748	479..592
A0A0A0WSE3	Microbial collagenase	1405	Bacillus mycoides	774	518..631,652..770
A0A0A0WYI2	Peptidase M60 domain-containing protein	1405	Bacillus mycoides	1058	539..652,734..852,935..1051
A0A0A2HI10	Peptidase M60 domain-containing protein	1491	Clostridium botulinum	925	555..665,749..863
A0A0A7KR59	Peptidase M60 domain-containing protein	1580580	Agrotis segetum nucleopolyhedrovirus B	878	507..611
A0A0A8W0E9	Peptidase M60 domain-containing protein	1505	Paeniclostridium sordellii	1657	68..188,927..1043
A0A0B4WE12	Peptidase M60 domain-containing protein	1408284	Clostridium botulinum Prevot_594	1063	555..665,750..861,887..1001
A0A0B5N9J0	Peptidase M60 domain-containing protein	1428	Bacillus thuringiensis	1277	541..660,752..865,961..1071,1154..1270
A0A0B5NC49	Peptidase M60 domain-containing protein	1428	Bacillus thuringiensis	1071	543..653,749..857,952..1060
A0A0B5NPU1	Peptidase M60 domain-containing protein	1428	Bacillus thuringiensis	742	561..672
A0A0B5RPZ8	Fibronectin type-III domain-containing protein	1405	Bacillus mycoides	663	393..506
A0A0B5RQD3	Mucin_bdg domain-containing protein	1405	Bacillus mycoides	119	7..116
A0A0B5RQN4	Fibronectin type-III domain-containing protein	1405	Bacillus mycoides	748	481..594
A0A0B5RUH8	Fibronectin type III domain protein	1405	Bacillus mycoides	748	479..592
A0A0B5S391	Mucin_bdg domain-containing protein	1405	Bacillus mycoides	382	260..378
A0A0B5S588	Peptidase M60 domain-containing protein	1405	Bacillus mycoides	735	479..592,613..731
A0A0B6A1N8	Peptidase M60 domain-containing protein	451709	Bacillus cereus 03BB108	1055	528..647,731..849,932..1051
A0A0C1U522	Peptidase M60 domain-containing protein	1418104	Clostridium argentinense CDC 2741	1064	555..665,750..861,887..1001
A0A0D0PGI8	Peptidase M60 domain-containing protein	1586646	Bacillus sp. L_1B0_5	1678	540..659,751..864,955..1069,1164..1272,1354..1472,1555..1674
A0A0D0PI34	Peptidase M60 domain-containing protein	1588630	Bacillus sp. L_1B0_8	1678	540..659,751..864,955..1069,1164..1272,1354..1472,1555..1674
A0A0D0PM06	Peptidase M60 domain-containing protein	1586646	Bacillus sp. L_1B0_5	742	561..672
A0A0D0PPY8	Contig39, whole genome shotgun sequence	1586646	Bacillus sp. L_1B0_5	788	393..506,527..645,666..784
A0A0D0PS99	Contig29, whole genome shotgun sequence	1586646	Bacillus sp. L_1B0_5	787	393..506,527..645,666..784
A0A0D0PWA0	Contig_20, whole genome shotgun sequence	1588630	Bacillus sp. L_1B0_8	788	393..506,527..645,666..784
A0A0D0QEB5	Contig39, whole genome shotgun sequence	1586646	Bacillus sp. L_1B0_5	746	477..590
A0A0D0QF83	Contig_38, whole genome shotgun sequence	1588630	Bacillus sp. L_1B0_8	787	393..506,527..645,666..784
A0A0D0QKJ0	Peptidase M60 domain-containing protein	1588630	Bacillus sp. L_1B0_8	742	561..672
A0A0D0RDP6	Contig_20, whole genome shotgun sequence	1588630	Bacillus sp. L_1B0_8	746	477..590
A0A0D0YFQ9	Contig000061, whole genome shotgun sequence	1381085	Streptococcus equi subsp. zooepidemicus Sz16	1048	115..223,239..326,424..532,548..663
A0A0D0ZYA0	Contig000031, whole genome shotgun sequence	1381082	Streptococcus equi subsp. zooepidemicus Sz4is	1048	115..223,239..326,424..531,548..663
A0A0D1PT43	Peptidase M60 domain-containing protein	1235825	Bacillus thuringiensis Sbt003	1273	540..659,755..863,953..1068,1151..1270
A0A0D1QXD7	Peptidase M60 domain-containing protein	1235825	Bacillus thuringiensis Sbt003	742	561..672
A0A0D6XVE5	Peptidase M60 domain-containing protein	569857	Staphylococcus microti	1291	696..813
A0A0D9MSD8	Peptidase M60 domain-containing protein	1392242	Aspergillus flavus (strain ATCC MYA-384 / AF70)	858	540..653,736..852
A0A0E1DVH8	Uncharacterized protein	1403449	Streptococcus equi subsp. zooepidemicus CY	1048	115..223,239..326,424..531,548..663
A0A0E1KUU2	Peptidase M60 domain-containing protein	1408283	Clostridium botulinum CDC_1436	925	555..665,749..863
A0A0E1M8A0	Peptidase M60 domain-containing protein	1396	Bacillus cereus	1470	544..654,737..856,951..1059,1150..1264,1347..1466
A0A0E1NNT1	Uncharacterized protein	360102	Yersinia pestis bv. Antiqua (strain Antiqua)	399	37..146,230..341
A0A0E1NVT9	Peptidase M60 domain-containing protein	360102	Yersinia pestis bv. Antiqua (strain Antiqua)	851	536..647,731..847
A0A0E2I0A0	Uncharacterized protein	768486	Enterococcus hirae (strain ATCC 9790 / DSM 20160 / JCM 8729 / LMG 6399 / NBRC 3181 / NCIMB 6459 / NCDO 1258)	1730	756..884,1196..1348,1447..1568
A0A0E2I1F8	Uncharacterized protein	768486	Enterococcus hirae (strain ATCC 9790 / DSM 20160 / JCM 8729 / LMG 6399 / NBRC 3181 / NCIMB 6459 / NCDO 1258)	1363	736..864,1207..1303
A0A0E2I8R6	Peptidase M60 domain-containing protein	768486	Enterococcus hirae (strain ATCC 9790 / DSM 20160 / JCM 8729 / LMG 6399 / NBRC 3181 / NCIMB 6459 / NCDO 1258)	1285	50..158,234..340,418..525,1171..1277
A0A0E8TF47	Peptidase M60 domain-containing protein	1313	Streptococcus pneumoniae	1080	549..669,764..874,957..1076
A0A0E8XKG9	Enhancing factor	1341643	Yersinia wautersii	407	37..146,238..349
A0A0E8XRH9	Peptidase M60 domain-containing protein	1341643	Yersinia wautersii	853	536..647,731..847
A0A0F0I1R5	Peptidase M60 domain-containing protein	1403190	Aspergillus parasiticus (strain ATCC 56775 / NRRL 5862 / SRRC 143 / SU-1)	858	540..653,736..852
A0A0F5RM51	Peptidase M60 domain-containing protein	1565146	Bacillus sp. UMTAT18	1063	542..654,749..857,940..1059
A0A0F6FLM6	Viral enhancin family protein	29339	Bacillus thuringiensis subsp. kurstaki	788	393..506,527..645,666..784
A0A0F6FLV3	Viral enhancin family protein	29339	Bacillus thuringiensis subsp. kurstaki	773	517..630,651..769
A0A0F6FSK1	Viral enhancin family protein	29339	Bacillus thuringiensis subsp. kurstaki	746	477..590
A0A0F6FW57	Peptidase M60 domain-containing protein	29339	Bacillus thuringiensis subsp. kurstaki	742	561..672
A0A0F6FXV4	Peptidase M60 domain-containing protein	29339	Bacillus thuringiensis subsp. kurstaki	1067	536..656,751..861,944..1063
A0A0F6J0J0	Peptidase M60 domain-containing protein	1324966	Bacillus thuringiensis T01-328	742	561..672
A0A0F6J6H2	Chitinase A1	1324966	Bacillus thuringiensis T01-328	746	477..590
A0A0F6J6H3	Uncharacterized protein	1324966	Bacillus thuringiensis T01-328	788	393..506,527..645,666..784
A0A0F6J6R2	Peptidase M60 domain-containing protein	1324966	Bacillus thuringiensis T01-328	1473	538..657,740..859,954..1062,1152..1267,1350..1469
A0A0F7R9R7	Wall-Associated protein	1392	Bacillus anthracis	249	3..113,196..247
A0A0F7RA05	Wall-Associated protein	1392	Bacillus anthracis	662	2..51,135..253,348..456,539..658
A0A0G3SCU2	Peptidase M60 domain-containing protein	571	Klebsiella oxytoca	992	535..646,730..843,875..989
A0A0G4CSZ2	Peptidase M60 domain-containing protein	1442	Bacillus thuringiensis subsp. tolworthi	1062	534..654,737..856,939..1058
A0A0G4CY42	Peptidase M60 domain-containing protein	1442	Bacillus thuringiensis subsp. tolworthi	742	561..672
A0A0G6R5N4	Alpha-galactosidase	148942	Streptococcus equi subsp. equi	1048	115..223,239..326,424..532,548..663
A0A0G8BTE5	Chitinase	1890302	Bacillus wiedmannii	767	372..485,506..624,645..763
A0A0G8BTF7	Microbial collagenase	1890302	Bacillus wiedmannii	907	517..630,651..764,785..903
A0A0G8BVC8	Chitinase	1890302	Bacillus wiedmannii	746	477..590
A0A0G8BVL3	Peptidase M60 domain-containing protein	1890302	Bacillus wiedmannii	1467	544..654,738..856,951..1059,1143..1261,1344..1463
A0A0G8EEV0	Peptidase M60 domain-containing protein	1396	Bacillus cereus	1276	540..659,750..865,955..1070,1153..1272
A0A0G8EFL8	Peptidase M60 domain-containing protein	1396	Bacillus cereus	775	600..711
A0A0G8EQP2	Chitinase	1396	Bacillus cereus	653	393..511,532..650
A0A0G8EWZ6	Peptidase M60 domain-containing protein	1396	Bacillus cereus	1269	548..658,753..861,945..1063,1146..1265
A0A0G8EX84	Peptidase M60 domain-containing protein	1396	Bacillus cereus	742	561..672
A0A0G8EY10	Chitinase	1396	Bacillus cereus	787	393..506,527..645,666..784
A0A0G8EYZ4	Peptidase M60 domain-containing protein	1396	Bacillus cereus	867	477..590,611..724,745..863
A0A0G8F2D4	Peptidase M60 domain-containing protein	1396	Bacillus cereus	742	561..672
A0A0G8F5F4	Peptidase M60 domain-containing protein	1396	Bacillus cereus	867	477..590,611..724,745..863
A0A0H2YF03	Uncharacterized protein	377628	Yersinia pestis bv. Antiqua (strain Nepal516)	399	37..146,230..341
A0A0H2YMK6	Peptidase M60 domain-containing protein	377628	Yersinia pestis bv. Antiqua (strain Nepal516)	851	536..647,731..847
A0A0H3B8B2	Peptidase M60 domain-containing protein	502800	Yersinia pseudotuberculosis serotype O:3 (strain YPIII)	851	536..647,731..847
A0A0H3B8Z7	Uncharacterized protein	502800	Yersinia pseudotuberculosis serotype O:3 (strain YPIII)	399	38..148,230..341
A0A0H3FP13	Peptidase M60 domain-containing protein	1028307	Klebsiella aerogenes (strain ATCC 13048 / DSM 30053 / JCM 1235 / KCTC 2190 / NBRC 13534 / NCIMB 10102 / NCTC 10006)	991	535..646,730..843,874..988
A0A0H3H651	Peptidase M60 domain-containing protein	1006551	Klebsiella oxytoca (strain ATCC 8724 / DSM 4798 / JCM 20051 / NBRC 3318 / NRRL B-199 / KCTC 1686)	992	535..646,730..843,875..989
A0A0H4BET3	Peptidase M60 domain-containing protein	10464	Agrotis segetum granulosis virus	980	796..855
A0A0J1HQD8	Peptidase M60 domain-containing protein	1392	Bacillus anthracis	1265	535..654,737..856,951..1059,1142..1261
A0A0J1HVQ9	Peptidase M60 domain-containing protein	1392	Bacillus anthracis	742	561..672
A0A0J2GZS8	Peptidase M60 domain-containing protein	1134687	Klebsiella michiganensis	992	535..646,730..843,875..989
A0A0J5FNR3	Peptidase M60 domain-containing protein	880157	Xenorhabdus khoisanae	856	539..651,735..851
A0A0J6ZNV3	Fibronectin	1396	Bacillus cereus	788	393..506,527..645,666..784
A0A0J7CYR3	Peptidase M60 domain-containing protein	1396	Bacillus cereus	1463	538..652,736..854,949..1057,1139..1257,1340..1459
A0A0J7D0F7	Chitin-binding protein	1396	Bacillus cereus	653	393..511,532..650
A0A0J7D2E1	Peptidase M60 domain-containing protein	1396	Bacillus cereus	733	477..590,611..729
A0A0J7D8E3	Peptidase M60 domain-containing protein	1396	Bacillus cereus	773	595..705
A0A0J7DD72	Mucin_bdg domain-containing protein	1396	Bacillus cereus	199	77..195
A0A0J7EFA8	Peptidase M60 domain-containing protein	1890302	Bacillus wiedmannii	869	479..592,613..726,747..865
A0A0J7FJM8	Peptidase M60 domain-containing protein	1396	Bacillus cereus	1265	544..654,737..856,951..1059,1142..1261
A0A0J7FXG1	Peptidase M60 domain-containing protein	1396	Bacillus cereus	742	561..672
A0A0J7G197	Peptidase M60 domain-containing protein	1396	Bacillus cereus	545	479..543
A0A0J7GMM3	Enhancin	1396	Bacillus cereus	742	561..672
A0A0J7GPB3	Uncharacterized protein	1396	Bacillus cereus	746	477..590
A0A0J7H0L4	Peptidase M60 domain-containing protein	1396	Bacillus cereus	1274	540..659,755..863,953..1068,1151..1270
A0A0J7HRT6	Peptidase M60 domain-containing protein	1890302	Bacillus wiedmannii	1470	535..654,737..856,951..1059,1150..1264,1347..1463
A0A0J8G813	Peptidase M60 domain-containing protein	1430899	Listeria fleischmannii 1991	1137	559..669,748..862,883..997,1019..1133
A0A0J8GH84	Peptidase M60 domain-containing protein	1430899	Listeria fleischmannii 1991	742	558..665
A0A0K0H7I5	Peptidase M60 domain-containing protein	218493	Salmonella bongori (strain ATCC 43975 / DSM 13772 / NCTC 12419)	987	535..646,730..842,868..981
A0A0K0QF77	Uncharacterized protein	1428	Bacillus thuringiensis	746	477..590
A0A0K0QG04	Fibronectin	1428	Bacillus thuringiensis	788	393..506,527..645,666..784
A0A0K0QJB8	Peptidase M60 domain-containing protein	1428	Bacillus thuringiensis	1678	540..659,751..864,955..1069,1164..1272,1354..1472,1555..1674
A0A0K0QLT4	Fibronectin type-III domain-containing protein	1428	Bacillus thuringiensis	787	518..631
A0A0K0QM87	Fibronectin type-III domain-containing protein	1428	Bacillus thuringiensis	658	390..503
A0A0K0QMN9	Fibronectin type-III domain-containing protein	1428	Bacillus thuringiensis	748	481..594
A0A0K0QMQ7	Peptidase M60 domain-containing protein	1428	Bacillus thuringiensis	868	478..591,612..725,746..864
A0A0K0QNH8	Fibronectin	1428	Bacillus thuringiensis	916	522..635,656..774,795..913
A0A0K0SAL9	Peptidase M60 domain-containing protein	180850	Bacillus thuringiensis subsp. indiana	742	561..672
A0A0K0SFK4	Peptidase M60 domain-containing protein	180850	Bacillus thuringiensis subsp. indiana	1067	537..657,752..862,945..1064
A0A0K0SIL7	Fibronectin	180850	Bacillus thuringiensis subsp. indiana	912	518..631,652..770,791..909
A0A0K0SIP5	Uncharacterized protein	180850	Bacillus thuringiensis subsp. indiana	746	477..590
A0A0K0SIS1	Fibronectin type III domain protein	180850	Bacillus thuringiensis subsp. indiana	788	393..506,527..645,666..784
A0A0K6IZS9	Peptidase M60 domain-containing protein	1396	Bacillus cereus	1077	558..667,763..871,954..1073
A0A0K6MIA3	Mucin_bdg domain-containing protein	1423	Bacillus subtilis	134	11..127
A0A0K6MYR6	Mucin_bdg domain-containing protein	1423	Bacillus subtilis	182	63..171
A0A0L0UJK4	Mucin_bdg domain-containing protein	1165861	Puccinia striiformis f. sp. tritici PST-78	156	80..155
A0A0L0UMA3	Mucin_bdg domain-containing protein	1165861	Puccinia striiformis f. sp. tritici PST-78	214	3..115
A0A0L1ITS8	Peptidase M60 domain-containing protein	1509407	Aspergillus nomius NRRL 13137	858	540..653,736..852
A0A0L3JBC5	Viral enhancin protein	913076	Salmonella enterica subsp. enterica serovar Johannesburg	989	535..630,729..842,870..983
A0A0M0A488	Chitin-binding type-3 domain-containing protein	1491	Clostridium botulinum	556	381..494
A0A0M1IVS6	Peptidase M60 domain-containing protein	1560217	Clostridium sp. L74	1063	555..665,750..861,887..1001
A0A0M1IW33	Glycosyl hydrolase	1560217	Clostridium sp. L74	773	381..492,518..632,657..769
A0A0M1UWG0	Peptidase M60 domain-containing protein	1505	Paeniclostridium sordellii	1657	68..188,927..1043
A0A0M1VBN5	Peptidase M60 domain-containing protein	373665	Yersinia pestis biovar Orientalis str. IP275	851	536..647,731..847
A0A0M3H8E6	Peptidase M60 domain-containing protein	548	Klebsiella aerogenes	995	535..646,730..843,878..992
A0A0M5MY81	Peptidase M60 domain-containing protein	1295	Staphylococcus schleiferi	1662	715..832
A0A0N1QUY8	Peptidase M60 domain-containing protein	439843	Salmonella schwarzengrund (strain CVM19633)	989	535..630,729..842,870..983
A0A0Q4MLI0	Peptidase M60 domain-containing protein	1736224	Serratia sp. Leaf51	798	540..654
A0A0Q5MJQ7	Peptidase M60 domain-containing protein	1736285	Frigoribacterium sp. Leaf172	840	571..683
A0A0Q5MNZ8	Peptidase M60 domain-containing protein	1736285	Frigoribacterium sp. Leaf172	1078	518..611
A0A0Q8J3M2	Peptidase M60 domain-containing protein	1736585	Pseudomonas sp. Root68	762	442..547,631..722
A0A0Q8P1Y4	Peptidase M60 domain-containing protein	1736593	Pseudomonas sp. Root71	762	442..547,631..722
A0A0Q9G9N3	Peptidase M60 domain-containing protein	1736451	Bacillus sp. Root131	1476	540..659,750..865,948..1067,1162..1270,1353..1472
A0A0Q9GS11	Fibronectin type-III domain-containing protein	1736451	Bacillus sp. Root131	659	390..503
A0A0Q9GUA4	Mucin_bdg domain-containing protein	1736451	Bacillus sp. Root131	72	2..69
A0A0Q9H4A7	Uncharacterized protein	1736451	Bacillus sp. Root131	746	477..590
A0A0Q9H4S1	Fibronectin type-III domain-containing protein	1736451	Bacillus sp. Root131	748	481..594
A0A0Q9H7Q5	Uncharacterized protein	1736451	Bacillus sp. Root131	746	476..589
A0A0Q9HDI3	Peptidase M60 domain-containing protein	1736451	Bacillus sp. Root131	786	530..643,664..782
A0A0R1P2T2	Enhancin family protein	1423771	Lactobacillus mucosae DSM 13345	1306	103..201,878..949
A0A0R1SA35	Peptidase M60 domain-containing protein	1122152	Lactobacillus psittaci DSM 15354	1175	42..140
A0A0R1T6S9	Peptidase M60 domain-containing protein	1423740	Lactobacillus equi DSM 15833 = JCM 10991	1359	124..239,895..999
A0A0R1US93	Enhancing factor	1423742	Lactobacillus equigenerosi DSM 18793 = JCM 14505	1215	88..199,853..961
A0A0R2DS38	Peptidase M60 domain-containing protein	1423744	Lactobacillus floricola DSM 23037 = JCM 16512	1036	566..676
A0A0R2HWZ1	Mucin_bdg domain-containing protein	1449336	Carnobacterium divergens DSM 20623	626	379..515
A0A0R2JD51	BIG2 domain-containing protein	2751	Carnobacterium maltaromaticum	1079	396..527
A0A0S3BZU6	Peptidase M60 domain-containing protein	1428	Bacillus thuringiensis	742	561..672
A0A0S3KCT8	Peptidase M60 domain-containing protein	332949	Enterococcus silesiacus	1153	573..681
A0A0S6U559	Peptidase M60 domain-containing protein	1407017	Clostridium botulinum B str. Osaka05	1063	555..665,750..861,887..1001
A0A0T8DA49	Peptidase M60 domain-containing protein	1313	Streptococcus pneumoniae	1275	553..663,759..867,962..1070,1153..1272
A0A0T8GHG5	Mucin_bdg domain-containing protein	1313	Streptococcus pneumoniae	51	2..48
A0A0T8IPJ4	Mucin_bdg domain-containing protein	1313	Streptococcus pneumoniae	203	81..200
A0A0T8KP18	Mucin_bdg domain-containing protein	1313	Streptococcus pneumoniae	138	16..135
A0A0T8MI68	Mucin_bdg domain-containing protein	1313	Streptococcus pneumoniae	84	1..81
A0A0T8N1I1	Peptidase M60 domain-containing protein	1313	Streptococcus pneumoniae	742	561..672
A0A0T8WEA5	Mucin_bdg domain-containing protein	1313	Streptococcus pneumoniae	139	16..135
A0A0T9M8X0	Enhancing factor	633	Yersinia pseudotuberculosis	406	39..148,237..348
A0A0T9MQX2	Peptidase M60 domain-containing protein	633	Yersinia pseudotuberculosis	853	536..647,731..847
A0A0T9PYV5	Enhancing factor	367190	Yersinia similis	406	39..148,237..348
A0A0T9RA36	Peptidase M60 domain-containing protein	367190	Yersinia similis	853	536..647,731..847
A0A0U0GEQ5	Peptidase M60 domain-containing protein	1313	Streptococcus pneumoniae	1467	544..654,737..856,939..1058,1153..1261,1344..1463
A0A0U0JDR8	Mucin_bdg domain-containing protein	1313	Streptococcus pneumoniae	275	94..205
A0A0U0MIE7	Domain of uncharacterized function (DUF3472)	1313	Streptococcus pneumoniae	788	393..506,527..645,666..784
A0A0U0MJ29	Chitinase A1	1313	Streptococcus pneumoniae	746	477..590
A0A0U0NSG1	Major intracellular serine protease	1313	Streptococcus pneumoniae	773	517..630,651..769
A0A0U0PNM8	Peptidase M60 domain-containing protein	1313	Streptococcus pneumoniae	742	561..672
A0A0U0PR51	Mucin_bdg domain-containing protein	1313	Streptococcus pneumoniae	514	393..511
A0A0U1EV08	Peptidase M60 domain-containing protein	631	Yersinia intermedia	851	536..647,731..847
A0A0U1EW95	Enhancing factor	631	Yersinia intermedia	399	37..146,230..341
A0A0U1QVX1	Peptidase M60 domain-containing protein	349747	Yersinia pseudotuberculosis serotype O:1b (strain IP 31758)	856	541..652,736..852
A0A0U1R1S1	Conserved domain protein	349747	Yersinia pseudotuberculosis serotype O:1b (strain IP 31758)	411	47..149,242..353
A0A0U6F046	Peptidase M60 domain-containing protein	615	Serratia marcescens	855	538..650,735..850
A0A120EC18	Peptidase M60 domain-containing protein	1405	Bacillus mycoides	869	479..592,613..726,747..865
A0A126Z0B3	Peptidase M60 domain-containing protein	1795630	Frondihabitans sp. PAMC 28766	796	563..671
A0A133MYK6	LPXTG-motif protein cell wall anchor domain protein	1352	Enterococcus faecium	1501	971..1099,1220..1327
A0A133N6P9	Mucin_bdg domain-containing protein	1352	Enterococcus faecium	480	18..147
A0A133QMB0	Peptidase M60 domain-containing protein	1286	Staphylococcus simulans	1130	764..883
A0A135WNR9	Peptidase M60 domain-containing protein	1759556	Bacillus sp. JH7	1291	560..669,765..873,964..1077,1172..1280
A0A135WWR8	Peptidase M60 domain-containing protein	1759556	Bacillus sp. JH7	742	561..672
A0A136BQ22	Peptidase M60 domain-containing protein	1396	Bacillus cereus	1273	541..662,746..864,959..1067,1150..1269
A0A137RRV4	Peptidase M60 domain-containing protein	1428	Bacillus thuringiensis	742	561..672
A0A137RSZ7	Peptidase M60 domain-containing protein	1428	Bacillus thuringiensis	1265	544..654,738..856,951..1059,1142..1261
A0A143PBF1	Peptidase M60 domain-containing protein	70255	Staphylococcus condimenti	1432	707..824
A0A147ETE5	Peptidase M60 domain-containing protein	2033	Microbacterium testaceum	782	650..747
A0A147F0J3	Peptidase M60 domain-containing protein	2033	Microbacterium testaceum	694	575..673
A0A150AT34	Peptidase M60 domain-containing protein	1396	Bacillus cereus	1068	540..660,744..862,945..1061
A0A150B6B4	Peptidase M60 domain-containing protein	1396	Bacillus cereus	742	561..672
A0A150B6V3	Peptidase M60 domain-containing protein	1396	Bacillus cereus	1058	531..641,726..844,939..1047
A0A150BDN4	Peptidase M60 domain-containing protein	1396	Bacillus cereus	742	561..672
A0A150BIU0	Uncharacterized protein	1396	Bacillus cereus	787	393..506,527..645,666..784
A0A150BK76	Mucin_bdg domain-containing protein	1396	Bacillus cereus	846	405..541
A0A150BPD7	Peptidase M60 domain-containing protein	1396	Bacillus cereus	1062	544..654,737..856,939..1058
A0A150BSQ9	Peptidase M60 domain-containing protein	1396	Bacillus cereus	569	479..565
A0A150BSU8	Peptidase M60 domain-containing protein	1396	Bacillus cereus	742	561..672
A0A150BYB0	Mucin_bdg domain-containing protein	1396	Bacillus cereus	102	2..99
A0A150CF20	Mucin_bdg domain-containing protein	1396	Bacillus cereus	552	393..506
A0A150CF90	Peptidase M60 domain-containing protein	1396	Bacillus cereus	638	479..592
A0A150CFF5	Fibronectin type-III domain-containing protein	1396	Bacillus cereus	734	481..594
A0A150CG54	Peptidase M60 domain-containing protein	1396	Bacillus cereus	1472	535..654,745..859,954..1062,1153..1266,1349..1465
A0A150CQJ2	Fibronectin type-III domain-containing protein	1396	Bacillus cereus	659	390..503
A0A150DKX6	Peptidase M60 domain-containing protein	1396	Bacillus cereus	880	558..666,761..869
A0A150DP20	Uncharacterized protein	1396	Bacillus cereus	907	517..630,651..764,785..903
A0A150EG70	Peptidase M60 domain-containing protein	1396	Bacillus cereus	1067	540..659,743..861,944..1063
A0A151A2S8	Peptidase M60 domain-containing protein	29384	Staphylococcus kloosii	957	765..883
A0A151URA7	Peptidase M60 domain-containing protein	1396	Bacillus cereus	783	256..375,459..577,660..779
A0A154AVF0	Peptidase M60 domain-containing protein	936600	Bacillus sp. GZT	742	561..672
A0A154AYV3	Peptidase M60 domain-containing protein	936600	Bacillus sp. GZT	1275	552..664,748..866,961..1069,1152..1271
A0A157YZN4	Peptidase M60 domain-containing protein	550	Enterobacter cloacae	995	535..646,730..843,878..992
A0A158RHE8	Peptidase M60 domain-containing protein	572264	Bacillus cereus (strain 03BB102)	1065	538..657,741..859,942..1061
A0A160H1N3	Fibronectin	1396	Bacillus cereus	788	393..506,527..645,666..784
A0A160H2H7	Uncharacterized protein	1396	Bacillus cereus	746	477..590
A0A160H540	Peptidase M60 domain-containing protein	1396	Bacillus cereus	1669	530..650,733..852,947..1055,1150..1258,1348..1463,1546..1665
A0A160HIE7	Peptidase M60 domain-containing protein	1396	Bacillus cereus	1469	544..654,737..856,951..1059,1149..1264,1347..1466
A0A160HK65	Chitin-binding protein	1396	Bacillus cereus	648	393..506,527..645
A0A161TTK7	Mucin_bdg domain-containing protein	1396	Bacillus cereus	246	123..242
A0A162GX58	Peptidase M60 domain-containing protein	2072024	Mocis latipes granulovirus	857	739..844
A0A164CT42	Peptidase M60 domain-containing protein	1396	Bacillus cereus	775	600..711
A0A164G9Y2	Mucin_bdg domain-containing protein	1396	Bacillus cereus	152	30..148
A0A168BKD9	Fibronectin	1396	Bacillus cereus	907	517..630,651..764,785..903
A0A168D4Y5	Peptidase M60 domain-containing protein	1396	Bacillus cereus	742	561..672
A0A169YHL6	Peptidase M60 domain-containing protein	571	Klebsiella oxytoca	1003	546..656,741..854,886..1000
A0A175M6A9	Chitin-binding type-3 domain-containing protein	1379737	Clostridium botulinum B2 433	556	381..494
A0A193CZW2	Peptidase M60 domain-containing protein	180843	Bacillus thuringiensis serovar coreanensis	1068	537..657,752..862,945..1064
A0A1A9PRF8	Peptidase M60 domain-containing protein	1890302	Bacillus wiedmannii	1267	535..654,737..856,947..1061,1144..1263
A0A1A9PS99	Chitin-binding protein	1890302	Bacillus wiedmannii	653	393..511,532..650
A0A1A9PZD8	Uncharacterized protein	1890302	Bacillus wiedmannii	788	393..506,527..645,666..784
A0A1A9PZX2	Uncharacterized protein	1890302	Bacillus wiedmannii	703	523..636,657..702
A0A1A9Q198	Mucin_bdg domain-containing protein	1890302	Bacillus wiedmannii	95	4..80
A0A1B1L8I9	Mucin_bdg domain-containing protein	1428	Bacillus thuringiensis	435	254..365
A0A1B1L911	O-GlcNAcase NagJ	1428	Bacillus thuringiensis	746	477..590
A0A1B1L916	Enhancin	1428	Bacillus thuringiensis	788	393..506,527..645,666..784
A0A1B1L982	Serine protease, subtilase family	1428	Bacillus thuringiensis	773	517..630,651..769
A0A1B1LE73	Uncharacterized protein	1428	Bacillus thuringiensis	339	15..133,216..335
A0A1B1LF69	Peptidase M60 domain-containing protein	1428	Bacillus thuringiensis	526	345..465
A0A1B1MQS7	Peptidase M60 domain-containing protein	10449	Lymantria dispar multicapsid nuclear polyhedrosis virus	801	564..652
A0A1B2RC88	Mucin_bdg domain-containing protein	1428	Bacillus thuringiensis	860	409..543
A0A1C0RZH0	Peptidase M60 domain-containing protein	211759	Serratia marcescens subsp. marcescens	855	538..650,735..850
A0A1C3HAW0	Peptidase M60 domain-containing protein	615	Serratia marcescens	855	538..650,735..850
A0A1C3T144	Uncharacterized protein	1405	Bacillus mycoides	521	260..378,398..517
A0A1C3T1Q6	Fibronectin type-III domain-containing protein	1405	Bacillus mycoides	789	520..633
A0A1C3T255	Uncharacterized protein	1405	Bacillus mycoides	787	393..506,527..645,666..784
A0A1C3T2Z6	Uncharacterized protein	1405	Bacillus mycoides	746	477..590
A0A1C3T912	Peptidase M60 domain-containing protein	1405	Bacillus mycoides	869	479..592,613..726,747..865
A0A1C3TH01	Peptidase M60 domain-containing protein	1405	Bacillus mycoides	1472	535..654,745..859,954..1062,1153..1266,1349..1465
A0A1C3TI31	Uncharacterized protein	1405	Bacillus mycoides	911	522..635,656..769,790..908
A0A1C4E1D0	Peptidase M60 domain-containing protein	1428	Bacillus thuringiensis	867	477..590,611..724,745..863
A0A1C4E1X6	Peptidase M60 domain-containing protein	1428	Bacillus thuringiensis	775	600..711
A0A1C4E5C9	Uncharacterized protein	1428	Bacillus thuringiensis	653	393..511,532..650
A0A1C4FE24	Peptidase M60 domain-containing protein	1396	Bacillus cereus	1270	538..657,741..859,954..1064,1147..1266
A0A1C4FE29	Fibronectin type III domain protein	1396	Bacillus cereus	773	517..630,651..769
A0A1C4FE72	Uncharacterized protein	1396	Bacillus cereus	788	393..506,527..645,666..784
A0A1C4FEE3	Uncharacterized protein	1396	Bacillus cereus	748	479..592
A0A1C4GE72	Peptidase M60 domain-containing protein	1396	Bacillus cereus	1061	535..653,736..855,938..1057
A0A1C4GFW0	Peptidase M60 domain-containing protein	1428	Bacillus thuringiensis	1054	527..646,730..848,931..1050
A0A1C5QAS4	Viral enhancin protein	165186	uncultured Ruminococcus sp.	1428	672..792
A0A1C6DM85	Viral enhancin protein	165186	uncultured Ruminococcus sp.	1428	672..792
A0A1C9BW66	Peptidase M60 domain-containing protein	1423143	Bacillus thuringiensis Bt18247	742	561..672
A0A1C9BWG7	Enhancin	1423143	Bacillus thuringiensis Bt18247	788	393..506,527..645,666..784
A0A1C9BWH0	O-GlcNAcase NagJ	1423143	Bacillus thuringiensis Bt18247	563	294..407
A0A1C9C128	Peptidase M60 domain-containing protein	1423143	Bacillus thuringiensis Bt18247	1058	536..652,734..852,935..1054
A0A1D3PHR3	Peptidase M60 domain-containing protein	1396	Bacillus cereus	869	479..592,613..726,747..865
A0A1D3PL12	Peptidase M60 domain-containing protein	1396	Bacillus cereus	742	561..672
A0A1D3QLB1	Peptidase M60 domain-containing protein	1396	Bacillus cereus	742	561..672
A0A1D3R2C4	Peptidase M60 domain-containing protein	1396	Bacillus cereus	1673	544..654,738..856,951..1059,1154..1262,1357..1467,1550..1669
A0A1D3RIF4	Uncharacterized protein	1396	Bacillus cereus	748	479..592
A0A1D3RIH7	Uncharacterized protein	1396	Bacillus cereus	788	393..506,527..645,666..784
A0A1D3TPE7	Peptidase M60 domain-containing protein	1619234	Anaerobium acetethylicum	1458	932..1045
A0A1D8JPB4	Peptidase M60 domain-containing protein	1905288	Klebsiella sp. LTGPAF-6F	992	535..646,730..843,875..989
A0A1D8QLG9	Peptidase M60 domain-containing protein	1916701	Trichoplusia ni granulovirus LBIV-12	901	747..855
A0A1D8QLI4	Peptidase M60 domain-containing protein	1916701	Trichoplusia ni granulovirus LBIV-12	857	757..837
A0A1E5GTA5	Peptidase M60 domain-containing protein	903983	Enterococcus quebecensis	928	557..668
A0A1E5GV08	Peptidase M60 domain-containing protein	903983	Enterococcus quebecensis	915	561..671
A0A1E5GVL0	Uncharacterized protein	903983	Enterococcus quebecensis	1605	393..532
A0A1E5H4J2	Peptidase M60 domain-containing protein	903983	Enterococcus quebecensis	1142	565..676,755..868,891..1005,1026..1138
A0A1E5H8N0	Peptidase M60 domain-containing protein	1131292	Enterococcus ureilyticus	1153	572..681
A0A1E5HAT6	Peptidase M60 domain-containing protein	1131292	Enterococcus ureilyticus	1011	564..666
A0A1E5KWB3	Peptidase M60 domain-containing protein	762845	Enterococcus rivorum	1019	561..671,752..865,890..1003
A0A1E5KWX2	Uncharacterized protein	762845	Enterococcus rivorum	2523	1047..1156,2341..2428
A0A1E5L0R2	Peptidase M60 domain-containing protein	762845	Enterococcus rivorum	1146	561..672,753..867,889..1004,1026..1140
A0A1E5L1U7	Uncharacterized protein	762845	Enterococcus rivorum	1025	563..674
A0A1E8AIP4	Peptidase M60 domain-containing protein	1428	Bacillus thuringiensis	742	561..672
A0A1E8AL87	Fibronectin type-III domain-containing protein	1428	Bacillus thuringiensis	787	518..631
A0A1E8AMB1	Peptidase M60 domain-containing protein	1428	Bacillus thuringiensis	869	479..592,613..726,747..865
A0A1E9AC90	Peptidase M60 domain-containing protein	1739306	Staphylococcus sp. HMSC071G07	1509	764..882
A0A1E9YTR3	Peptidase M60 domain-containing protein	1715020	Enterobacter sp. HMSC055A11	992	535..645,730..843,875..989
A0A1F2HCG4	Peptidase M60 domain-containing protein	1581079	Proteus sp. HMSC10D02	992	535..646,730..843,875..989
A0A1F8AGC8	Peptidase M60 domain-containing protein	109264	Aspergillus bombycis	858	540..653,736..852
A0A1G1UIC6	Peptidase M60 domain-containing protein	1806216	Bacillus sp. RZ2MS9	1067	537..657,752..862,945..1064
A0A1G1UQ36	Peptidase M60 domain-containing protein	1806216	Bacillus sp. RZ2MS9	742	561..672
A0A1G4L020	Uncharacterized protein	1396	Bacillus cereus	653	393..511,532..650
A0A1G4L207	Peptidase M60 domain-containing protein	1396	Bacillus cereus	735	479..592,613..731
A0A1G4L7K8	Peptidase M60 domain-containing protein	1396	Bacillus cereus	1055	531..650,732..850,933..1049
A0A1G6GM39	Peptidase M60 domain-containing protein	1855370	Leuconostocaceae bacterium R-53105	918	743..852
A0A1G6IG27	Peptidase M60 domain-containing protein	1396	Bacillus cereus	869	479..592,613..726,747..865
A0A1G6WWC0	Peptidase M60 domain-containing protein	1396	Bacillus cereus	1468	538..657,752..860,942..1060,1143..1262,1345..1464
A0A1H2BJG0	Peptidase M60 domain-containing protein	198618	Pseudomonas umsongensis	863	544..646,731..828
A0A1H3IF91	Peptidase M60 domain-containing protein	1882759	Pseudomonas sp. PDC86	849	545..649,736..830
A0A1H5TKX0	Putative mucin or carbohydrate-binding module	1761766	Bacillus sp. ok061	788	393..506,527..645,666..784
A0A1H5TMZ7	Chitodextrinase	1761766	Bacillus sp. ok061	746	477..590
A0A1H5TN61	Serine protease, subtilisin family	1761766	Bacillus sp. ok061	907	517..630,651..764,785..903
A0A1H6A8H1	Mucin_bdg domain-containing protein	1761766	Bacillus sp. ok061	514	393..511
A0A1H6DA63	Peptidase M60 domain-containing protein	1761766	Bacillus sp. ok061	1077	551..671,753..871,954..1073
A0A1H6DAB8	Peptidase M60 domain-containing protein	1761766	Bacillus sp. ok061	880	558..666,761..869
A0A1I0W9X1	Peptidase M60 domain-containing protein	321846	Pseudomonas simiae	850	538..650,737..829
A0A1I0XCC5	M6 family metalloprotease domain-containing protein	84698	Clostridium frigidicarnis	1043	534..648,672..786,810..926
A0A1I0XCL3	Mucin_bdg domain-containing protein	84698	Clostridium frigidicarnis	94	3..86
A0A1I0XE29	Peptidase M60 domain-containing protein	84698	Clostridium frigidicarnis	1177	555..668,753..866,890..1006
A0A1I0YTU5	Putative mucin or carbohydrate-binding module	84698	Clostridium frigidicarnis	772	379..490,516..629,655..768
A0A1I0YWN3	Fibronectin type-III domain-containing protein	84698	Clostridium frigidicarnis	865	471..582,608..721,747..860
A0A1I1CXC8	Peptidase M60 domain-containing protein	1855313	Cupriavidus sp. OV038	984	535..645,729..827,868..980
A0A1I1CXI1	Peptidase M60 domain-containing protein	1855313	Cupriavidus sp. OV038	983	728..831
A0A1I2KBT8	Putative mucin or carbohydrate-binding module	1529	Clostridium cadaveris	674	229..322,434..525
A0A1I4GYV5	Chitodextrinase	1761756	Bacillus sp. 5mfcol3.1	746	477..590
A0A1I4GZC1	Serine protease, subtilisin family	1761756	Bacillus sp. 5mfcol3.1	907	517..630,651..764,785..903
A0A1I4H0F3	Putative mucin or carbohydrate-binding module	1761756	Bacillus sp. 5mfcol3.1	788	393..506,527..645,666..784
A0A1I4KM19	Peptidase M60 domain-containing protein	1761756	Bacillus sp. 5mfcol3.1	860	544..654,737..856
A0A1I4LJB4	Uncharacterized protein	53346	Enterococcus mundtii	1695	718..846,1193..1296,1417..1520
A0A1I4P325	Fibronectin type-III domain-containing protein	1761756	Bacillus sp. 5mfcol3.1	662	393..506
A0A1I4PRD2	Mucin_bdg domain-containing protein	1761756	Bacillus sp. 5mfcol3.1	102	2..99
A0A1I6C5M7	Peptidase M60 domain-containing protein	1761767	Bacillus sp. ok634	735	479..592,613..731
A0A1I6C8J6	Fibronectin type-III domain-containing protein	1761767	Bacillus sp. ok634	663	393..506
A0A1I6C8N6	Fibronectin type-III domain-containing protein	1761767	Bacillus sp. ok634	748	481..594
A0A1I6C8Q6	Chitodextrinase	1761767	Bacillus sp. ok634	748	479..592
A0A1I6C8S0	Mucin_bdg domain-containing protein	1761767	Bacillus sp. ok634	119	7..116
A0A1J0TZJ5	Peptidase M60 domain-containing protein	1914410	Spiroplasma sp. NBRC 100390	685	563..676
A0A1J4R9V0	Peptidase M60 domain-containing protein	1173559	Salmonella enterica subsp. enterica serovar Sarajane	987	535..628,727..840,868..981
A0A1J7CXR4	Mucin_bdg domain-containing protein	1912097	Sodalis sp. TME1	125	6..120
A0A1J9T3X2	Chitin-binding protein	2026189	Bacillus albus	653	393..511,532..650
A0A1J9T9N2	Peptidase M60 domain-containing protein	2026189	Bacillus albus	1263	543..653,737..855,950..1058,1141..1260
A0A1J9TLP8	Peptidase M60 domain-containing protein	1866315	Bacillus sp. N35-10-4	1473	538..657,740..859,954..1062,1153..1267,1350..1469
A0A1J9VNC6	Peptidase M60 domain-containing protein	1396	Bacillus cereus	1063	534..654,749..857,940..1056
A0A1J9W0W5	Peptidase M60 domain-containing protein	1392	Bacillus anthracis	1273	553..663,748..866,950..1068,1151..1270
A0A1J9WBP5	Peptidase M60 domain-containing protein	1396	Bacillus cereus	742	561..672
A0A1J9X9M5	Peptidase M60 domain-containing protein	1392	Bacillus anthracis	742	561..672
A0A1J9XTD0	Peptidase M60 domain-containing protein	2026187	Bacillus pacificus	1067	540..659,743..861,944..1063
A0A1J9Y614	Peptidase M60 domain-containing protein	2026186	Bacillus paranthracis	1273	541..662,746..864,959..1067,1150..1269
A0A1J9Z8Y6	Peptidase M60 domain-containing protein	2026190	Bacillus mobilis	1473	538..657,741..859,954..1062,1157..1267,1350..1469
A0A1K0BAS7	Peptidase M60 domain-containing protein	2026191	Bacillus luti	1061	543..653,737..855,938..1057
A0A1L2YZY7	Fibronectin type-III domain-containing protein	1430	Bacillus thuringiensis subsp. israelensis	659	390..503
A0A1L2Z025	Uncharacterized protein	1430	Bacillus thuringiensis subsp. israelensis	746	476..589
A0A1L2Z082	Uncharacterized protein	1430	Bacillus thuringiensis subsp. israelensis	911	517..630,651..769,790..908
A0A1L2Z085	Uncharacterized protein	1430	Bacillus thuringiensis subsp. israelensis	746	477..590
A0A1L2Z087	Uncharacterized protein	1430	Bacillus thuringiensis subsp. israelensis	788	393..506,527..645,666..784
A0A1L2Z0T6	Fibronectin type-III domain-containing protein	1430	Bacillus thuringiensis subsp. israelensis	748	481..594
A0A1L8WCY4	Peptidase M60 domain-containing protein	150033	Enterococcus ratti	741	627..733
A0A1L8WNW4	Mucin_bdg domain-containing protein	150033	Enterococcus ratti	295	52..157
A0A1L8WPD5	GRAM_POS_ANCHORING domain-containing protein	150033	Enterococcus ratti	1715	749..877,1227..1341,1434..1561
A0A1L9RF87	Peptidase M60 domain-containing protein	1073089	Aspergillus wentii DTO 134E9	869	539..653,736..852
A0A1M5XVY8	TGc domain-containing protein	1121306	Clostridium collagenovorans DSM 3089	1267	725..819,932..1024,1138..1232
A0A1M6F991	Peptidase M60 domain-containing protein	1761760	Bacillus sp. cl25	1267	534..654,737..856,951..1061,1144..1263
A0A1M6MD95	Peptidase M60 domain-containing protein	1761760	Bacillus sp. cl25	742	561..672
A0A1M6YPB5	Peptidase M60 domain-containing protein	1761758	Bacillus sp. bc15	742	561..672
A0A1M7HKJ2	Serine protease, subtilisin family	1761758	Bacillus sp. bc15	907	517..630,651..764,785..903
A0A1M7HKJ7	Chitodextrinase	1761758	Bacillus sp. bc15	746	477..590
A0A1M7HKQ4	Putative mucin or carbohydrate-binding module	1761758	Bacillus sp. bc15	788	393..506,527..645,666..784
A0A1M7IJ89	Peptidase M60 domain-containing protein	1761758	Bacillus sp. bc15	1470	544..654,737..856,951..1059,1149..1264,1347..1466
A0A1N6THF5	Peptidase M60 domain-containing protein	1396	Bacillus cereus	869	479..592,613..726,747..865
A0A1N6VBC7	Chitin-binding protein	1396	Bacillus cereus	653	393..511,532..650
A0A1N7DI35	Peptidase M60 domain-containing protein	1396	Bacillus cereus	1211	538..658,742..860,955..1063,1154..1209
A0A1N7DIB0	Mucin_bdg domain-containing protein	1396	Bacillus cereus	246	123..242
A0A1N7U3L9	Peptidase M60 domain-containing protein	321846	Pseudomonas simiae	850	538..650,737..829
A0A1Q4P409	Peptidase M60 domain-containing protein	615	Serratia marcescens	855	538..650,735..850
A0A1Q5WE77	Peptidase M60 domain-containing protein	615	Serratia marcescens	854	538..650,734..849
A0A1Q8YYL3	Peptidase M60 domain-containing protein	1134687	Klebsiella michiganensis	992	535..646,730..843,875..989
A0A1Q9I0C6	Uncharacterized protein	1396	Bacillus cereus	788	393..506,527..645,666..784
A0A1Q9I0E1	Uncharacterized protein	1396	Bacillus cereus	746	477..590
A0A1Q9I1B9	Peptidase M60 domain-containing protein	1396	Bacillus cereus	1058	536..652,734..852,935..1054
A0A1Q9KIA7	Uncharacterized protein	1663555	Bacillus sp. MB366	746	477..590
A0A1Q9KIN1	Uncharacterized protein	1663555	Bacillus sp. MB366	788	393..506,527..645,666..784
A0A1Q9KJ46	Peptidase M60 domain-containing protein	1663555	Bacillus sp. MB366	742	561..672
A0A1Q9KTD5	Peptidase M60 domain-containing protein	1663555	Bacillus sp. MB366	1213	480..600,683..802,897..1007,1090..1209
A0A1R1IJT0	Peptidase M60 domain-containing protein	1906324	Tessaracoccus sp. ZS01	1012	557..674
A0A1S0ZAZ8	Peptidase M60 domain-containing protein	90105	Salmonella enterica subsp. enterica serovar Saintpaul	989	535..630,729..842,870..983
A0A1S5YE25	Peptidase M60 domain-containing protein	2169746	Mythimna unipuncta granulovirus B	874	779..853
A0A1S7F5R9	Chitin-binding protein	1428	Bacillus thuringiensis	653	393..511,532..650
A0A1S7F8T3	Peptidase M60 domain-containing protein	1428	Bacillus thuringiensis	735	479..592,613..731
A0A1S7FDB6	Wall-associated protein	1428	Bacillus thuringiensis	1126	190..309,400..515,598..717,812..920,1003..1122
A0A1S7FWP8	Mucin_bdg domain-containing protein	1006155	Listeria weihenstephanensis	725	63..180
A0A1S7FXV3	Peptidase M60 domain-containing protein	1006155	Listeria weihenstephanensis	1167	561..672,761..875,902..1015,1039..1155
A0A1S8YRP6	Mucin_bdg domain-containing protein	573	Klebsiella pneumoniae	355	218..329
A0A1S9AQJ7	Peptidase M60	573	Klebsiella pneumoniae	323	7..117,200..316
A0A1S9DWF1	Peptidase M60 domain-containing protein	5062	Aspergillus oryzae	858	540..653,736..852
A0A1S9I3H4	Peptidase M60 domain-containing protein	1962263	Clostridium tepidum	926	555..665,749..863
A0A1S9SZX5	Uncharacterized protein	1405	Bacillus mycoides	748	479..592
A0A1S9SZY9	Uncharacterized protein	1405	Bacillus mycoides	788	393..506,527..645,666..784
A0A1S9T026	Uncharacterized protein	1405	Bacillus mycoides	774	518..631,652..770
A0A1S9T1R8	Mucin_bdg domain-containing protein	1396	Bacillus cereus	554	393..506
A0A1S9T2D7	Uncharacterized protein	1396	Bacillus cereus	732	479..592
A0A1S9T462	Fibronectin type-III domain-containing protein	1396	Bacillus cereus	748	481..594
A0A1S9TE60	Uncharacterized protein	1396	Bacillus cereus	746	477..590
A0A1S9TE82	Uncharacterized protein	1396	Bacillus cereus	788	393..506,527..645,666..784
A0A1S9TEG9	Uncharacterized protein	1396	Bacillus cereus	778	522..635,656..774
A0A1S9TJ79	Fibronectin type-III domain-containing protein	1396	Bacillus cereus	787	518..631
A0A1S9TLD4	Chitin-binding protein	1396	Bacillus cereus	653	393..511,532..650
A0A1S9TPP7	Peptidase M60 domain-containing protein	1396	Bacillus cereus	1464	527..646,737..851,946..1054,1145..1258,1341..1457
A0A1S9XDX2	Uncharacterized protein	1405	Bacillus mycoides	788	393..506,527..645,666..784
A0A1S9XE45	Uncharacterized protein	1405	Bacillus mycoides	746	477..590
A0A1S9XGC5	Uncharacterized protein	1405	Bacillus mycoides	778	522..635,656..774
A0A1S9XSJ3	Peptidase M60 domain-containing protein	1405	Bacillus mycoides	1064	543..656,738..858,941..1057
A0A1S9YKK7	Uncharacterized protein	1396	Bacillus cereus	268	147..262
A0A1S9YWY9	Peptidase M60 domain-containing protein	1396	Bacillus cereus	742	561..672
A0A1T2Q4C0	Peptidase M60 domain-containing protein	1396	Bacillus cereus	1065	538..657,741..859,942..1061
A0A1T3V744	Peptidase M60 domain-containing protein	1392	Bacillus anthracis	742	561..672
A0A1T3VA48	Peptidase M60 domain-containing protein	1392	Bacillus anthracis	1265	535..654,737..856,951..1059,1142..1258
A0A1T5CRQ6	Peptidase M60 domain-containing protein	1680467	Lysinibacillus sp. AC-3	728	478..591,612..725
A0A1U9YJ62	Peptidase M60 domain-containing protein	1477	Paenibacillus larvae subsp. pulvifaciens	1218	267..379,389..501,1040..1152
A0A1U9YKW3	Peptidase M60 domain-containing protein	1477	Paenibacillus larvae subsp. pulvifaciens	1198	537..649,657..769,781..891,904..1016,1028..1139
A0A1V0UQB4	Peptidase M60 domain-containing protein	1477	Paenibacillus larvae subsp. pulvifaciens	1243	292..404,414..526,1065..1177
A0A1V0UQC6	Peptidase M60 domain-containing protein	1477	Paenibacillus larvae subsp. pulvifaciens	1109	537..649,657..768,781..893,905..1016
A0A1V2HCK1	Peptidase M60 domain-containing protein	1396	Bacillus cereus	742	561..672
A0A1V2HFW3	Peptidase M60 domain-containing protein	1396	Bacillus cereus	1273	541..662,746..864,959..1067,1150..1269
A0A1V2UFN8	Uncharacterized protein	53346	Enterococcus mundtii	1706	729..857,1206..1307,1428..1531
A0A1V2UIA0	Peptidase M60 domain-containing protein	53346	Enterococcus mundtii	1462	136..242,900..1011
A0A1V2UKL7	Uncharacterized protein	53346	Enterococcus mundtii	1727	756..888,1200..1335,1455..1558
A0A1V2UMV7	Mucin_bdg domain-containing protein	53346	Enterococcus mundtii	1924	1573..1700
A0A1V4NI07	Peptidase M60 domain-containing protein	149539	Salmonella enteritidis	1010	535..630,729..842,870..983
A0A1V8W7E5	Peptidase M60 domain-containing protein	1354	Enterococcus hirae	725	540..654
A0A1V8WBH3	Mucin_bdg domain-containing protein	1354	Enterococcus hirae	723	627..712
A0A1V8WF88	Peptidase M60 domain-containing protein	1354	Enterococcus hirae	738	559..670
A0A1V8XAQ5	Peptidase M60 domain-containing protein	1354	Enterococcus hirae	1292	1004..1110,1180..1283
A0A1V8XEK3	GRAM_POS_ANCHORING domain-containing protein	1354	Enterococcus hirae	1719	737..865,1177..1329,1453..1548
A0A1V8YAC0	Uncharacterized protein	112904	Enterococcus villorum	720	596..711
A0A1V8YAI0	Uncharacterized protein	112904	Enterococcus villorum	720	595..714
A0A1V8YDR7	Peptidase M60 domain-containing protein	112904	Enterococcus villorum	1725	160..266,340..446,521..614,1611..1718
A0A1V8YH21	Uncharacterized protein	112904	Enterococcus villorum	1470	365..470,544..650,724..830
A0A1V8YMC4	Peptidase M60 domain-containing protein	112904	Enterococcus villorum	736	560..670
A0A1V8YVF0	GRAM_POS_ANCHORING domain-containing protein	112904	Enterococcus villorum	1761	779..907,1227..1370,1498..1592
A0A1V8YWU9	Peptidase M60 domain-containing protein	112904	Enterococcus villorum	1285	51..158,232..339,419..525,1171..1278
A0A1V9I7I0	Chitin-binding type-3 domain-containing protein	1509	Clostridium sporogenes	556	381..494
A0A1V9IHX4	Peptidase M60 domain-containing protein	1509	Clostridium sporogenes	925	555..665,749..863
A0A1V9VZK7	Peptidase M60 domain-containing protein	360310	Bacillus sp. CDB3	1280	537..656,747..860,955..1065,1156..1269
A0A1W2GBZ0	Peptidase M60 domain-containing protein	1938743	Bacillus sp. JKS001846	1067	536..656,751..861,944..1063
A0A1W2GJS1	Subtilase family protein	1938743	Bacillus sp. JKS001846	773	517..630,651..769
A0A1W2GK17	Chitodextrinase	1938743	Bacillus sp. JKS001846	746	477..590
A0A1W2GKU8	Putative mucin or carbohydrate-binding module	1938743	Bacillus sp. JKS001846	788	393..506,527..645,666..784
A0A1W2GL17	Peptidase M60 domain-containing protein	1938743	Bacillus sp. JKS001846	742	561..672
A0A1W5DGX4	Peptidase M60 domain-containing protein	28151	Serratia proteamaculans	855	538..650,734..850
A0A1W6A8G0	Peptidase M60 domain-containing protein	1405	Bacillus mycoides	869	479..592,613..726,747..865
A0A1W6AHR6	Uncharacterized protein	1405	Bacillus mycoides	746	476..589
A0A1W6AHS0	Fibronectin type-III domain-containing protein	1405	Bacillus mycoides	748	481..594
A0A1W6AHS5	Uncharacterized protein	1405	Bacillus mycoides	787	393..506,527..645,666..784
A0A1W6AIA2	Fibronectin type-III domain-containing protein	1405	Bacillus mycoides	787	518..631
A0A1W6WQG4	Uncharacterized protein	1428	Bacillus thuringiensis	746	477..590
A0A1W6WQI8	Uncharacterized protein	1428	Bacillus thuringiensis	788	393..506,527..645,666..784
A0A1W6WUY3	Peptidase M60 domain-containing protein	1428	Bacillus thuringiensis	1473	538..657,740..859,954..1062,1152..1267,1350..1469
A0A1X2RNK9	Peptidase M60 domain-containing protein	1974323	Salmonella enterica subsp. enterica serovar Rough O:d:1,7	989	535..630,729..842,870..983
A0A1X6PNB0	Chitinase	1405	Bacillus mycoides	443	182..300,321..439
A0A1X6PQK4	Microbial collagenase	1405	Bacillus mycoides	907	517..630,651..764,785..903
A0A1X6PQM2	Chitinase	1405	Bacillus mycoides	746	477..590
A0A1X6PQP3	Chitinase	1405	Bacillus mycoides	788	393..506,527..645,666..784
A0A1X6QR91	Peptidase M60 domain-containing protein	1941208	Entomoplasmatales bacterium EntAcro10	679	559..673
A0A1Y0TKQ7	Peptidase M60 domain-containing protein	1428	Bacillus thuringiensis	742	561..672
A0A1Y0TUN0	Peptidase M60 domain-containing protein	1428	Bacillus thuringiensis	1266	534..654,737..856,951..1061,1144..1263
A0A1Y5YXN4	Peptidase M60 domain-containing protein	1396	Bacillus cereus	1467	544..654,737..856,940..1058,1153..1261,1344..1463
A0A1Y5Z540	Peptidase M60 domain-containing protein	1396	Bacillus cereus	1484	548..658,753..861,957..1067,1162..1270,1365..1473
A0A1Y5Z705	Peptidase M60 domain-containing protein	1396	Bacillus cereus	1269	538..657,741..859,951..1063,1146..1265
A0A1Y5ZA41	Peptidase M60 domain-containing protein	1396	Bacillus cereus	1301	568..688,771..890,985..1095,1178..1297
A0A1Y5ZAL6	Peptidase M60 domain-containing protein	1396	Bacillus cereus	1270	537..657,740..859,954..1064,1147..1266
A0A1Y6AAH9	Peptidase M60 domain-containing protein	1396	Bacillus cereus	742	561..672
A0A1Z3QCA6	Peptidase M60 domain-containing protein	1242098	Salmonella enterica subsp. enterica serovar India str. SA20085604	989	535..630,729..842,870..983
A0A221BP62	Microbial collagenase	1396	Bacillus cereus	911	522..635,656..769,790..908
A0A221BPN3	Peptidase M60 domain-containing protein	1396	Bacillus cereus	739	477..590,611..724
A0A221BPS2	Mucin_bdg domain-containing protein	1396	Bacillus cereus	103	2..99
A0A221BPU6	Fibronectin type-III domain-containing protein	1396	Bacillus cereus	659	390..503
A0A221BZG2	Peptidase M60 domain-containing protein	1396	Bacillus cereus	742	561..672
A0A221BZW2	Chitinase	1396	Bacillus cereus	788	393..506,527..645,666..784
A0A221BZX0	Chitinase	1396	Bacillus cereus	746	477..590
A0A221C4I8	Peptidase M60 domain-containing protein	1396	Bacillus cereus	1058	531..652,734..852,935..1054
A0A221DMC9	Peptidase M60 domain-containing protein	615	Serratia marcescens	855	538..650,735..850
A0A221FLM2	Peptidase M60 domain-containing protein	615	Serratia marcescens	855	538..650,735..850
A0A226QWG1	Peptidase M60 domain-containing protein	1958813	Bacillus sp. M13(2017)	742	561..672
A0A226R381	Peptidase M60 domain-containing protein	1958813	Bacillus sp. M13(2017)	1276	540..659,750..865,955..1070,1153..1272
A0A229M9R0	Peptidase M60 domain-containing protein	1972845	Bacillus sp. KbaB1	1213	480..600,683..802,897..1007,1090..1209
A0A229MFX7	Peptidase M60 domain-containing protein	1978340	Bacillus sp. KbaL1	742	561..672
A0A229MJ17	Peptidase M60 domain-containing protein	1978340	Bacillus sp. KbaL1	1275	553..663,759..867,962..1070,1153..1272
A0A231HXV3	Peptidase M60 domain-containing protein	1428	Bacillus thuringiensis	1010	479..599,694..804,887..1006
A0A231I4I5	Peptidase M60 domain-containing protein	1428	Bacillus thuringiensis	742	561..672
A0A239UJC4	Peptidase M60 domain-containing protein	70258	Staphylococcus piscifermentans	787	705..787
A0A239ZC89	Peptidase M60 domain-containing protein	643214	Staphylococcus stepanovicii	1015	636..746
A0A241SGV1	Peptidase M60 domain-containing protein	1243602	Salmonella enterica subsp. salamae serovar 55:k:z39 str. 1315K	989	535..630,729..842,870..983
A0A242AX56	Peptidase M60 domain-containing protein	1834189	Enterococcus sp. 7F3_DIV0205	914	560..670
A0A242B7W5	Uncharacterized protein	1834188	Enterococcus sp. 7E2_DIV0204	168	15..67
A0A242BEU0	Uncharacterized protein	1352	Enterococcus faecium	1786	1042..1142,1235..1364,1456..1585,1677..1783
A0A242BFX7	Uncharacterized protein	1352	Enterococcus faecium	835	38..167,259..388
A0A242BHP5	Uncharacterized protein	1352	Enterococcus faecium	1258	728..856,978..1084
A0A242CEX1	Peptidase M60 domain-containing protein	1834181	Enterococcus sp. 4G2_DIV0659	1154	573..681
A0A242CR33	Uncharacterized protein	1834180	Enterococcus sp. 4E1_DIV0656	806	420..554
A0A242DKV0	Uncharacterized protein	1834176	Enterococcus sp. (strain 3G1_DIV0629)	2253	1042..1142,1235..1364,1456..1585,1677..1806
A0A242E1E3	Uncharacterized protein	1834176	Enterococcus sp. (strain 3G1_DIV0629)	1489	959..1087,1209..1315
A0A242FIG9	Peptidase M60 domain-containing protein	1352	Enterococcus faecium	738	559..670
A0A242FJM1	Peptidase M60 domain-containing protein	1352	Enterococcus faecium	1200	626..720,833..927
A0A242FQM4	Uncharacterized protein	1352	Enterococcus faecium	1508	978..1106,1228..1334
A0A242FU70	Mucin_bdg domain-containing protein	1352	Enterococcus faecium	226	117..223
A0A242FV44	Uncharacterized protein	1352	Enterococcus faecium	1780	1041..1146,1239..1368,1460..1589,1681..1779
A0A242ICS8	Uncharacterized protein	1834165	Enterococcus sp. 10F3_DIV0382	2018	993..1122,1214..1343,1435..1569
A0A242IG56	Uncharacterized protein	1834165	Enterococcus sp. 10F3_DIV0382	1491	961..1089,1210..1317
A0A242K8W6	Peptidase M60 domain-containing protein	1834193	Enterococcus sp. 9E7_DIV0242	753	307..417,498..612,634..748
A0A242KW04	Peptidase M60 domain-containing protein	53346	Enterococcus mundtii	738	559..670
A0A242L0R7	Mucin_bdg domain-containing protein	53346	Enterococcus mundtii	1994	1643..1770
A0A242L191	Uncharacterized protein	53346	Enterococcus mundtii	1728	756..888,1200..1335,1455..1558
A0A242LMX6	Uncharacterized protein	1834187	Enterococcus sp. 7D2_DIV0200	168	15..67
A0A242VZD3	Uncharacterized protein	180868	Bacillus thuringiensis serovar mexicanensis	746	476..589
A0A242VZL1	Fibronectin type-III domain-containing protein	180868	Bacillus thuringiensis serovar mexicanensis	748	481..594
A0A242W438	Uncharacterized protein	180868	Bacillus thuringiensis serovar mexicanensis	746	477..590
A0A242W4G3	Uncharacterized protein	180868	Bacillus thuringiensis serovar mexicanensis	788	393..506,527..645,666..784
A0A242W6J5	Peptidase M60 domain-containing protein	180868	Bacillus thuringiensis serovar mexicanensis	1071	541..660,752..865,948..1064
A0A242W6N1	Uncharacterized protein	180868	Bacillus thuringiensis serovar mexicanensis	911	522..635,656..769,790..908
A0A242W9E4	Chitin-binding protein	180868	Bacillus thuringiensis serovar mexicanensis	653	393..511,532..650
A0A242WAI2	Fibronectin type-III domain-containing protein	180868	Bacillus thuringiensis serovar mexicanensis	662	393..506
A0A242WBU2	Peptidase M60 domain-containing protein	180868	Bacillus thuringiensis serovar mexicanensis	742	561..672
A0A242WL24	Peptidase M60 domain-containing protein	180885	Bacillus thuringiensis serovar cameroun	742	561..672
A0A242WMM1	Peptidase M60 domain-containing protein	180885	Bacillus thuringiensis serovar cameroun	869	479..592,613..726,747..865
A0A242WV89	Fibronectin type-III domain-containing protein	180885	Bacillus thuringiensis serovar cameroun	639	372..485
A0A242X4A1	Peptidase M60 domain-containing protein	180893	Bacillus thuringiensis serovar malayensis	740	561..672
A0A242XFU3	Peptidase M60 domain-containing protein	180871	Bacillus thuringiensis serovar guiyangiensis	578	479..574
A0A242XI82	Peptidase M60 domain-containing protein	180871	Bacillus thuringiensis serovar guiyangiensis	1270	538..657,741..859,954..1064,1147..1266
A0A242XR18	Uncharacterized protein	180871	Bacillus thuringiensis serovar guiyangiensis	237	2..94,115..233
A0A242XR37	S-layer protein	180871	Bacillus thuringiensis serovar guiyangiensis	227	2..107,128..223
A0A242XWZ1	S-layer protein	257986	Bacillus thuringiensis serovar novosibirsk	357	101..214,235..353
A0A242Y0F6	Chitin-binding protein	257986	Bacillus thuringiensis serovar novosibirsk	653	393..511,532..650
A0A242Y3Z1	Uncharacterized protein	257986	Bacillus thuringiensis serovar novosibirsk	911	517..630,651..769,790..908
A0A242Y419	Uncharacterized protein	257986	Bacillus thuringiensis serovar novosibirsk	788	393..506,527..645,666..784
A0A242Y463	Uncharacterized protein	257986	Bacillus thuringiensis serovar novosibirsk	536	267..380
A0A242Y6H7	Fibronectin type-III domain-containing protein	257986	Bacillus thuringiensis serovar novosibirsk	748	481..594
A0A242Y848	Uncharacterized protein	257986	Bacillus thuringiensis serovar novosibirsk	746	476..589
A0A242Y9W3	Peptidase M60 domain-containing protein	257986	Bacillus thuringiensis serovar novosibirsk	1476	540..659,750..865,948..1067,1162..1270,1353..1472
A0A242YLC5	Peptidase M60 domain-containing protein	180846	Bacillus thuringiensis serovar londrina	742	561..672
A0A242YSS0	Peptidase M60 domain-containing protein	180846	Bacillus thuringiensis serovar londrina	1280	559..668,764..872,967..1075,1158..1277
A0A242Z9N4	Uncharacterized protein	180846	Bacillus thuringiensis serovar londrina	746	477..590
A0A242ZB19	Chitin-binding protein	180846	Bacillus thuringiensis serovar londrina	628	372..485,506..624
A0A242ZDH9	Peptidase M60 domain-containing protein	1890302	Bacillus wiedmannii	869	479..592,613..726,747..865
A0A242ZMI0	Peptidase M60 domain-containing protein	1890302	Bacillus wiedmannii	1211	481..598,682..800,891..1005,1088..1204
A0A242ZWP7	Peptidase M60 domain-containing protein	180847	Bacillus thuringiensis serovar kim	732	557..668
A0A243A221	Peptidase M60 domain-containing protein	339658	Bacillus thuringiensis serovar navarrensis	869	479..592,613..726,747..865
A0A243A601	Peptidase M60 domain-containing protein	180847	Bacillus thuringiensis serovar kim	1470	544..654,737..856,951..1059,1149..1264,1347..1466
A0A243A999	Peptidase M60 domain-containing protein	339658	Bacillus thuringiensis serovar navarrensis	1491	554..664,760..868,964..1074,1169..1277,1372..1480
A0A243AD86	Uncharacterized protein	180847	Bacillus thuringiensis serovar kim	746	477..590
A0A243ADU9	Uncharacterized protein	180847	Bacillus thuringiensis serovar kim	788	393..506,527..645,666..784
A0A243ADW7	Uncharacterized protein	180847	Bacillus thuringiensis serovar kim	907	517..630,651..764,785..903
A0A243AKV5	Peptidase M60 domain-containing protein	180894	Bacillus thuringiensis serovar poloniensis	1476	540..659,750..865,948..1067,1162..1270,1353..1472
A0A243AMA4	Chitin-binding protein	180894	Bacillus thuringiensis serovar poloniensis	653	393..511,532..650
A0A243ASE5	Mucin_bdg domain-containing protein	180894	Bacillus thuringiensis serovar poloniensis	748	381..524
A0A243AXU6	Peptidase M60 domain-containing protein	180881	Bacillus thuringiensis serovar pingluonsis	742	561..672
A0A243B3B9	Peptidase M60 domain-containing protein	180894	Bacillus thuringiensis serovar poloniensis	735	479..592,613..731
A0A243B696	Peptidase M60 domain-containing protein	180881	Bacillus thuringiensis serovar pingluonsis	1265	535..654,737..856,951..1059,1142..1258
A0A243BM95	Mucin_bdg domain-containing protein	180881	Bacillus thuringiensis serovar pingluonsis	849	407..541
A0A243C3B2	Uncharacterized protein	180848	Bacillus thuringiensis serovar yosoo	788	393..506,527..645,666..784
A0A243C3F5	Uncharacterized protein	180848	Bacillus thuringiensis serovar yosoo	668	399..512
A0A243C4Z9	Uncharacterized protein	180848	Bacillus thuringiensis serovar yosoo	708	522..635,656..708
A0A243CCM1	Fibronectin type-III domain-containing protein	180848	Bacillus thuringiensis serovar yosoo	659	390..503
A0A243CFL8	Peptidase M60 domain-containing protein	180848	Bacillus thuringiensis serovar yosoo	1010	480..600,695..805,888..1007
A0A243CJB9	Peptidase M60 domain-containing protein	180848	Bacillus thuringiensis serovar yosoo	742	561..672
A0A243CL93	Peptidase M60 domain-containing protein	180867	Bacillus thuringiensis serovar vazensis	1467	544..654,737..856,940..1058,1153..1261,1344..1463
A0A243CUD5	Peptidase M60 domain-containing protein	180867	Bacillus thuringiensis serovar vazensis	742	561..672
A0A243D485	Peptidase M60 domain-containing protein	475791	Bacillus thuringiensis serovar subtoxicus	867	477..590,611..724,745..863
A0A243DJ68	Peptidase M60 domain-containing protein	475791	Bacillus thuringiensis serovar subtoxicus	742	561..672
A0A243DTT9	Peptidase M60 domain-containing protein	132264	Bacillus thuringiensis subsp. darmstadiensis	742	561..672
A0A243DUY1	Peptidase M60 domain-containing protein	132264	Bacillus thuringiensis subsp. darmstadiensis	1009	480..600,695..803,886..1005
A0A243EBH6	Uncharacterized protein	180862	Bacillus thuringiensis serovar toumanoffi	907	517..630,651..764,785..903
A0A243EBI0	Uncharacterized protein	180862	Bacillus thuringiensis serovar toumanoffi	788	393..506,527..645,666..784
A0A243EBJ1	Uncharacterized protein	180862	Bacillus thuringiensis serovar toumanoffi	675	406..519
A0A243EDZ7	Fibronectin type-III domain-containing protein	180862	Bacillus thuringiensis serovar toumanoffi	659	390..503
A0A243EGP0	Fibronectin type-III domain-containing protein	180862	Bacillus thuringiensis serovar toumanoffi	748	481..594
A0A243EM82	Fibronectin type-III domain-containing protein	132267	Bacillus thuringiensis subsp. kumamotoensis	659	390..503
A0A243F594	Uncharacterized protein	132267	Bacillus thuringiensis subsp. kumamotoensis	788	393..506,527..645,666..784
A0A243F599	Uncharacterized protein	132267	Bacillus thuringiensis subsp. kumamotoensis	907	517..630,651..764,785..903
A0A243F5A8	Uncharacterized protein	132267	Bacillus thuringiensis subsp. kumamotoensis	617	348..461
A0A243FCY0	Peptidase M60 domain-containing protein	132267	Bacillus thuringiensis subsp. kumamotoensis	742	561..672
A0A243FL37	Fibronectin type-III domain-containing protein	180883	Bacillus thuringiensis serovar ostriniae	659	390..503
A0A243FLE0	Uncharacterized protein	180883	Bacillus thuringiensis serovar ostriniae	540	271..384
A0A243FLW3	Peptidase M60 domain-containing protein	180883	Bacillus thuringiensis serovar ostriniae	742	561..672
A0A243FND8	Peptidase M60 domain-containing protein	180883	Bacillus thuringiensis serovar ostriniae	1470	544..654,737..856,951..1059,1149..1264,1347..1466
A0A243FNG8	Peptidase M60 domain-containing protein	180883	Bacillus thuringiensis serovar ostriniae	660	271..384,405..518,539..657
A0A243FP16	Uncharacterized protein	180883	Bacillus thuringiensis serovar ostriniae	788	393..506,527..645,666..784
A0A243FX26	Mucin_bdg domain-containing protein	1428	Bacillus thuringiensis	452	393..452
A0A243FX88	Uncharacterized protein	1428	Bacillus thuringiensis	746	477..590
A0A243G0M6	Peptidase M60 domain-containing protein	1428	Bacillus thuringiensis	1011	480..600,695..805,888..1007
A0A243G231	Uncharacterized protein	1428	Bacillus thuringiensis	773	517..630,651..769
A0A243G2D2	Uncharacterized protein	1428	Bacillus thuringiensis	722	327..440,461..579,600..718
A0A243GBW1	Peptidase M60 domain-containing protein	1428	Bacillus thuringiensis	742	561..672
A0A243GLB5	Mucin_bdg domain-containing protein	1428	Bacillus thuringiensis	452	393..452
A0A243GQ64	Peptidase M60 domain-containing protein	29337	Bacillus thuringiensis subsp. finitimus	742	561..672
A0A243GWN1	Uncharacterized protein	1428	Bacillus thuringiensis	746	477..590
A0A243GY57	Uncharacterized protein	1428	Bacillus thuringiensis	788	393..506,527..645,666..784
A0A243HXY5	Peptidase M60 domain-containing protein	1042874	Bacillus thuringiensis serovar thailandensis	1284	552..662,758..866,957..1070,1165..1273
A0A243IVZ8	Peptidase M60 domain-containing protein	143794	Bacillus thuringiensis serovar yunnanensis	1061	544..654,737..856,939..1058
A0A243J418	Peptidase M60 domain-containing protein	180863	Bacillus thuringiensis serovar pirenaica	1062	544..654,737..856,939..1058
A0A243JC75	Fibronectin type-III domain-containing protein	180863	Bacillus thuringiensis serovar pirenaica	659	390..503
A0A243JDR4	Uncharacterized protein	180863	Bacillus thuringiensis serovar pirenaica	788	393..506,527..645,666..784
A0A243JDR8	Uncharacterized protein	180863	Bacillus thuringiensis serovar pirenaica	907	517..630,651..764,785..903
A0A243JEK1	Peptidase M60 domain-containing protein	180863	Bacillus thuringiensis serovar pirenaica	844	450..563,584..702,723..841
A0A243JFY8	Uncharacterized protein	180863	Bacillus thuringiensis serovar pirenaica	719	450..563
A0A243JH89	Peptidase M60 domain-containing protein	180863	Bacillus thuringiensis serovar pirenaica	742	561..672
A0A243JQJ2	Uncharacterized protein	143794	Bacillus thuringiensis serovar yunnanensis	746	477..590
A0A243JRM3	Uncharacterized protein	143794	Bacillus thuringiensis serovar yunnanensis	788	393..506,527..645,666..784
A0A243K6J6	Peptidase M60 domain-containing protein	180880	Bacillus thuringiensis serovar argentinensis	869	479..592,613..726,747..865
A0A243K7Q7	Uncharacterized protein	180880	Bacillus thuringiensis serovar argentinensis	787	393..506,527..645,666..784
A0A243KJ42	Peptidase M60 domain-containing protein	180880	Bacillus thuringiensis serovar argentinensis	1265	535..652,736..854,945..1059,1142..1258
A0A243KKS5	Peptidase M60 domain-containing protein	180866	Bacillus thuringiensis serovar iberica	742	561..672
A0A243KTL8	Peptidase M60 domain-containing protein	132266	Bacillus thuringiensis subsp. higo	742	561..672
A0A243KYJ8	Peptidase M60 domain-containing protein	180866	Bacillus thuringiensis serovar iberica	1266	534..654,737..856,951..1061,1144..1263
A0A243L192	Fibronectin type-III domain-containing protein	180866	Bacillus thuringiensis serovar iberica	659	390..503
A0A243L8H2	Peptidase M60 domain-containing protein	56955	Bacillus thuringiensis subsp. jegathesan	1266	534..654,737..856,951..1061,1144..1263
A0A243LA02	Uncharacterized protein	132266	Bacillus thuringiensis subsp. higo	746	477..590
A0A243LBL8	Uncharacterized protein	132266	Bacillus thuringiensis subsp. higo	788	393..506,527..645,666..784
A0A243LBP7	Peptidase M60 domain-containing protein	132266	Bacillus thuringiensis subsp. higo	1678	540..659,751..864,955..1069,1164..1272,1354..1472,1555..1674
A0A243LGA0	Chitin-binding protein	180896	Bacillus thuringiensis serovar zhaodongensis	653	393..511,532..650
A0A243LUI0	Peptidase M60 domain-containing protein	180896	Bacillus thuringiensis serovar zhaodongensis	735	479..592,613..731
A0A243LXK0	Peptidase M60 domain-containing protein	56955	Bacillus thuringiensis subsp. jegathesan	742	561..672
A0A243MHG3	Uncharacterized protein	180896	Bacillus thuringiensis serovar zhaodongensis	173	2..83,104..168
A0A243MN22	Chitin-binding protein	1042875	Bacillus thuringiensis serovar sinensis	653	393..509,532..650
A0A243MNV7	Uncharacterized protein	1042875	Bacillus thuringiensis serovar sinensis	781	521..639,660..778
A0A243MP15	Peptidase M60 domain-containing protein	1042875	Bacillus thuringiensis serovar sinensis	618	479..597
A0A243MU31	Peptidase M60 domain-containing protein	1042875	Bacillus thuringiensis serovar sinensis	1470	535..654,737..856,951..1059,1150..1264,1347..1466
A0A243MUC2	Peptidase M60 domain-containing protein	79672	Bacillus thuringiensis subsp. medellin	1068	537..657,752..862,945..1064
A0A243MWK7	Uncharacterized protein	1042875	Bacillus thuringiensis serovar sinensis	912	523..636,657..770,791..909
A0A243MWK9	Uncharacterized protein	1042875	Bacillus thuringiensis serovar sinensis	746	477..590
A0A243MWM5	Fibronectin type-III domain-containing protein	1042875	Bacillus thuringiensis serovar sinensis	748	481..594
A0A243MWS4	Uncharacterized protein	1042875	Bacillus thuringiensis serovar sinensis	788	393..506,527..645,666..784
A0A243MX04	Peptidase M60 domain-containing protein	79672	Bacillus thuringiensis subsp. medellin	602	477..595
A0A243MY44	Uncharacterized protein	79672	Bacillus thuringiensis subsp. medellin	787	393..506,527..645,666..784
A0A243MY45	Mucin_bdg domain-containing protein	1042875	Bacillus thuringiensis serovar sinensis	95	4..80
A0A243MYA7	Fibronectin type-III domain-containing protein	79672	Bacillus thuringiensis subsp. medellin	748	481..594
A0A243N4N5	Peptidase M60 domain-containing protein	79672	Bacillus thuringiensis subsp. medellin	656	261..374,395..513,534..652
A0A243N4N6	Uncharacterized protein	79672	Bacillus thuringiensis subsp. medellin	911	517..630,651..769,790..908
A0A243N7R1	Fibronectin type-III domain-containing protein	79672	Bacillus thuringiensis subsp. medellin	659	390..503
A0A243NKD8	Chitin-binding protein	79672	Bacillus thuringiensis subsp. medellin	628	372..485,506..624
A0A243NLK9	Peptidase M60 domain-containing protein	79672	Bacillus thuringiensis subsp. medellin	742	561..672
A0A246PIV1	Chitin-binding protein	2014743	Bacillus sp. K2I17	653	393..511,532..650
A0A246PUN0	Peptidase M60 domain-containing protein	2014743	Bacillus sp. K2I17	1064	538..656,739..858,941..1060
A0A246UGY1	Peptidase M60 domain-containing protein	1982041	Bacillus sp. MB353a	1273	541..660,752..865,948..1067,1150..1266
A0A246URV2	Peptidase M60 domain-containing protein	1982041	Bacillus sp. MB353a	742	561..672
A0A248KDI4	Peptidase M60 domain-containing protein	1243617	Salmonella bongori serovar 66:z41:- str. SA19983605	987	535..646,730..842,868..981
A0A249WF35	Peptidase M60 domain-containing protein	1134687	Klebsiella michiganensis	992	535..646,730..843,875..989
A0A249XI41	Peptidase M60 domain-containing protein	1396	Bacillus cereus	1073	554..664,760..868,951..1070
A0A249XK58	Chitin-binding protein	1396	Bacillus cereus	648	393..504,527..645
A0A290Q6R2	Uncharacterized protein	1366	Lactococcus raffinolactis	1790	513..644,814..945,1115..1246,1416..1546
A0A2A2NY25	Peptidase M60 domain-containing protein	155322	Bacillus toyonensis	739	477..590,611..724
A0A2A2NYA1	Uncharacterized protein	155322	Bacillus toyonensis	911	522..635,656..769,790..908
A0A2A2NYC4	Mucin_bdg domain-containing protein	155322	Bacillus toyonensis	115	1..111
A0A2A2NYD3	Fibronectin type-III domain-containing protein	155322	Bacillus toyonensis	659	390..503
A0A2A2P047	Peptidase M60 domain-containing protein	155322	Bacillus toyonensis	1058	531..652,734..852,935..1054
A0A2A2P538	Uncharacterized protein	155322	Bacillus toyonensis	746	477..590
A0A2A2P5U0	Uncharacterized protein	155322	Bacillus toyonensis	788	393..506,527..645,666..784
A0A2A2PDS8	Peptidase M60 domain-containing protein	155322	Bacillus toyonensis	742	561..672
A0A2A5K3Z4	Peptidase M60 domain-containing protein	741161	Paenibacillus larvae subsp. larvae (strain NRRL B-3650 / LMG 16245)	840	274..386,396..508
A0A2A5K427	Mucin_bdg domain-containing protein	741161	Paenibacillus larvae subsp. larvae (strain NRRL B-3650 / LMG 16245)	356	178..290
A0A2A5K5K3	Mucin_bdg domain-containing protein	741161	Paenibacillus larvae subsp. larvae (strain NRRL B-3650 / LMG 16245)	184	4..91
A0A2A5S396	Uncharacterized protein	1365	Lactococcus plantarum	1036	569..670
A0A2A5S5L2	Peptidase M60 domain-containing protein	1364	Lactococcus piscium	960	569..669
A0A2A5S7B1	Uncharacterized protein	1366	Lactococcus raffinolactis	1028	52..183,353..484,654..784
A0A2A5S7C0	Uncharacterized protein	1366	Lactococcus raffinolactis	587	361..492
A0A2A6FX95	Peptidase M60 domain-containing protein	1396	Bacillus cereus	1213	480..600,683..802,897..1007,1090..1209
A0A2A7BHY6	Mucin_bdg domain-containing protein	1890302	Bacillus wiedmannii	80	1..79
A0A2A7BJ17	Chitin-binding protein	1890302	Bacillus wiedmannii	653	393..511,532..650
A0A2A7BKV8	Peptidase M60 domain-containing protein	1890302	Bacillus wiedmannii	409	240..353
A0A2A7BRS1	Uncharacterized protein	1890302	Bacillus wiedmannii	912	518..631,652..770,791..909
A0A2A7BS45	Uncharacterized protein	1890302	Bacillus wiedmannii	788	393..506,527..645,666..784
A0A2A7BSA3	Uncharacterized protein	1890302	Bacillus wiedmannii	746	477..590
A0A2A7BZH4	Peptidase M60 domain-containing protein	1890302	Bacillus wiedmannii	1473	548..662,746..864,959..1067,1149..1267,1350..1469
A0A2A7CAF8	Peptidase M60 domain-containing protein	1396	Bacillus cereus	1010	479..599,694..804,887..1006
A0A2A7CF88	Uncharacterized protein	1396	Bacillus cereus	773	517..630,651..769
A0A2A7D744	Chitin-binding protein	1392	Bacillus anthracis	653	393..511,532..650
A0A2A7DAZ2	Peptidase M60 domain-containing protein	1392	Bacillus anthracis	1270	538..657,741..859,954..1064,1147..1266
A0A2A7DCW5	Mucin_bdg domain-containing protein	1392	Bacillus anthracis	159	37..155
A0A2A7E0C1	Peptidase M60 domain-containing protein	2033516	Bacillus sp. AFS094611	1270	538..657,741..859,954..1064,1147..1266
A0A2A7E6A0	Peptidase M60 domain-containing protein	2033516	Bacillus sp. AFS094611	735	479..592,613..731
A0A2A7EAX3	Chitin-binding protein	2033516	Bacillus sp. AFS094611	653	393..511,532..650
A0A2A7F124	Peptidase M60 domain-containing protein	1396	Bacillus cereus	1479	540..659,750..865,960..1068,1158..1273,1356..1475
A0A2A7F1D1	Uncharacterized protein	1396	Bacillus cereus	788	393..506,527..645,666..784
A0A2A7F1L9	Uncharacterized protein	1396	Bacillus cereus	746	477..590
A0A2A7F3L3	Mucin_bdg domain-containing protein	1396	Bacillus cereus	71	2..69
A0A2A7GB84	Mucin_bdg domain-containing protein	1428	Bacillus thuringiensis	119	1..114
A0A2A7GBI9	Uncharacterized protein	1428	Bacillus thuringiensis	911	517..630,651..769,790..908
A0A2A7GBT0	Uncharacterized protein	1428	Bacillus thuringiensis	746	477..590
A0A2A7GBV9	Uncharacterized protein	1428	Bacillus thuringiensis	788	393..506,527..645,666..784
A0A2A7GDJ4	Mucin_bdg domain-containing protein	1428	Bacillus thuringiensis	118	1..113
A0A2A7GEM4	Carbohydrate-binding protein (Putative mucin)	1428	Bacillus thuringiensis	653	393..511,532..650
A0A2A7GK68	Uncharacterized protein	1428	Bacillus thuringiensis	660	118..236
A0A2A7GMN6	Uncharacterized protein	1428	Bacillus thuringiensis	637	518..632
A0A2A7H649	Fibronectin type-III domain-containing protein	1396	Bacillus cereus	750	481..594
A0A2A7HBU2	Uncharacterized protein	1396	Bacillus cereus	907	517..630,651..764,785..903
A0A2A7HC90	Uncharacterized protein	1396	Bacillus cereus	788	393..506,527..645,666..784
A0A2A7HCC5	Fibronectin type-III domain-containing protein	1396	Bacillus cereus	252	2..96
A0A2A7HGX8	Peptidase M60 domain-containing protein	1396	Bacillus cereus	871	477..590,611..729,750..868
A0A2A7HK23	Peptidase M60 domain-containing protein	1396	Bacillus cereus	1060	534..654,736..854,937..1056
A0A2A7HKJ7	Peptidase M60 domain-containing protein	1396	Bacillus cereus	880	558..666,761..869
A0A2A7IJW9	Peptidase M60 domain-containing protein	1396	Bacillus cereus	867	477..590,611..724,745..863
A0A2A7IUK8	Peptidase M60 domain-containing protein	1396	Bacillus cereus	1473	544..654,745..859,954..1062,1157..1267,1350..1469
A0A2A7JHA0	Fibronectin type-III domain-containing protein	1428	Bacillus thuringiensis	748	481..594
A0A2A7JWU8	Wall-associated protein	1428	Bacillus thuringiensis	929	3..113,196..315,410..518,608..723,806..925
A0A2A7JYA4	Uncharacterized protein	1428	Bacillus thuringiensis	788	393..506,527..645,666..784
A0A2A7JZ15	Peptidase M60 domain-containing protein	1428	Bacillus thuringiensis	719	325..438,459..577,598..716
A0A2A7JZ87	Fibronectin type-III domain-containing protein	1428	Bacillus thuringiensis	227	2..71
A0A2A7L580	Peptidase M60 domain-containing protein	1396	Bacillus cereus	1473	538..657,740..859,954..1062,1153..1267,1350..1469
A0A2A7L9J7	Peptidase M60 domain-containing protein	1396	Bacillus cereus	742	561..672
A0A2A7SU08	Wall-associated protein	1352	Enterococcus faecium	1811	1037..1142,1235..1364
A0A2A7SY41	Peptidase	1352	Enterococcus faecium	1493	963..1091,1213..1319
A0A2A7T2T9	Peptidase M60 domain-containing protein	28152	Yersinia kristensenii	856	541..652,735..852
A0A2A7VZH3	Peptidase M60 domain-containing protein	1890302	Bacillus wiedmannii	869	479..592,613..726,747..865
A0A2A7XBZ9	Peptidase M60 domain-containing protein	1890302	Bacillus wiedmannii	1288	554..664,760..868,964..1074,1169..1277
A0A2A7XCB9	Peptidase M60 domain-containing protein	1890302	Bacillus wiedmannii	1065	537..657,741..859,942..1061
A0A2A7XMN5	Peptidase M60 domain-containing protein	1890302	Bacillus wiedmannii	869	479..592,613..726,747..865
A0A2A7XU38	Peptidase M60 domain-containing protein	1890302	Bacillus wiedmannii	1470	538..657,752..860,942..1062,1145..1264,1347..1466
A0A2A7YVG0	Fibronectin type-III domain-containing protein	155322	Bacillus toyonensis	787	518..631
A0A2A7Z4E1	Peptidase M60 domain-containing protein	1405	Bacillus mycoides	869	479..592,613..726,747..865
A0A2A7Z714	Uncharacterized protein	1405	Bacillus mycoides	748	479..592
A0A2A7Z721	Fibronectin type-III domain-containing protein	1405	Bacillus mycoides	663	393..506
A0A2A7Z724	Fibronectin type-III domain-containing protein	1405	Bacillus mycoides	748	481..594
A0A2A7Z731	Mucin_bdg domain-containing protein	1405	Bacillus mycoides	119	7..116
A0A2A7ZCN1	Peptidase M60 domain-containing protein	1405	Bacillus mycoides	1060	539..652,734..854,937..1053
A0A2A7ZE33	Fibronectin type-III domain-containing protein	1405	Bacillus mycoides	787	518..631
A0A2A7ZSU7	Peptidase M60 domain-containing protein	1396	Bacillus cereus	1678	540..659,751..864,955..1069,1164..1272,1354..1472,1555..1674
A0A2A7ZXZ9	Uncharacterized protein	1396	Bacillus cereus	746	477..590
A0A2A7ZY89	Uncharacterized protein	1396	Bacillus cereus	788	393..506,527..645,666..784
A0A2A7ZYA4	Peptidase M60 domain-containing protein	1396	Bacillus cereus	742	561..672
A0A2A8AGD0	Uncharacterized protein	1890302	Bacillus wiedmannii	912	518..631,652..770,791..909
A0A2A8BEA0	S-layer protein	1890302	Bacillus wiedmannii	349	2..69,90..208,229..347
A0A2A8BFI4	Uncharacterized protein	1890302	Bacillus wiedmannii	497	228..341
A0A2A8BFZ7	Fibronectin type-III domain-containing protein	1890302	Bacillus wiedmannii	616	347..460
A0A2A8BG41	Uncharacterized protein	1890302	Bacillus wiedmannii	788	393..506,527..645,666..784
A0A2A8BGA8	Fibronectin type-III domain-containing protein	1890302	Bacillus wiedmannii	223	2..69
A0A2A8BJR7	Peptidase M60 domain-containing protein	1890302	Bacillus wiedmannii	1470	535..654,737..856,951..1059,1150..1264,1347..1466
A0A2A8BM04	Mucin_bdg domain-containing protein	1890302	Bacillus wiedmannii	531	481..530
A0A2A8CQ42	Peptidase M60 domain-containing protein	1890302	Bacillus wiedmannii	1213	481..600,683..802,893..1007,1090..1206
A0A2A8DHS7	Peptidase M60 domain-containing protein	1890302	Bacillus wiedmannii	378	287..374
A0A2A8DIC9	Peptidase M60 domain-containing protein	1890302	Bacillus wiedmannii	545	289..402,423..541
A0A2A8DIM8	Mucin_bdg domain-containing protein	1890302	Bacillus wiedmannii	173	50..169
A0A2A8DJ21	Fibronectin type-III domain-containing protein	1890302	Bacillus wiedmannii	687	481..594
A0A2A8DK21	Uncharacterized protein	1890302	Bacillus wiedmannii	912	518..631,652..770,791..909
A0A2A8DK86	Uncharacterized protein	1890302	Bacillus wiedmannii	746	477..590
A0A2A8DKH2	Uncharacterized protein	1890302	Bacillus wiedmannii	788	393..506,527..645,666..784
A0A2A8E755	Uncharacterized protein	1396	Bacillus cereus	788	393..506,527..645,666..784
A0A2A8E7N5	Peptidase M60 domain-containing protein	1396	Bacillus cereus	1058	531..652,734..852,935..1054
A0A2A8EI45	Peptidase M60 domain-containing protein	1890302	Bacillus wiedmannii	735	479..592,613..731
A0A2A8EPU0	Peptidase M60 domain-containing protein	1890302	Bacillus wiedmannii	1265	535..652,736..854,945..1059,1142..1258
A0A2A8EZ03	Peptidase M60 domain-containing protein	1890302	Bacillus wiedmannii	768	479..592,646..764
A0A2A8FX71	Peptidase M60 domain-containing protein	1890302	Bacillus wiedmannii	692	544..654
A0A2A8FZM0	Peptidase M60 domain-containing protein	1890302	Bacillus wiedmannii	869	479..592,613..726,747..865
A0A2A8GC12	Peptidase M60 domain-containing protein	1890302	Bacillus wiedmannii	869	479..592,613..726,747..865
A0A2A8GNS0	Peptidase M60 domain-containing protein	1890302	Bacillus wiedmannii	1061	535..653,736..855,938..1057
A0A2A8HMA3	Peptidase M60 domain-containing protein	155322	Bacillus toyonensis	742	561..672
A0A2A8J0K4	Peptidase M60 domain-containing protein	1396	Bacillus cereus	1268	538..656,739..858,950..1062,1145..1264
A0A2A8K4D3	Uncharacterized protein	1396	Bacillus cereus	746	477..590
A0A2A8K611	Peptidase M60 domain-containing protein	1396	Bacillus cereus	1010	479..599,694..804,887..1006
A0A2A8KBG9	Peptidase M60 domain-containing protein	1396	Bacillus cereus	742	561..672
A0A2A8KRU7	Peptidase M60 domain-containing protein	1392	Bacillus anthracis	742	561..672
A0A2A8KX97	Peptidase M60 domain-containing protein	1392	Bacillus anthracis	1264	544..654,737..856,951..1059,1142..1261
A0A2A8L7B9	Peptidase M60 domain-containing protein	1392	Bacillus anthracis	1466	539..653,736..855,939..1057,1152..1260,1343..1462
A0A2A8L8G4	Peptidase M60 domain-containing protein	1392	Bacillus anthracis	742	561..672
A0A2A8LNC7	Mucin_bdg domain-containing protein	1396	Bacillus cereus	252	130..248
A0A2A8M1H3	Uncharacterized protein	1396	Bacillus cereus	788	393..506,527..645,666..784
A0A2A8M7R7	Peptidase M60 domain-containing protein	1396	Bacillus cereus	742	561..672
A0A2A8N504	Peptidase M60 domain-containing protein	1890302	Bacillus wiedmannii	1470	535..654,737..856,951..1059,1150..1264,1347..1463
A0A2A8NB54	S-layer protein	1428	Bacillus thuringiensis	468	79..192,213..326,347..465
A0A2A8NCE5	Fibronectin type-III domain-containing protein	1428	Bacillus thuringiensis	255	3..99
A0A2A8NGK6	Fibronectin type-III domain-containing protein	1428	Bacillus thuringiensis	659	390..503
A0A2A8NMY5	Peptidase M60 domain-containing protein	1396	Bacillus cereus	742	561..672
A0A2A8NUL9	Wall-associated protein	1396	Bacillus cereus	724	3..113,196..315,410..518,601..720
A0A2A8P4R9	Peptidase M60 domain-containing protein	1428	Bacillus thuringiensis	1060	534..654,736..854,937..1056
A0A2A8Q3N8	Peptidase M60 domain-containing protein	1396	Bacillus cereus	869	479..592,613..726,747..865
A0A2A8QG69	Peptidase M60 domain-containing protein	1396	Bacillus cereus	1055	531..650,732..850,933..1049
A0A2A8VLL8	Chitin-binding protein	1428	Bacillus thuringiensis	653	393..511,532..650
A0A2A8VQC6	Peptidase M60 domain-containing protein	1428	Bacillus thuringiensis	1068	540..659,750..865,948..1067
A0A2A8WMN0	Chitin-binding protein	1392	Bacillus anthracis	653	393..511,532..650
A0A2A8WRX8	Peptidase M60 domain-containing protein	1392	Bacillus anthracis	1213	480..599,694..802,897..1007,1090..1209
A0A2A8XRE9	Peptidase M60 domain-containing protein	1396	Bacillus cereus	869	479..592,613..726,747..865
A0A2A8XTQ2	Peptidase M60 domain-containing protein	1396	Bacillus cereus	1065	544..654,745..859,942..1061
A0A2A8Y820	Peptidase M60 domain-containing protein	1396	Bacillus cereus	742	561..672
A0A2A8YHD3	Wall-associated protein	1392	Bacillus anthracis	724	3..113,197..315,410..518,601..720
A0A2A8ZRR4	Peptidase M60 domain-containing protein	1396	Bacillus cereus	867	477..590,611..724,745..863
A0A2A8ZRW3	Peptidase M60 domain-containing protein	1396	Bacillus cereus	742	561..672
A0A2A8ZXB7	Peptidase M60 domain-containing protein	1396	Bacillus cereus	1469	538..658,742..860,955..1063,1145..1263,1346..1465
A0A2A9A262	Fibronectin type-III domain-containing protein	1396	Bacillus cereus	748	481..594
A0A2A9A2D3	Uncharacterized protein	1396	Bacillus cereus	787	393..506,527..645,666..784
A0A2A9A2E6	Fibronectin type-III domain-containing protein	1396	Bacillus cereus	788	518..631
A0A2A9HK08	Peptidase M60 domain-containing protein	691698	Bacillus sp. YF23	742	561..672
A0A2A9HN73	Chitodextrinase	691698	Bacillus sp. YF23	746	477..590
A0A2A9HNN8	Putative mucin or carbohydrate-binding module	691698	Bacillus sp. YF23	788	393..506,527..645,666..784
A0A2A9HSB0	Peptidase M60 domain-containing protein	691698	Bacillus sp. YF23	1470	544..654,737..856,951..1059,1149..1264,1347..1466
A0A2A9HV28	Fibronectin type-III domain-containing protein	691698	Bacillus sp. YF23	659	390..503
A0A2A9HVL6	Fibronectin type-III domain-containing protein	691698	Bacillus sp. YF23	748	481..594
A0A2A9HVM1	Chitodextrinase	691698	Bacillus sp. YF23	740	471..584
A0A2A9HVV4	Serine protease, subtilisin family	691698	Bacillus sp. YF23	906	517..630,651..764,785..903
A0A2A9S2B2	Fibronectin type-III domain-containing protein	1428	Bacillus thuringiensis	748	481..594
A0A2A9S8A6	S-layer protein	1428	Bacillus thuringiensis	123	79..123
A0A2A9SAT8	Fibronectin type-III domain-containing protein	1428	Bacillus thuringiensis	251	2..95
A0A2A9SWH3	Uncharacterized protein	1428	Bacillus thuringiensis	788	393..506,527..645,666..784
A0A2B0CDR1	Uncharacterized protein	1396	Bacillus cereus	740	471..584
A0A2B0EAQ5	Peptidase M60 domain-containing protein	1428	Bacillus thuringiensis	880	558..666,761..869
A0A2B0IUS2	Uncharacterized protein	1396	Bacillus cereus	746	477..590
A0A2B0JYE4	Peptidase M60 domain-containing protein	1396	Bacillus cereus	608	540..603
A0A2B0JYL5	Peptidase M60 domain-containing protein	1396	Bacillus cereus	742	561..672
A0A2B0K0M6	Uncharacterized protein	1396	Bacillus cereus	907	517..630,651..764,785..903
A0A2B0K2D2	Uncharacterized protein	1428	Bacillus thuringiensis	907	517..630,651..764,785..903
A0A2B0QSF4	Uncharacterized protein	1396	Bacillus cereus	773	517..630,651..769
A0A2B0S5V2	Peptidase M60 domain-containing protein	1428	Bacillus thuringiensis	742	561..672
A0A2B0W2F3	Fibronectin type-III domain-containing protein	1392	Bacillus anthracis	659	390..503
A0A2B0WRA6	Peptidase M60 domain-containing protein	1392	Bacillus anthracis	866	477..590,611..724,745..863
A0A2B0WTV3	Mucin_bdg domain-containing protein	1396	Bacillus cereus	113	2..109
A0A2B0WXM8	Mucin_bdg domain-containing protein	1396	Bacillus cereus	151	1..114
A0A2B0WYL8	Mucin_bdg domain-containing protein	1396	Bacillus cereus	151	1..114
A0A2B0WYX3	Fibronectin type-III domain-containing protein	1392	Bacillus anthracis	748	481..594
A0A2B0X3T5	Fibronectin type-III domain-containing protein	1396	Bacillus cereus	662	393..506
A0A2B0X4G0	Peptidase M60 domain-containing protein	1392	Bacillus anthracis	659	476..589
A0A2B0X7N4	Peptidase M60 domain-containing protein	1392	Bacillus anthracis	735	479..592,613..731
A0A2B0XD74	Peptidase M60 domain-containing protein	1396	Bacillus cereus	1065	544..654,745..859,942..1061
A0A2B0XG23	Chitin-binding protein	1396	Bacillus cereus	653	393..511,532..650
A0A2B1AKI9	Peptidase M60 domain-containing protein	1396	Bacillus cereus	742	561..672
A0A2B1DXL9	Peptidase M60 domain-containing protein	1396	Bacillus cereus	735	479..592,613..731
A0A2B1DZE1	Chitin-binding protein	1396	Bacillus cereus	653	393..511,532..650
A0A2B1E5Z7	Peptidase M60 domain-containing protein	1396	Bacillus cereus	1264	544..654,738..856,938..1058,1141..1260
A0A2B1TQZ7	Fibronectin type-III domain-containing protein	1428	Bacillus thuringiensis	675	481..594
A0A2B1VRL5	DUF3472 domain-containing protein	1396	Bacillus cereus	788	393..506,527..645,666..784
A0A2B2DEZ4	Uncharacterized protein	1396	Bacillus cereus	746	477..590
A0A2B2K5Y0	Peptidase M60 domain-containing protein	1396	Bacillus cereus	742	561..672
A0A2B2M4T8	Peptidase M60 domain-containing protein	1396	Bacillus cereus	1066	540..659,742..860,943..1062
A0A2B2MGN7	Uncharacterized protein	1396	Bacillus cereus	788	393..506,527..645,666..784
A0A2B2MGW1	Uncharacterized protein	1396	Bacillus cereus	746	477..590
A0A2B2MRV3	Peptidase M60 domain-containing protein	1396	Bacillus cereus	1010	480..600,695..805,888..1007
A0A2B2QGV7	Uncharacterized protein	1396	Bacillus cereus	746	477..590
A0A2B3ABG1	Fibronectin type-III domain-containing protein	1428	Bacillus thuringiensis	659	390..503
A0A2B3BFH3	Mucin_bdg domain-containing protein	1428	Bacillus thuringiensis	459	393..457
A0A2B3BL90	Mucin_bdg domain-containing protein	1428	Bacillus thuringiensis	102	1..81
A0A2B3BMH1	Chitodextrinase	1428	Bacillus thuringiensis	746	477..590
A0A2B3BZB4	Peptidase M60 domain-containing protein	1428	Bacillus thuringiensis	1476	540..659,750..865,948..1067,1162..1270,1353..1472
A0A2B3D284	Uncharacterized protein	1428	Bacillus thuringiensis	351	1..75,96..209,230..348
A0A2B3DGW3	Uncharacterized protein	1396	Bacillus cereus	907	517..630,651..764,785..903
A0A2B3FHB2	Chitin-binding protein	1396	Bacillus cereus	653	393..511,532..650
A0A2B3GFH3	Uncharacterized protein	1428	Bacillus thuringiensis	335	74..192,213..331
A0A2B3KKW1	Peptidase M60 domain-containing protein	1428	Bacillus thuringiensis	742	561..672
A0A2B3KQP2	Chitin-binding protein	1428	Bacillus thuringiensis	648	393..506,527..645
A0A2B3L3N7	Peptidase M60 domain-containing protein	1428	Bacillus thuringiensis	1678	540..659,751..864,955..1069,1164..1272,1354..1472,1555..1674
A0A2B3LAU8	Uncharacterized protein	1428	Bacillus thuringiensis	746	477..590
A0A2B3MTR1	Mucin_bdg domain-containing protein	1428	Bacillus thuringiensis	167	45..163
A0A2B3PBV9	Peptidase M60 domain-containing protein	1428	Bacillus thuringiensis	1060	534..654,736..854,937..1056
A0A2B3PDI6	Peptidase M60 domain-containing protein	1428	Bacillus thuringiensis	1082	554..664,760..868,963..1071
A0A2B3TXQ0	Peptidase M60 domain-containing protein	1396	Bacillus cereus	870	544..654,745..859
A0A2B3XZ08	Peptidase M60 domain-containing protein	1392	Bacillus anthracis	1470	544..654,737..856,951..1059,1150..1264,1347..1466
A0A2B3Z6W9	Peptidase M60 domain-containing protein	1396	Bacillus cereus	1010	480..600,695..805,888..1007
A0A2B4AYK2	Fibronectin type-III domain-containing protein	1428	Bacillus thuringiensis	317	48..161
A0A2B4B1U6	Uncharacterized protein	1428	Bacillus thuringiensis	773	517..630,651..769
A0A2B4F3X5	Peptidase M60 domain-containing protein	2033508	Bacillus sp. AFS059628	1014	483..603,694..808,891..1010
A0A2B4GTI0	Uncharacterized protein	1428	Bacillus thuringiensis	907	517..630,651..764,785..903
A0A2B4J8K8	Uncharacterized protein	1428	Bacillus thuringiensis	907	517..630,651..764,785..903
A0A2B4JX98	Uncharacterized protein	1428	Bacillus thuringiensis	788	393..506,527..645,666..784
A0A2B4LEG5	Peptidase M60 domain-containing protein	1396	Bacillus cereus	1482	553..663,748..866,962..1072,1164..1276,1359..1478
A0A2B4LZL5	Mucin_bdg domain-containing protein	2034282	Bacillus sp. AFS075960	172	66..161
A0A2B4MBI3	Mucin_bdg domain-containing protein	64104	Bacillus pseudomycoides	163	4..91
A0A2B4NCV2	Peptidase M60 domain-containing protein	2034282	Bacillus sp. AFS075960	687	479..592,613..687
A0A2B4NEH3	Peptidase M60 domain-containing protein	2034282	Bacillus sp. AFS075960	1055	531..650,732..850,933..1049
A0A2B4NM08	Chitin-binding protein	2034282	Bacillus sp. AFS075960	653	393..511,532..650
A0A2B4T4G9	Peptidase M60 domain-containing protein	155322	Bacillus toyonensis	869	479..592,613..726,747..865
A0A2B4TB21	Fibronectin type-III domain-containing protein	155322	Bacillus toyonensis	662	393..506
A0A2B4TBI2	Chitin-binding protein	155322	Bacillus toyonensis	653	393..511,532..650
A0A2B4UKM5	Peptidase M60 domain-containing protein	155322	Bacillus toyonensis	869	479..592,613..726,747..865
A0A2B4WV15	Peptidase M60 domain-containing protein	155322	Bacillus toyonensis	869	479..592,613..726,747..865
A0A2B4XE23	Fibronectin type-III domain-containing protein	1405	Bacillus mycoides	789	520..633
A0A2B4XJK8	Peptidase M60 domain-containing protein	1405	Bacillus mycoides	869	479..592,613..726,747..865
A0A2B4XMR9	Uncharacterized protein	1405	Bacillus mycoides	787	393..506,527..645,666..784
A0A2B4Y115	Uncharacterized protein	1405	Bacillus mycoides	521	260..378,398..517
A0A2B4ZKW0	Uncharacterized protein	155322	Bacillus toyonensis	788	393..506,527..645,666..784
A0A2B4ZMC8	Uncharacterized protein	155322	Bacillus toyonensis	778	523..636,657..775
A0A2B4ZS78	Fibronectin type-III domain-containing protein	155322	Bacillus toyonensis	662	393..506
A0A2B4ZYG8	Peptidase M60 domain-containing protein	155322	Bacillus toyonensis	869	479..592,613..726,747..865
A0A2B5AGI6	Fibronectin type-III domain-containing protein	155322	Bacillus toyonensis	787	518..631
A0A2B5F920	Peptidase M60 domain-containing protein	155322	Bacillus toyonensis	742	561..672
A0A2B5IVD5	Peptidase M60 domain-containing protein	1890302	Bacillus wiedmannii	1265	535..652,736..854,945..1059,1142..1258
A0A2B5IY44	Peptidase M60 domain-containing protein	1890302	Bacillus wiedmannii	1470	535..654,737..856,951..1059,1150..1264,1347..1463
A0A2B5KYR4	Fibronectin type-III domain-containing protein	1890302	Bacillus wiedmannii	748	481..594
A0A2B5NC32	Chitin-binding protein	1890302	Bacillus wiedmannii	653	393..511,532..650
A0A2B5NEM8	Peptidase M60 domain-containing protein	1890302	Bacillus wiedmannii	869	479..592,613..726,747..865
A0A2B5PDQ4	Peptidase M60 domain-containing protein	1890302	Bacillus wiedmannii	1463	538..652,736..854,949..1057,1139..1257,1340..1459
A0A2B5PRJ6	Uncharacterized protein	1405	Bacillus mycoides	748	479..592
A0A2B5PYX7	Fibronectin type-III domain-containing protein	1405	Bacillus mycoides	748	481..594
A0A2B5PZ08	Peptidase M60 domain-containing protein	1405	Bacillus mycoides	735	479..592,613..731
A0A2B5PZC4	Fibronectin type-III domain-containing protein	1405	Bacillus mycoides	787	518..631
A0A2B5Q1Q4	Fibronectin type-III domain-containing protein	1405	Bacillus mycoides	663	393..506
A0A2B5W4M5	Peptidase M60 domain-containing protein	155322	Bacillus toyonensis	742	561..672
A0A2B5X4X5	Uncharacterized protein	1890302	Bacillus wiedmannii	912	523..636,657..770,791..909
A0A2B5X9R7	Fibronectin type-III domain-containing protein	1890302	Bacillus wiedmannii	659	390..503
A0A2B5XGF4	Uncharacterized protein	1890302	Bacillus wiedmannii	746	477..590
A0A2B5XGH6	Fibronectin type-III domain-containing protein	1890302	Bacillus wiedmannii	748	481..594
A0A2B5XHP5	Peptidase M60 domain-containing protein	1890302	Bacillus wiedmannii	869	479..592,613..726,747..865
A0A2B5Y4C0	Uncharacterized protein	155322	Bacillus toyonensis	778	523..636,657..775
A0A2B5Y8E4	Wall-associated protein	155322	Bacillus toyonensis	504	3..95,190..298,381..500
A0A2B5YAW9	Uncharacterized protein	155322	Bacillus toyonensis	276	16..134,155..273
A0A2B5YGF9	Uncharacterized protein	155322	Bacillus toyonensis	640	371..484
A0A2B5YHE5	Uncharacterized protein	155322	Bacillus toyonensis	788	393..506,527..645,666..784
A0A2B5Z650	Peptidase M60 domain-containing protein	155322	Bacillus toyonensis	593	477..590
A0A2B5ZEX7	Peptidase M60 domain-containing protein	155322	Bacillus toyonensis	742	561..672
A0A2B6BU34	Peptidase M60 domain-containing protein	1392	Bacillus anthracis	742	561..672
A0A2B6C1S7	Peptidase M60 domain-containing protein	1392	Bacillus anthracis	1065	538..657,740..859,942..1061
A0A2B6JPI3	Chitin-binding protein	155322	Bacillus toyonensis	653	393..511,532..650
A0A2B6JYM9	Peptidase M60 domain-containing protein	155322	Bacillus toyonensis	869	479..592,613..726,747..865
A0A2B6K1I0	Peptidase M60 domain-containing protein	155322	Bacillus toyonensis	871	477..590,611..729,750..868
A0A2B6K756	Fibronectin type-III domain-containing protein	155322	Bacillus toyonensis	662	393..506
A0A2B6MN62	Peptidase M60 domain-containing protein	155322	Bacillus toyonensis	869	479..592,613..726,747..865
A0A2B6RQH4	Chitin-binding protein	1890302	Bacillus wiedmannii	653	393..511,532..650
A0A2B7BTM6	Mucin_bdg domain-containing protein	1890302	Bacillus wiedmannii	276	62..170
A0A2B7F146	Fibronectin type-III domain-containing protein	155322	Bacillus toyonensis	224	3..87
A0A2B8D818	Fibronectin type-III domain-containing protein	1428	Bacillus thuringiensis	748	481..594
A0A2B8HPL9	Enhancin	1392	Bacillus anthracis	977	798..909
A0A2B8HXA0	Peptidase M60 domain-containing protein	1392	Bacillus anthracis	776	595..705
A0A2B8KB77	Uncharacterized protein	1396	Bacillus cereus	521	260..378,399..517
A0A2B8MIS8	Peptidase M60 domain-containing protein	1428	Bacillus thuringiensis	1060	534..654,736..854,937..1056
A0A2B8NED4	Uncharacterized protein	1428	Bacillus thuringiensis	788	393..506,527..645,666..784
A0A2B8NT55	Uncharacterized protein	1396	Bacillus cereus	649	393..506,527..645
A0A2B8XSR8	Fibronectin type-III domain-containing protein	1396	Bacillus cereus	748	481..594
A0A2B8XYE6	Uncharacterized protein	1396	Bacillus cereus	906	517..630,651..764,785..903
A0A2B8YXE0	Uncharacterized protein	1428	Bacillus thuringiensis	583	517..581
A0A2B9AZ25	Peptidase M60 domain-containing protein	1428	Bacillus thuringiensis	742	561..672
A0A2B9BXA1	Peptidase M60 domain-containing protein	1396	Bacillus cereus	742	561..672
A0A2B9C4I0	Peptidase M60 domain-containing protein	1396	Bacillus cereus	1212	480..600,683..802,897..1007,1090..1209
A0A2B9CJI9	Uncharacterized protein	1396	Bacillus cereus	788	393..506,527..645,666..784
A0A2B9CPZ7	Uncharacterized protein	1396	Bacillus cereus	521	260..378,399..517
A0A2B9CQ02	Uncharacterized protein	1396	Bacillus cereus	746	477..590
A0A2B9DBN3	Uncharacterized protein	1396	Bacillus cereus	787	393..506,527..645,666..784
A0A2B9DHK1	Fibronectin type-III domain-containing protein	1396	Bacillus cereus	787	518..631
A0A2B9DJ27	Mucin_bdg domain-containing protein	1396	Bacillus cereus	532	393..511
A0A2B9DTL6	Mucin_bdg domain-containing protein	1396	Bacillus cereus	72	2..69
A0A2B9E1J1	Peptidase M60 domain-containing protein	1396	Bacillus cereus	734	479..592,613..731
A0A2B9EEI9	Peptidase M60 domain-containing protein	1396	Bacillus cereus	735	479..592,613..731
A0A2B9EPY2	Uncharacterized protein	1396	Bacillus cereus	911	517..630,651..769,790..908
A0A2B9ERR0	Uncharacterized protein	1396	Bacillus cereus	788	393..506,527..645,666..784
A0A2B9ERW3	Uncharacterized protein	1396	Bacillus cereus	746	477..590
A0A2B9ESC0	Peptidase M60 domain-containing protein	1396	Bacillus cereus	1476	540..659,750..865,948..1067,1162..1270,1353..1472
A0A2B9G1B7	Fibronectin type-III domain-containing protein	1428	Bacillus thuringiensis	748	481..594
A0A2B9GX52	Peptidase M60 domain-containing protein	1428	Bacillus thuringiensis	1473	538..657,740..859,954..1062,1152..1267,1350..1469
A0A2B9IW32	Uncharacterized protein	1396	Bacillus cereus	907	517..630,651..764,785..903
A0A2B9IYM2	Uncharacterized protein	1396	Bacillus cereus	788	393..506,527..645,666..784
A0A2B9IZE7	Wall-associated protein	1428	Bacillus thuringiensis	929	3..113,196..315,410..518,608..723,806..925
A0A2B9JF27	Uncharacterized protein	1428	Bacillus thuringiensis	788	393..506,527..645,666..784
A0A2B9JFR5	Fibronectin type-III domain-containing protein	1428	Bacillus thuringiensis	260	2..104
A0A2B9PAV2	Peptidase M60 domain-containing protein	1396	Bacillus cereus	1483	538..657,740..859,954..1062,1153..1267,1358..1472
A0A2B9PJ12	Uncharacterized protein	1396	Bacillus cereus	521	260..378,399..517
A0A2B9RVU8	Peptidase M60 domain-containing protein	1428	Bacillus thuringiensis	742	561..672
A0A2B9SAA2	Peptidase M60 domain-containing protein	1396	Bacillus cereus	742	561..672
A0A2B9TZP3	Uncharacterized protein	1396	Bacillus cereus	746	477..590
A0A2B9U245	Peptidase M60 domain-containing protein	1396	Bacillus cereus	1212	480..600,683..802,897..1007,1090..1209
A0A2C0BV57	Peptidase M60 domain-containing protein	1396	Bacillus cereus	1010	480..600,695..805,888..1007
A0A2C0HB81	Mucin_bdg domain-containing protein	1396	Bacillus cereus	83	1..80
A0A2C0ITH6	Uncharacterized protein	1396	Bacillus cereus	538	404..517
A0A2C0N3J9	Uncharacterized protein	1396	Bacillus cereus	788	393..506,527..645,666..784
A0A2C0NC71	Peptidase M60 domain-containing protein	1396	Bacillus cereus	742	561..672
A0A2C0YS51	Peptidase M60 domain-containing protein	1396	Bacillus cereus	867	477..590,611..724,745..863
A0A2C0Z115	Peptidase M60 domain-containing protein	1396	Bacillus cereus	1473	544..654,745..859,954..1062,1157..1267,1350..1469
A0A2C0ZXH1	Peptidase M60 domain-containing protein	1396	Bacillus cereus	1010	480..600,695..805,888..1007
A0A2C1AW16	Uncharacterized protein	1396	Bacillus cereus	907	517..630,651..764,785..903
A0A2C1AW57	Peptidase M60 domain-containing protein	1396	Bacillus cereus	742	561..672
A0A2C1BG29	Peptidase M60 domain-containing protein	1396	Bacillus cereus	1062	544..654,737..856,939..1058
A0A2C1K6G3	Mucin_bdg domain-containing protein	1396	Bacillus cereus	188	66..184
A0A2C1KPT4	Peptidase M60 domain-containing protein	1396	Bacillus cereus	687	479..592,613..687
A0A2C1L117	Chitin-binding protein	1396	Bacillus cereus	653	393..511,532..650
A0A2C1M3S7	Peptidase M60 domain-containing protein	1396	Bacillus cereus	1010	480..600,695..805,888..1007
A0A2C1MF28	Peptidase M60 domain-containing protein	1396	Bacillus cereus	742	561..672
A0A2C1P219	Uncharacterized protein	1428	Bacillus thuringiensis	788	393..506,527..645,666..784
A0A2C1PWB8	Fibronectin type-III domain-containing protein	1428	Bacillus thuringiensis	659	390..503
A0A2C1WHK6	Uncharacterized protein	1396	Bacillus cereus	746	477..590
A0A2C1WY57	Peptidase M60 domain-containing protein	1396	Bacillus cereus	1010	480..600,695..805,888..1007
A0A2C2C6P4	Uncharacterized protein	1428	Bacillus thuringiensis	746	477..590
A0A2C2CCS8	Peptidase M60 domain-containing protein	1396	Bacillus cereus	1268	538..656,739..858,950..1062,1145..1264
A0A2C2DQC8	Fibronectin type-III domain-containing protein	1396	Bacillus cereus	659	390..503
A0A2C2FU67	Peptidase M60 domain-containing protein	1428	Bacillus thuringiensis	742	561..672
A0A2C2G1B9	Uncharacterized protein	1428	Bacillus thuringiensis	746	477..590
A0A2C2GLU9	Uncharacterized protein	1428	Bacillus thuringiensis	788	393..506,527..645,666..784
A0A2C2H953	Peptidase M60 domain-containing protein	1428	Bacillus thuringiensis	1058	531..652,734..852,935..1054
A0A2C2HZL3	Peptidase M60 domain-containing protein	1396	Bacillus cereus	1065	544..654,745..859,942..1061
A0A2C2I5X2	Peptidase M60 domain-containing protein	1396	Bacillus cereus	869	479..592,613..726,747..865
A0A2C2NT67	Peptidase M60 domain-containing protein	1428	Bacillus thuringiensis	660	476..589
A0A2C3GYQ4	Peptidase M60 domain-containing protein	1392	Bacillus anthracis	742	561..672
A0A2C3HF51	Fibronectin type-III domain-containing protein	1428	Bacillus thuringiensis	659	390..503
A0A2C3LBG0	Fibronectin type-III domain-containing protein	1396	Bacillus cereus	748	481..594
A0A2C3Y4G7	Peptidase M60 domain-containing protein	1890302	Bacillus wiedmannii	869	479..592,613..726,747..865
A0A2C3Y4U4	Fibronectin type-III domain-containing protein	1890302	Bacillus wiedmannii	659	390..503
A0A2C3Z6X9	Uncharacterized protein	1890302	Bacillus wiedmannii	911	522..635,656..769,790..908
A0A2C4BTJ8	Uncharacterized protein	155322	Bacillus toyonensis	556	287..400
A0A2C4BWE7	Chitin-binding protein	155322	Bacillus toyonensis	653	393..511,532..650
A0A2C4F7J8	Uncharacterized protein	155322	Bacillus toyonensis	912	522..635,656..769,790..908
A0A2C4F992	Uncharacterized protein	155322	Bacillus toyonensis	788	393..506,527..645,666..784
A0A2C4F9I1	Uncharacterized protein	155322	Bacillus toyonensis	746	477..590
A0A2C4FA80	Uncharacterized protein	155322	Bacillus toyonensis	787	393..506,527..645,666..784
A0A2C4FTG9	Peptidase M60 domain-containing protein	155322	Bacillus toyonensis	742	561..672
A0A2C4GNS7	Peptidase M60 domain-containing protein	155322	Bacillus toyonensis	869	479..592,613..726,747..865
A0A2C4H3R9	Chitin-binding protein	1890302	Bacillus wiedmannii	653	393..511,532..650
A0A2C4H609	Uncharacterized protein	1890302	Bacillus wiedmannii	746	477..590
A0A2C4H6N6	Peptidase M60 domain-containing protein	1890302	Bacillus wiedmannii	1065	544..654,745..857,942..1061
A0A2C4H798	Uncharacterized protein	1890302	Bacillus wiedmannii	788	393..506,527..645,666..784
A0A2C4H7H4	Uncharacterized protein	1890302	Bacillus wiedmannii	744	477..590
A0A2C4MSD5	Peptidase M60 domain-containing protein	155322	Bacillus toyonensis	742	561..672
A0A2C4PV26	Peptidase M60 domain-containing protein	1890302	Bacillus wiedmannii	872	477..590,611..729,750..868
A0A2C4PV95	Uncharacterized protein	1890302	Bacillus wiedmannii	912	518..631,652..770,791..909
A0A2C4PWL3	Fibronectin type-III domain-containing protein	1890302	Bacillus wiedmannii	662	393..506
A0A2C4PXC4	Uncharacterized protein	1890302	Bacillus wiedmannii	746	476..589
A0A2C4PY34	Fibronectin type-III domain-containing protein	1890302	Bacillus wiedmannii	748	481..594
A0A2C4Q1G7	Peptidase M60 domain-containing protein	1890302	Bacillus wiedmannii	869	479..592,613..726,747..865
A0A2C4Q3K4	Peptidase M60 domain-containing protein	1890302	Bacillus wiedmannii	776	595..705
A0A2C4QD40	Peptidase M60 domain-containing protein	1890302	Bacillus wiedmannii	1082	554..664,760..868,963..1071
A0A2C4QD78	Peptidase M60 domain-containing protein	1890302	Bacillus wiedmannii	1064	538..656,740..858,941..1060
A0A2C4V2A1	Peptidase M60 domain-containing protein	155322	Bacillus toyonensis	742	561..672
A0A2C4Y3D1	Peptidase M60 domain-containing protein	155322	Bacillus toyonensis	742	561..672
A0A2C4Y6Z6	Fibronectin type-III domain-containing protein	155322	Bacillus toyonensis	787	518..631
A0A2C4ZJ87	Peptidase M60 domain-containing protein	1890302	Bacillus wiedmannii	869	479..592,613..726,747..865
A0A2C5A5W9	Fibronectin type-III domain-containing protein	155322	Bacillus toyonensis	646	379..492
A0A2C5AJQ3	Uncharacterized protein	155322	Bacillus toyonensis	788	393..506,527..645,666..784
A0A2C5ALD9	Peptidase M60 domain-containing protein	155322	Bacillus toyonensis	742	561..672
A0A2C5ALF5	Uncharacterized protein	155322	Bacillus toyonensis	907	517..630,651..764,785..903
A0A2C5AM51	Uncharacterized protein	155322	Bacillus toyonensis	746	477..590
A0A2C5BVZ1	Mucin_bdg domain-containing protein	1890302	Bacillus wiedmannii	144	1..105
A0A2C5C329	Mucin_bdg domain-containing protein	1890302	Bacillus wiedmannii	275	61..169
A0A2C5CY54	Mucin_bdg domain-containing protein	1890302	Bacillus wiedmannii	172	49..168
A0A2C5DD12	Uncharacterized protein	1890302	Bacillus wiedmannii	746	477..590
A0A2C5EK71	Peptidase M60 domain-containing protein	155322	Bacillus toyonensis	869	479..592,613..726,747..865
A0A2C5PPQ6	Uncharacterized protein	1396	Bacillus cereus	788	393..506,527..645,666..784
A0A2C5PUB1	Peptidase M60 domain-containing protein	155322	Bacillus toyonensis	742	561..672
A0A2C5Q0J0	Peptidase M60 domain-containing protein	1890302	Bacillus wiedmannii	1213	481..600,683..802,893..1007,1090..1206
A0A2C5Q6S0	Uncharacterized protein	1396	Bacillus cereus	518	249..362
A0A2C5QPZ3	Fibronectin type-III domain-containing protein	1396	Bacillus cereus	232	1..75
A0A2C5RB76	Uncharacterized protein	1396	Bacillus cereus	787	393..506,527..645,666..784
A0A2C5RDV5	Fibronectin type-III domain-containing protein	1396	Bacillus cereus	659	390..503
A0A2C5RHB1	Peptidase M60 domain-containing protein	1396	Bacillus cereus	742	561..672
A0A2C5RPX8	Peptidase M60 domain-containing protein	1396	Bacillus cereus	1678	540..659,751..864,955..1069,1164..1272,1354..1472,1555..1674
A0A2C9XR49	Uncharacterized protein	1987383	Enterococcus sp. 10A9_DIV0425	1704	745..873,1185..1318,1432..1543
A0A2C9XS05	Uncharacterized protein	1987383	Enterococcus sp. 10A9_DIV0425	1711	737..865,1177..1310,1424..1535
A0A2C9YGQ8	Fibronectin type-III domain-containing protein	257986	Bacillus thuringiensis serovar novosibirsk	659	390..503
A0A2C9YMG1	Mucin_bdg domain-containing protein	180846	Bacillus thuringiensis serovar londrina	860	409..543
A0A2C9YRB0	Peptidase M60 domain-containing protein	475791	Bacillus thuringiensis serovar subtoxicus	1470	544..654,738..856,951..1059,1149..1264,1347..1466
A0A2C9YU36	Peptidase M60 domain-containing protein	180862	Bacillus thuringiensis serovar toumanoffi	1071	540..659,750..865,948..1067
A0A2C9YZT7	Fibronectin type-III domain-containing protein	180883	Bacillus thuringiensis serovar ostriniae	748	481..594
A0A2C9YZW2	Uncharacterized protein	1428	Bacillus thuringiensis	721	327..440,461..579,600..718
A0A2G4DG48	Mucin_bdg domain-containing protein	2048678	Pseudomonas sp. NZIPFR-PS2	221	108..200
A0A2G7FJZ5	Peptidase M60 domain-containing protein	656916	Aspergillus arachidicola	858	540..653,736..852
A0A2G7HJX7	Peptidase M60 domain-containing protein	39481	Clostridium combesii	925	555..665,749..863
A0A2G7ZNJ4	Peptidase M60 domain-containing protein	1931999	Serratia sp. OLAL2	855	538..650,735..850
A0A2H2XA24	Wall-associated protein	1396	Bacillus cereus	929	3..113,196..315,410..518,609..723,806..925
A0A2H3N2J1	Peptidase M60 domain-containing protein	1890302	Bacillus wiedmannii	869	479..592,613..726,747..865
A0A2H3NQT6	Uncharacterized protein	1890302	Bacillus wiedmannii	788	393..506,527..645,666..784
A0A2H3NT85	Fibronectin type-III domain-containing protein	1890302	Bacillus wiedmannii	748	481..594
A0A2H3NXR2	Fibronectin type-III domain-containing protein	1890302	Bacillus wiedmannii	659	390..503
A0A2H3PF64	Peptidase M60 domain-containing protein	1890302	Bacillus wiedmannii	1213	481..600,683..802,893..1007,1090..1206
A0A2H3PJ14	Peptidase M60 domain-containing protein	1890302	Bacillus wiedmannii	693	544..654
A0A2H3Q1C4	Mucin_bdg domain-containing protein	2033485	Bacillus sp. AFS012607	459	393..457
A0A2H3Q2X0	Peptidase M60 domain-containing protein	2033485	Bacillus sp. AFS012607	660	476..589
A0A2H3Q471	Peptidase M60 domain-containing protein	2033485	Bacillus sp. AFS012607	1476	540..659,750..865,948..1067,1162..1270,1353..1472
A0A2H3Q671	Peptidase M60 domain-containing protein	2033485	Bacillus sp. AFS012607	735	479..592,613..731
A0A2H3QC81	Uncharacterized protein	2033485	Bacillus sp. AFS012607	583	517..581
A0A2H3QF62	Uncharacterized protein	2033485	Bacillus sp. AFS012607	746	477..590
A0A2H3QIV6	Mucin_bdg domain-containing protein	2033485	Bacillus sp. AFS012607	665	481..594
A0A2H3QXR0	Chitin-binding protein	2033485	Bacillus sp. AFS012607	653	393..511,532..650
A0A2I0RBA3	Uncharacterized protein	526988	Bacillus cereus Rock4-18	907	517..630,651..764,785..903
A0A2I0RBC4	Uncharacterized protein	526988	Bacillus cereus Rock4-18	746	477..590
A0A2I0RBK2	Uncharacterized protein	526988	Bacillus cereus Rock4-18	788	393..506,527..645,666..784
A0A2I0RCT8	Peptidase M60 domain-containing protein	526988	Bacillus cereus Rock4-18	758	577..688
A0A2I2GPW1	Peptidase M60 domain-containing protein	1392250	Aspergillus steynii IBT 23096	853	537..650,733..849
A0A2I4NNR5	Peptidase M60 domain-containing protein	1491	Clostridium botulinum	925	555..665,749..863
A0A2I8WIY0	Peptidase M60 domain-containing protein	571	Klebsiella oxytoca	992	535..646,730..843,875..989
A0A2I8Y2G4	Peptidase M60 domain-containing protein	571	Klebsiella oxytoca	992	535..646,730..843,875..989
A0A2J4ZWY4	Peptidase M60 domain-containing protein	1134687	Klebsiella michiganensis	992	535..646,730..843,875..989
A0A2J9BG61	Peptidase M60 domain-containing protein	1428	Bacillus thuringiensis	742	561..672
A0A2J9DF87	Peptidase M60 domain-containing protein	1428	Bacillus thuringiensis	1008	480..600,683..802,885..1004
A0A2K3YYX0	Peptidase M60 domain-containing protein	522262	Staphylococcus rostri	1242	698..815
A0A2K3ZAB3	Peptidase M60 domain-containing protein	46127	Staphylococcus felis	1471	733..849
A0A2K3ZMM7	Peptidase M60 domain-containing protein	155085	Staphylococcus lutrae	1447	716..833
A0A2K4FFT9	Peptidase M60 domain-containing protein	1607738	Staphylococcus argensis	1235	508..626
A0A2K8TEC2	Uncharacterized protein	53346	Enterococcus mundtii	1466	489..617,964..1067,1188..1291
A0A2K8TF96	Uncharacterized protein	53346	Enterococcus mundtii	1728	756..888,1200..1335,1455..1558
A0A2K8TG16	Mucin_bdg domain-containing protein	53346	Enterococcus mundtii	2586	2229..2356
A0A2K8TQH2	Uncharacterized protein	1396	Bacillus cereus	907	517..630,651..764,785..903
A0A2K8TQH8	Uncharacterized protein	1396	Bacillus cereus	788	393..506,527..645,666..784
A0A2K8TQI7	Uncharacterized protein	1396	Bacillus cereus	746	477..590
A0A2K8U0M2	Wall-associated protein	1396	Bacillus cereus	929	3..113,196..315,410..518,608..723,806..925
A0A2K8ZDU0	Peptidase M60 domain-containing protein	2053832	Bacillus sp. HBCD-sjtu	1080	553..663,748..866,961..1069
A0A2K8ZKM9	Peptidase M60 domain-containing protein	2053832	Bacillus sp. HBCD-sjtu	1068	540..660,744..862,945..1061
A0A2K8ZWP3	Peptidase M60 domain-containing protein	2053832	Bacillus sp. HBCD-sjtu	742	561..672
A0A2K9VSA6	Peptidase M60 domain-containing protein	447897	Mythimna unipuncta nucleopolyhedrovirus	899	530..633
A0A2L1U3E7	Peptidase M60 domain-containing protein	147375	Paenibacillus larvae subsp. larvae	1218	267..379,389..501,1040..1152
A0A2L1U497	Peptidase M60 domain-containing protein	147375	Paenibacillus larvae subsp. larvae	1198	537..649,657..769,781..891,904..1016,1028..1139
A0A2L2Y7Q5	Peptidase M60 domain-containing protein	114398	Parasteatoda tepidariorum	710	527..633
A0A2L2YQ98	Peptidase M60 domain-containing protein	114398	Parasteatoda tepidariorum	537	323..437
A0A2L2YSC3	Mucin_bdg domain-containing protein	114398	Parasteatoda tepidariorum	452	238..352
A0A2M9FP03	Uncharacterized protein	53346	Enterococcus mundtii	1203	226..354,703..804,925..1028
A0A2M9FRF6	Mucin_bdg domain-containing protein	53346	Enterococcus mundtii	1820	1469..1596
A0A2M9WV20	Peptidase M60 domain-containing protein	1396	Bacillus cereus	742	561..672
A0A2M9X2H3	Peptidase M60 domain-containing protein	1396	Bacillus cereus	1265	544..654,737..856,951..1059,1142..1261
A0A2N0YSC0	Peptidase M60 domain-containing protein	1396	Bacillus cereus	1273	541..662,746..864,959..1067,1150..1269
A0A2N1JUG3	Peptidase M60 domain-containing protein	2056493	Bacillus sp. SN10	1086	560..669,754..872,967..1075
A0A2N1JZV8	Peptidase M60 domain-containing protein	2056493	Bacillus sp. SN10	742	561..672
A0A2N3NP73	Uncharacterized protein	2060113	Bacillus sp. BI3	773	517..630,651..769
A0A2N3NPA8	Uncharacterized protein	2060113	Bacillus sp. BI3	746	477..590
A0A2N3NPE1	DUF3472 domain-containing protein	2060113	Bacillus sp. BI3	788	393..506,527..645,666..784
A0A2N3NSE6	Peptidase M60 domain-containing protein	2060113	Bacillus sp. BI3	1280	559..668,764..872,967..1075,1158..1277
A0A2N3P225	Peptidase M60 domain-containing protein	2060113	Bacillus sp. BI3	742	561..672
A0A2N5JDI1	Mucin_bdg domain-containing protein	2751	Carnobacterium maltaromaticum	157	75..155
A0A2N6QJ09	Peptidase M60 domain-containing protein	170573	Staphylococcus pettenkoferi	1509	764..882
A0A2N8GMK2	Peptidase M60 domain-containing protein	2070669	Pseudomonas sp. GW456-E7	857	551..656,740..829
A0A2P0HL38	Conserved domain protein	1392	Bacillus anthracis	651	124..242,337..445,528..647
A0A2P1TP93	Peptidase M60 domain-containing protein	1491	Clostridium botulinum	925	555..665,749..863
A0A2P5GMH9	Peptidase M60 domain-containing protein	2022662	Superficieibacter electus	986	535..632,730..841,870..982
A0A2P6FAX3	Mucin_bdg domain-containing protein	2138	Spiroplasma poulsonii	193	71..187
A0A2P6FDF5	Mucin_bdg domain-containing protein	2138	Spiroplasma poulsonii	243	113..236
A0A2R2IIF6	Peptidase M60 domain-containing protein	1396	Bacillus cereus	742	561..672
A0A2R2IPK7	Peptidase M60 domain-containing protein	1396	Bacillus cereus	1277	541..660,752..865,961..1071,1154..1270
A0A2R2IPP3	Peptidase M60 domain-containing protein	1396	Bacillus cereus	1081	553..663,759..867,962..1070
A0A2R7ZXK4	Peptidase M60 domain-containing protein	1364	Lactococcus piscium	1049	569..653
A0A2R7ZYU1	Mucin_bdg domain-containing protein	2748	Carnobacterium divergens	738	378..514
A0A2R8A2D7	Peptidase M60 domain-containing protein	2748	Carnobacterium divergens	752	569..680
A0A2S1AEY0	S-layer protein	580165	Bacillus cytotoxicus	876	534..653
A0A2S4S145	Peptidase M60 domain-containing protein	35703	Citrobacter amalonaticus	855	538..650,734..850
A0A2S7RMF2	Mucin_bdg domain-containing protein	53346	Enterococcus mundtii	305	32..136
A0A2S7RN23	Mucin_bdg domain-containing protein	53346	Enterococcus mundtii	272	61..193
A0A2S7RPZ9	Uncharacterized protein	53346	Enterococcus mundtii	1201	226..354,701..804,925..1028
A0A2S7RWW2	Uncharacterized protein	53346	Enterococcus mundtii	436	326..412
A0A2S7RY36	Mucin_bdg domain-containing protein	53346	Enterococcus mundtii	2584	2233..2360
A0A2S8VS91	Peptidase M60 domain-containing protein	1827288	Bacillus sp. MYb78	742	561..672
A0A2S8VSQ8	Uncharacterized protein	1827288	Bacillus sp. MYb78	788	393..506,527..645,666..784
A0A2S8VSY1	Uncharacterized protein	1827288	Bacillus sp. MYb78	746	477..590
A0A2S8VWG0	Peptidase M60 domain-containing protein	1827288	Bacillus sp. MYb78	1473	538..657,740..859,954..1062,1152..1267,1350..1469
A0A2S9HC61	Peptidase M60 domain-containing protein	1396	Bacillus cereus	1283	553..663,748..866,961..1069,1164..1272
A0A2S9HC65	Peptidase M60 domain-containing protein	1396	Bacillus cereus	1277	541..660,752..865,961..1071,1154..1270
A0A2S9HDM4	Peptidase M60 domain-containing protein	1396	Bacillus cereus	742	561..672
A0A2S9I2H8	Peptidase M60 domain-containing protein	1827287	Bacillus sp. MYb56	869	479..592,613..726,747..865
A0A2S9XUX4	Peptidase M60 domain-containing protein	1155617	Bacillus sp. M21	1062	535..654,737..856,939..1055
A0A2T0DK19	Peptidase M60 domain-containing protein	1890302	Bacillus wiedmannii	1064	538..656,740..858,941..1060
A0A2T0DK65	Peptidase M60 domain-containing protein	1890302	Bacillus wiedmannii	1082	554..664,760..868,963..1071
A0A2T0DNA3	Peptidase M60 domain-containing protein	1890302	Bacillus wiedmannii	869	479..592,613..726,747..865
A0A2T0DYE0	Mucin_bdg domain-containing protein	155322	Bacillus toyonensis	80	9..77
A0A2T0DYG1	Fibronectin type-III domain-containing protein	155322	Bacillus toyonensis	748	481..594
A0A2T0DYJ0	Peptidase M60 domain-containing protein	155322	Bacillus toyonensis	559	170..283,304..417,438..556
A0A2T0DZP0	Uncharacterized protein	155322	Bacillus toyonensis	788	393..506,527..645,666..784
A0A2T0DZP5	Uncharacterized protein	155322	Bacillus toyonensis	439	170..283
A0A2T0DZQ0	Uncharacterized protein	155322	Bacillus toyonensis	907	517..630,651..764,785..903
A0A2T0E8T0	Peptidase M60 domain-containing protein	155322	Bacillus toyonensis	742	561..672
A0A2T0EPE8	Uncharacterized protein	1428	Bacillus thuringiensis	489	95..208,229..347,368..486
A0A2T0EYJ9	Chitin-binding protein	1428	Bacillus thuringiensis	355	95..213,234..352
A0A2T0F4J5	Peptidase M60 domain-containing protein	1428	Bacillus thuringiensis	1071	540..659,750..865,948..1067
A0A2T0I1U5	Peptidase M60 domain-containing protein	321846	Pseudomonas simiae	850	538..650,737..829
A0A2T4LZJ8	Uncharacterized protein	46126	Staphylococcus chromogenes	1713	737..855
A0A2T4R054	Uncharacterized protein	1286	Staphylococcus simulans	2151	768..887
A0A2T5D9S6	Cell wall protein	53346	Enterococcus mundtii	1732	758..890,1202..1337,1456..1560
A0A2T5DAK4	Mucin_bdg domain-containing protein	53346	Enterococcus mundtii	2585	2234..2361
A0A2T5DE02	Cell wall protein	53346	Enterococcus mundtii	1738	759..887,1236..1337,1457..1561
A0A2T7YGJ1	Peptidase M60 domain-containing protein	1428	Bacillus thuringiensis	847	457..570,591..704,725..843
A0A2T7YNX9	Peptidase M60 domain-containing protein	1428	Bacillus thuringiensis	1029	511..621,704..823,906..1025
A0A2T7YPT9	Peptidase M60 domain-containing protein	1428	Bacillus thuringiensis	744	563..674
A0A2T8XBU3	Peptidase M60 domain-containing protein	913070	Salmonella enterica subsp. enterica serovar Gaminara	989	535..630,729..842,870..983
A0A2U1DFJ6	Carbohydrate-binding protein (Putative mucin)	1505726	Convivina intestini	1686	1511..1620
A0A2U1IJV7	Peptidase M60 domain-containing protein	2233856	Pseudomonas sp. B1(2018)	874	547..653,736..823
A0A2U2P2A6	Peptidase M60 domain-containing protein	1354	Enterococcus hirae	986	872..981
A0A2U2P355	Peptidase M60 domain-containing protein	1354	Enterococcus hirae	981	867..972
A0A2U2P5B3	Peptidase M60 domain-containing protein	1354	Enterococcus hirae	725	540..654
A0A2U2P6V5	GRAM_POS_ANCHORING domain-containing protein	1354	Enterococcus hirae	1719	736..864,1176..1328,1452..1548
A0A2U2P7M4	Peptidase M60 domain-containing protein	1354	Enterococcus hirae	1285	50..158,234..340,418..525,1171..1277
A0A2U4EBJ0	Peptidase M60 domain-containing protein	571	Klebsiella oxytoca	992	535..645,730..843,875..989
A0A2U8I5V4	ZnMc domain-containing protein	1878942	Candidatus Fukatsuia symbiotica	814	521..634,645..757
A0A2U8I626	Uncharacterized protein	1878942	Candidatus Fukatsuia symbiotica	570	216..327
A0A2U9NJ46	Peptidase M60 domain-containing protein	1428	Bacillus thuringiensis	733	552..663
A0A2V1JJ87	Uncharacterized protein	1396	Bacillus cereus	746	477..590
A0A2V1JMH6	Chitin-binding protein	1396	Bacillus cereus	649	393..506,527..645
A0A2V2H6U7	Peptidase M60 domain-containing protein	1428	Bacillus thuringiensis	1669	530..650,733..852,947..1055,1150..1258,1348..1463,1546..1665
A0A2V2H756	Uncharacterized protein	1428	Bacillus thuringiensis	773	517..630,651..769
A0A2V2H9E1	Uncharacterized protein	1428	Bacillus thuringiensis	746	477..590
A0A2V2H9Y8	Uncharacterized protein	1428	Bacillus thuringiensis	788	393..506,527..645,666..784
A0A2V2L0A8	LPXTG cell wall anchor domain-containing protein	1352	Enterococcus faecium	1488	958..1086,1207..1314
A0A2V4X4S9	Subtilisin family serine protease	1761754	Bacillus sp. 196mf	571	517..571
A0A2V4XDW6	Peptidase M60 domain-containing protein	1761754	Bacillus sp. 196mf	1470	544..654,737..856,951..1059,1149..1264,1347..1466
A0A2V4XMV3	Chitodextrinase	1761754	Bacillus sp. 196mf	746	477..590
A0A2V4XRD9	Carbohydrate-binding protein (Putative mucin)	1761754	Bacillus sp. 196mf	788	393..506,527..645,666..784
A0A2V4Y0U5	Mucin_bdg domain-containing protein	1761754	Bacillus sp. 196mf	149	27..145
A0A2W0EKD8	Peptidase M60 domain-containing protein	77298	Pseudomonas jessenii	864	547..652,736..833
A0A2W1PP49	Uncharacterized protein	2175650	Curtobacterium sp. MCLR17_032	907	778..891
A0A2W2A195	Uncharacterized protein	2175647	Curtobacterium sp. MCSS17_008	891	762..876
A0A2W3YYX1	Peptidase M60 domain-containing protein	1077675	Enterococcus plantarum	1153	574..681
A0A2X0WSR4	Peptidase M60 domain-containing protein	1396	Bacillus cereus	1476	540..659,750..865,948..1067,1162..1270,1353..1472
A0A2X0Y902	Glycosyl hydrolase	1396	Bacillus cereus	653	393..511,532..650
A0A2X2IUL5	Peptidase M60 domain-containing protein	137545	Serratia quinivorans	856	538..650,734..851
A0A2X3BUD9	Chitin-binding type-3 domain-containing protein	1509	Clostridium sporogenes	290	3..88,114..228
A0A2X3BXS1	Glycosyl hydrolase	1509	Clostridium sporogenes	687	381..492,518..632
A0A2X3GQG5	Peptidase M60 domain-containing protein	1671902	Listeria fleischmannii subsp. fleischmannii	742	558..665
A0A2X3HIJ5	Peptidase M60 domain-containing protein	1671902	Listeria fleischmannii subsp. fleischmannii	1137	559..669,748..862,883..997,1019..1133
A0A2X3Q4E6	Peptidase M60 domain-containing protein	1286	Staphylococcus simulans	947	756..875
A0A2X3THU8	Alpha-galactosidase	40041	Streptococcus equi subsp. zooepidemicus	1048	115..223,239..326,424..532,548..663
A0A2X3U973	Alpha-galactosidase	40041	Streptococcus equi subsp. zooepidemicus	1048	115..223,239..326,424..532,548..663
A0A2X4YI18	Mucin_bdg domain-containing protein	571	Klebsiella oxytoca	106	9..103
A0A2X5B5X9	Peptidase M60 domain-containing protein	571	Klebsiella oxytoca	757	412..508,607..720
A0A2Z5Y4I2	Peptidase M60 domain-containing protein	33970	Melissococcus plutonius	744	563..676
A0A315G2I6	Peptidase M60 domain-containing protein	59201	Salmonella enterica I	989	535..630,729..842,870..983
A0A316Y2S1	Peptidase M60 domain-containing protein	1396	Bacillus cereus	1467	544..654,737..856,940..1058,1153..1261,1344..1463
A0A328KWL4	Peptidase M60 domain-containing protein	1969377	Bacillus sp. SRB_8	869	479..592,613..726,747..865
A0A328L3T8	Peptidase M60 domain-containing protein	1969377	Bacillus sp. SRB_8	1430	535..654,703..817,912..1020,1111..1224,1307..1423
A0A328LQA7	Peptidase M60 domain-containing protein	1969379	Bacillus sp. SRB_331	869	479..592,613..726,747..865
A0A329F415	Peptidase M60 domain-containing protein	1396	Bacillus cereus	742	561..672
A0A329FEM8	Peptidase M60 domain-containing protein	1396	Bacillus cereus	1067	540..659,742..861,944..1063
A0A330IF65	Peptidase M60 domain-containing protein	571	Klebsiella oxytoca	992	535..645,730..843,875..989
A0A344R5K1	Peptidase M60 domain-containing protein	59202	Salmonella enterica subsp. salamae	989	535..635,729..842,869..983
A0A345X386	Mucin_bdg domain-containing protein	2233998	Bacillus sp. COPE52	80	9..77
A0A345X8E4	Peptidase M60 domain-containing protein	2233998	Bacillus sp. COPE52	866	477..590,611..724,745..863
A0A345XH99	Uncharacterized protein	2233998	Bacillus sp. COPE52	907	517..630,651..764,785..903
A0A345XHA0	DUF3472 domain-containing protein	2233998	Bacillus sp. COPE52	788	393..506,527..645,666..784
A0A345XHR6	Peptidase M60 domain-containing protein	2233998	Bacillus sp. COPE52	742	561..672
A0A345XHZ7	Fibronectin type-III domain-containing protein	2233998	Bacillus sp. COPE52	219	2..104
A0A347V8U6	Peptidase M60 domain-containing protein	1417985	Bacillus thuringiensis LM1212	742	561..672
A0A348A6U2	Enhancin family protein	1392	Bacillus anthracis	742	561..672
A0A358L6A0	Chitin-binding type-3 domain-containing protein	558	Erwinia citreus	235	1..82
A0A366GFL4	Mucin_bdg domain-containing protein	1030092	Bacillus sp. DB-2	119	7..116
A0A366GG36	Fibronectin type-III domain-containing protein	1030092	Bacillus sp. DB-2	748	481..594
A0A366GG90	Fibronectin type-III domain-containing protein	1030092	Bacillus sp. DB-2	787	518..631
A0A366GHE6	Fibronectin type-III domain-containing protein	1030092	Bacillus sp. DB-2	663	393..506
A0A366GII8	Chitodextrinase	1030092	Bacillus sp. DB-2	748	479..592
A0A366GN84	Peptidase M60 domain-containing protein	1030092	Bacillus sp. DB-2	869	479..592,613..726,747..865
A0A366GRU1	Peptidase M60 domain-containing protein	1030092	Bacillus sp. DB-2	1472	535..654,745..859,954..1062,1153..1266,1349..1465
A0A366UE68	Peptidase M60 domain-containing protein	1354	Enterococcus hirae	1285	50..158,234..340,418..525,1171..1277
A0A366UFK9	Peptidase M60 domain-containing protein	1354	Enterococcus hirae	501	322..433
A0A366UI51	Mucin_bdg domain-containing protein	1354	Enterococcus hirae	397	212..326
A0A366UIC3	Peptidase M60 domain-containing protein	1354	Enterococcus hirae	1223	567..666,771..869
A0A367CDH5	Uncharacterized protein	53345	Enterococcus durans	2192	748..876,1193..1321,1632..1807,1926..2027
A0A368UBB6	Peptidase M60 domain-containing protein	315405	Streptococcus gallolyticus	2074	204..315,971..1081
A0A369CQE2	Fibronectin type-III domain-containing protein	2184001	Bacillus sp. AG102	748	481..594
A0A369CRE7	Carbohydrate-binding protein (Putative mucin)	2184001	Bacillus sp. AG102	788	393..506,527..645,666..784
A0A369CSA8	Fibronectin type-III domain-containing protein	2184001	Bacillus sp. AG102	659	390..503
A0A369CSM4	Chitodextrinase	2184001	Bacillus sp. AG102	746	477..590
A0A369CTB4	Subtilase family protein	2184001	Bacillus sp. AG102	911	517..630,651..769,790..908
A0A369CVL3	Chitodextrinase	2184001	Bacillus sp. AG102	746	476..589
A0A369CYK9	Peptidase M60 domain-containing protein	2184001	Bacillus sp. AG102	1476	540..659,750..865,948..1067,1162..1270,1353..1472
A0A369DAV5	Peptidase M60 domain-containing protein	2184001	Bacillus sp. AG102	735	479..592,613..731
A0A369DB76	Carbohydrate-binding protein (Putative mucin)	2184001	Bacillus sp. AG102	576	393..511,532..576
A0A369DBN0	Mucin_bdg domain-containing protein	2184001	Bacillus sp. AG102	110	3..107
A0A371UAG5	Peptidase M60 domain-containing protein	2293321	Bacillus sp. dmp10	1055	531..650,732..850,933..1049
A0A371UII8	DUF3472 domain-containing protein	2293321	Bacillus sp. dmp10	653	393..511,532..650
A0A371UJ28	Peptidase M60 domain-containing protein	2293321	Bacillus sp. dmp10	869	479..592,613..726,747..865
A0A371VBE0	Uncharacterized protein	2293328	Bacillus sp. dmp5	746	477..590
A0A371VBE3	DUF3472 domain-containing protein	2293328	Bacillus sp. dmp5	649	393..506,527..645
A0A371VF01	Peptidase M60 domain-containing protein	2293328	Bacillus sp. dmp5	1067	537..657,752..862,945..1064
A0A371VGV7	Peptidase M60 domain-containing protein	2293328	Bacillus sp. dmp5	742	561..672
A0A372MZF8	Peptidase M60 domain-containing protein	149539	Salmonella enteritidis	1010	535..630,729..842,870..983
A0A377KMA1	Wall-associated protein	53345	Enterococcus durans	1487	621..749,1066..1194
A0A377KMH3	Wall-associated protein	53345	Enterococcus durans	582	133..199,317..419
A0A377L412	Mucin_bdg domain-containing protein	53345	Enterococcus durans	80	1..76
A0A377L565	Mucin_bdg domain-containing protein	53345	Enterococcus durans	879	357..485
A0A377L5P6	Mucin_bdg domain-containing protein	53345	Enterococcus durans	165	14..80
A0A377SKV5	Mucin_bdg domain-containing protein	571	Klebsiella oxytoca	188	71..185
A0A377SLC7	Mucin_bdg domain-containing protein	571	Klebsiella oxytoca	234	3..114
A0A378CVE5	Peptidase M60 domain-containing protein	573	Klebsiella pneumoniae	728	513..624
A0A378CVH7	Mucin_bdg domain-containing protein	573	Klebsiella pneumoniae	188	71..185
A0A378DDW7	Peptidase M60 domain-containing protein	571	Klebsiella oxytoca	992	535..646,730..843,875..989
A0A378LZJ3	Peptidase M60 domain-containing protein	1081736	Listeria fleischmannii subsp. coloradonensis	1021	560..670,749..862,886..999
A0A378MDM5	Bacterial Ig-like domain (Group 2)	1641	Listeria grayi	511	188..295
A0A378MH35	Peptidase M60 domain-containing protein	1641	Listeria grayi	740	560..671
A0A379GN60	Peptidase M60 domain-containing protein	588	Providencia stuartii	861	537..649,731..845
A0A379H1K5	Viral enhancin protein	588	Providencia stuartii	274	2..62,144..258
A0A379QD56	Peptidase M60 domain-containing protein	28901	Salmonella enterica	989	535..635,729..842,869..983
A0A379QND4	Peptidase M60 domain-containing protein	28901	Salmonella enterica	989	535..630,729..842,870..983
A0A379RHG3	Peptidase M60 domain-containing protein	28901	Salmonella enterica	989	535..630,729..842,870..983
A0A379SGB3	Peptidase M60 domain-containing protein	28901	Salmonella enterica	989	535..635,729..842,869..983
A0A379V3A3	Peptidase M60 domain-containing protein	59201	Salmonella enterica I	989	535..630,729..842,870..983
A0A379VVY0	Mucin_bdg domain-containing protein	59201	Salmonella enterica I	114	3..108
A0A379VW88	Mucin_bdg domain-containing protein	59201	Salmonella enterica I	128	2..89
A0A379XVT1	Peptidase M60 domain-containing protein	59207	Salmonella enterica subsp. indica	989	535..630,729..842,870..983
A0A379ZTC2	Peptidase M60 domain-containing protein	28151	Serratia proteamaculans	855	538..650,735..850
A0A380AFI1	Mucin_bdg domain-containing protein	615	Serratia marcescens	438	234..346
A0A380AG82	Mucin_bdg domain-containing protein	615	Serratia marcescens	124	4..117
A0A380F8Q5	Peptidase M60 domain-containing protein	147449	Staphylococcus carnosus subsp. utilis	951	710..827
A0A380HSN1	Peptidase M60 domain-containing protein	1295	Staphylococcus schleiferi	1671	715..832
A0A380JR08	Alpha-galactosidase	148942	Streptococcus equi subsp. equi	1048	115..223,239..326,424..532,548..663
A0A380PJW1	Peptidase M60 domain-containing protein	632	Yersinia pestis	851	536..647,731..847
A0A380Q469	Enhancing factor	633	Yersinia pseudotuberculosis	444	129..240,324..440
A0A380QFY6	Enhancing factor	633	Yersinia pseudotuberculosis	405	39..148,236..347
A0A380XSG1	Peptidase M60 domain-containing protein	1396	Bacillus cereus	1062	544..654,737..856,939..1058
A0A381KQU1	Wall-associated protein	1396	Bacillus cereus	746	477..590
A0A381KQU5	Enhancin	1396	Bacillus cereus	788	393..506,527..645,666..784
A0A381KRT3	Fibronectin type III domain-containing protein	1396	Bacillus cereus	773	517..630,651..769
A0A381KSA1	Glycosyl hydrolase	1396	Bacillus cereus	653	393..511,532..650
A0A384J122	Peptidase M60 domain-containing protein	571	Klebsiella oxytoca	992	535..646,730..843,875..989
A0A386VA46	Peptidase M60 domain-containing protein	2026190	Bacillus mobilis	1268	538..656,739..858,950..1062,1145..1264
A0A386ZXN6	Peptidase M60 domain-containing protein	1428	Bacillus thuringiensis	1276	540..659,750..865,955..1070,1153..1272
A0A387A1K6	Peptidase M60 domain-containing protein	1428	Bacillus thuringiensis	742	561..672
A0A387A446	Mucin_bdg domain-containing protein	1428	Bacillus thuringiensis	849	407..541
A0A387A5N6	Peptidase M60 domain-containing protein	1428	Bacillus thuringiensis	867	477..590,611..724,745..863
A0A387A9P2	DUF3472 domain-containing protein	1428	Bacillus thuringiensis	787	393..506,527..645,666..784
A0A3A0J9P6	Mucin_bdg domain-containing protein	246432	Staphylococcus equorum	146	8..111
[truncated: 1,136 more rows]

## Sheet: Supplementary Data 9
Genus	Female adults	Larval guts#1	Larval guts#2	(abundance)
[truncated: 299 more rows]

[truncated: 3 more sheets: Supplementary Data 10, Supplementary Data 11, Supplementary Data 12]
