# Supplementary material for: Two novel venom proteins underlie divergent parasitic strategies between a generalist and a specialist parasite
Source: Nat Commun. 2021 Jan 11;12:234. doi: 10.1038/s41467-020-20332-8 (PMC7801585; doi:10.1038/s41467-020-20332-8)
Supplement: Supplementary file 6 — Source Data [file 41467_2020_20332_MOESM6_ESM.xlsx]

## Sheet: Fig.1f
		Observed	Expected	FDR P value
Lh	E	20	13.2531	0.25546
	L1	11	12.7897	6.24903
	L2	8	9.08257	5.88683
	P1	7	6.39487	3.76112
	P2	9	8.71185	4.15407
	P3	17	12.7897	0.95489
	AF	29	15.7555	0.00428
	AM	18	6.58023	0.00031
	VG	27	3.61449	0
Lb	E	4	9.22044	9.83695
	L1	6	11.2794	9.70548
	L2	2	9.13092	9.99125
	L3	2	8.23574	9.97984
	P1	4	9.93659	9.90489
	P2	4	9.66804	9.88339
	P3	3	7.07199	9.74468
	AF	4	11.4584	9.97098
	AM	2	7.51959	9.96099
	VG	5	2.50653	0.94122

## Sheet: Fig.2g
	Sample	#Host larvae that contain wasp eggs	#Total hosts	%Host larvae with parasitoid eggs
Repeat#1	PLh-1	46	50	0.92
	PdsGFP-1	51	55	0.9273
	PdsLar-1	44	48	0.9167
Repeat#2	PLh-2	30	35	0.8571
	PdsGFP-2	38	45	0.8444
	PdsLar-2	56	66	0.8485
Repeat#3	PLh-3	31	37	0.8378
	PdsGFP-3	58	70	0.8286
	PdsLar-3	35	42	0.8333

## Sheet: Fig.2h
	Sample	#Emerged wasps	#Total hosts	%Wasp emergence rate
Repeat#1	PLh-1	200	254	0.7874
	PdsGFP-1	148	192	0.7708
	PdsLar-1	20	132	0.1515
Repeat#2	PLh-2	87	109	0.7982
	PdsGFP-2	182	233	0.7811
	PdsLar-2	75	266	0.282
Repeat#3	PLh-3	161	219	0.7352
	PdsGFP-3	135	176	0.767
	PdsLar-3	108	295	0.3661

## Sheet: Fig.4b
	Sample	#Attached wasp eggs	#Total eggs	%Attaching rate of wasp eggs
Repeat#1	PdsGFP-1	28	28	1
	PdsLbOGS00358-1	37	38	0.9737
	PdsLbOGS02280-1	30	31	0.9677
	PdsLbOGS02281-1	32	33	0.9697
	PdsLbOGS04370-1	21	23	0.913
	PdsLbOGS05722-1	25	27	0.9259
	PdsLbOGS06929-1	12	19	0.6316
	PdsLbOGS06930-1	37	37	1
	PdsLbOGS08145-1	31	32	0.9688
	PdsLbOGS09927-1	25	26	0.9615
Repeat#2	PdsGFP-2	30	31	0.9677
	PdsLbOGS00358-2	30	32	0.9375
	PdsLbOGS02280-2	36	40	0.9
	PdsLbOGS02281-2	41	41	1
	PdsLbOGS04370-2	28	29	0.9655
	PdsLbOGS05722-2	22	22	1
	PdsLbOGS06929-2	19	28	0.6786
	PdsLbOGS06930-2	21	22	0.9545
	PdsLbOGS08145-2	33	35	0.9429
	PdsLbOGS09927-2	28	30	0.9333
Repeat#3	PdsGFP-3	22	22	1
	PdsLbOGS00358-3	28	29	0.9655
	PdsLbOGS02280-3	27	28	0.9643
	PdsLbOGS02281-3	25	25	1
	PdsLbOGS04370-3	32	34	0.9412
	PdsLbOGS05722-3	25	26	0.9615
	PdsLbOGS06929-3	20	29	0.6897
	PdsLbOGS06930-3	24	24	1
	PdsLbOGS08145-3	35	35	1
	PdsLbOGS09927-3	29	30	0.9667

## Sheet: Fig.4c
	Sample	#Emerged host adults	#Total hosts	%Parasitism rate
Repeat#1	PdsGFP-1	4	31	0.871
	PdsLbOGS00358-1	2	19	0.8947
	PdsLbOGS02280-1	3	25	0.88
	PdsLbOGS02281-1	3	34	0.9118
	PdsLbOGS04370-1	3	31	0.9032
	PdsLbOGS05722-1	4	28	0.8571
	PdsLbOGS06929-1	6	10	0.4
	PdsLbOGS06930-1	3	21	0.8571
	PdsLbOGS08145-1	7	48	0.8542
	PdsLbOGS09927-1	3	25	0.88
Repeat#2	PdsGFP-2	3	22	0.8636
	PdsLbOGS00358-2	2	18	0.8889
	PdsLbOGS02280-2	1	21	0.9524
	PdsLbOGS02281-2	3	22	0.8636
	PdsLbOGS04370-2	2	23	0.913
	PdsLbOGS05722-2	3	30	0.9
	PdsLbOGS06929-2	16	28	0.4286
	PdsLbOGS06930-2	6	35	0.8286
	PdsLbOGS08145-2	6	32	0.8125
	PdsLbOGS09927-2	2	27	0.9259
Repeat#3	PdsGFP-3	4	23	0.8261
	PdsLbOGS00358-3	5	25	0.8
	PdsLbOGS02280-3	3	32	0.9063
	PdsLbOGS02281-3	2	30	0.9333
	PdsLbOGS04370-3	5	45	0.8889
	PdsLbOGS05722-3	4	25	0.84
	PdsLbOGS06929-3	11	20	0.45
	PdsLbOGS06930-3	3	23	0.8696
	PdsLbOGS08145-3	14	72	0.8056
	PdsLbOGS09927-3	1	34	0.9706

## Sheet: Supplementary Fig.9
	Lh			Lb
	Highly expressed in VG	All genes		Highly expressed in VG	All genes
Universal	24	78.29		66	76.2
Patchy	6	16.41		10	15.27
Leptoplina	16	1.35		8	2.25
Species-specific	54	3.94		16	6.27

## Sheet: Supplementary Fig.12
Uncropped blots and gel images (Lar)
Uncropped Coomassie Brilliant Blue staining (CBB)
From left to right: Marker, Venom apparatus, carcass

## Sheet: Supplementary Fig.13a
Sample	Gene		ΔCT	Normalizer	ΔΔCT	Relative expression
	Lar'	tubulin
dsGFP-1	8.8294	18.2581	-9.42867	-9.58763	0.161331	0.8942
dsGFP-2	8.49458	18.4452	-9.95063		-0.360634	1.28399
dsGFP-3	8.84138	18.225	-9.38359		0.206408	0.866692
dsLar'-1	11.6768	17.9766	-6.29985		3.29015	0.102227
dsLar'-2	11.2173	17.7126	-6.49534		3.09466	0.117062
dsLar'-3	11.2459	17.789	-6.5431		3.0469	0.121002
Sample	Gene		ΔCT	Normalizer	ΔΔCT	Relative expression
	Lar	tubulin
dsGFP-1	14.2327	18.2581	-4.02539	-4.13903	0.114608	0.923633
dsGFP-2	14.1566	18.4452	-4.28862		-0.148624	1.10851
dsGFP-3	14.1219	18.225	-4.10308		0.0369164	0.974736
dsLar-1	16.0243	17.0934	-1.06903		3.07097	0.119
dsLar-2	15.9948	17.7541	-1.75928		2.38072	0.192013
dsLar-3	16.1608	17.3898	-1.22903		2.91097	0.132957
Sample	Gene		ΔCT	Normalizer	ΔΔCT	Relative expression
	LhOGS20047	tubulin
dsGFP-1	14.3854	17.9766	-3.59125	-3.49458	-0.101248	1.0727
dsGFP-2	14.3714	17.7126	-3.34125		0.148752	0.90203
dsGFP-3	13.9378	17.4891	-3.55125		-0.0612479	1.04337
dsLhOGS20047-1	18.0334	18.4212	-0.387769		3.10223	0.116449
dsLhOGS20047-2	18.1141	18.2003	-0.0861857		3.40381	0.0944822
dsLhOGS20047-3	17.3793	17.9343	-0.555002		2.935	0.130761

## Sheet: Supplementary Fig.13b
	Sample	#Host larvae exhibiting lytic lymph gland	#Total hosts	%Lytic lymph gland
Repeat#1	PdsGFP-1	33	44	0.75
	PdsLar'-1	36	46	0.7826
	PdsLar-1	10	52	0.1923
	PdsLhOGS20047-1	17	25	0.68
Repeat#2	PdsGFP-2	34	42	0.8095
	PdsLar'-2	31	40	0.775
	PdsLar-2	8	35	0.2286
	PdsLhOGS20047-2	38	58	0.6552
Repeat#3	PdsGFP-3	30	37	0.8108
	PdsLar'-3	24	30	0.8
	PdsLar-3	6	33	0.1818
	PdsLhOGS20047-3	31	44	0.7045

## Sheet: Supplementary Fig.13c
	Sample	#Host larvae containing encapsulation capsules	#Total hosts	%Encapsulation rate
Repeat#1	PdsGFP-1	2	311	0.0064
	PdsLar'-1	15	278	0.054
	PdsLar-1	93	132	0.7045
	PdsLhOGS20047-1	48	462	0.1039
Repeat#2	PdsGFP-2	11	473	0.0233
	PdsLar'-2	22	494	0.0445
	PdsLar-2	169	266	0.6353
	PdsLhOGS20047-2	43	322	0.1335
Repeat#3	PdsGFP-3	3	109	0.0275
	PdsLar'-3	11	179	0.0615
	PdsLar-3	176	295	0.5966
	PdsLhOGS20047-3	44	298	0.1477

[truncated: 6 more sheets: Supplementary Fig.13d, Supplementary Fig.13e, Supplementary Fig.16a, Supplementary Fig.16b, Supplementary Fig.16c, Supplementary Fig.24]
